# Supplementary material for: Well-Plate μFASP for Proteomic Analysis of Single Pancreatic Islets
Source: J Proteome Res. 2022 Mar 16;21(4):1167–74. doi: 10.1021/acs.jproteome.2c00047 (PMC8981318; doi:10.1021/acs.jproteome.2c00047)
Supplement: Supplementary file 2 — pr2c00047_si_002.xlsx [file pr2c00047_si_002.xlsx]

## Sheet: Suppl. Table 2
Supplementary Table S2 List of all quantified proteins across all HeLa digests prepared with FASP and µFASP

## Sheet: FASP 0.5 
									sample	sample	sample	sample	sample	sample
description	IEP	mw	max score	accession	reported peptides	sequence coverage	FDR level	entry	new sample 1 1	new sample 2 1	new sample 3 1	AVERAGE new sample 1	AVERAGE new sample 2	AVERAGE new sample 3
Keratin_ type II cytoskeletal 1 OS=Homo sapiens OX=9606 GN=KRT1 PE=1 SV=6	8.29	66209.9	32259.3	P04264	26	40.22	0	K2C1_HUMAN	968001	820408	863970	968001	820408	863970
Keratin_ type I cytoskeletal 10 OS=Homo sapiens OX=9606 GN=KRT10 PE=1 SV=6	4.96	59055.3	30421.2	P13645	21	32.53	0	K1C10_HUMAN	674072	656410	655475	674072	656410	655475
Keratin_ type I cytoskeletal 9 OS=Homo sapiens OX=9606 GN=KRT9 PE=1 SV=3	4.96	62292.5	29111	P35527	28	54.41	0	K1C9_HUMAN	691093	603146	570136	691093	603146	570136
Keratin_ type II cytoskeletal 2 epidermal OS=Homo sapiens OX=9606 GN=KRT2 PE=1 SV=2	8.07	65718.1	28682.8	P35908	26	42.1	0	K22E_HUMAN	395534	413657	395878	395534	413657	395878
Histone H4 OS=Homo sapiens OX=9606 GN=H4C1 PE=1 SV=2	11.89	11367.4	20449.5	P62805	6	57.28	0	H4_HUMAN	270949	265961	261133	270949	265961	261133
Actin_ cytoplasmic 1 OS=Homo sapiens OX=9606 GN=ACTB PE=1 SV=1	5.15	42079	19469.4	P60709	14	40	0	ACTB_HUMAN	294032	231728	292122	294032	231728	292122
Ubiquitin-60S ribosomal protein L40 OS=Homo sapiens OX=9606 GN=UBA52 PE=1 SV=2	10.5	15013.5	17582.5	P62987	5	35.94	0	RL40_HUMAN	154317	163582	150470	154317	163582	150470
Profilin-1 OS=Homo sapiens OX=9606 GN=PFN1 PE=1 SV=2	8.45	15225.3	17363.5	P07737	6	52.86	0	PROF1_HUMAN	83572	83393.7	72367.3	83572	83393.7	72367.3
Keratin_ type I cytoskeletal 14 OS=Homo sapiens OX=9606 GN=KRT14 PE=1 SV=4	4.9	51903.7	15643.5	P02533	23	48.52	0	K1C14_HUMAN	240953	158225	155382	240953	158225	155382
Keratin_ type I cytoskeletal 16 OS=Homo sapiens OX=9606 GN=KRT16 PE=1 SV=4	4.79	51610.1	15161.5	P08779	25	54.33	0	K1C16_HUMAN	154707	152941	162262	154707	152941	162262
Alpha-enolase OS=Homo sapiens OX=9606 GN=ENO1 PE=1 SV=2	7.19	47511.2	14673.1	P06733	14	40.32	0	ENOA_HUMAN	123298	112338	114843	123298	112338	114843
14-3-3 protein zeta/delta OS=Homo sapiens OX=9606 GN=YWHAZ PE=1 SV=1	4.53	27916.2	12436.3	P63104	9	43.27	0	1433Z_HUMAN	82261.7	64878.7	59166.3	82261.7	64878.7	59166.3
Keratin_ type II cytoskeletal 5 OS=Homo sapiens OX=9606 GN=KRT5 PE=1 SV=3	7.8	62606.6	11892.1	P13647	23	38.64	0	K2C5_HUMAN	287733	247653	223690	287733	247653	223690
Keratin_ type II cytoskeletal 6A OS=Homo sapiens OX=9606 GN=KRT6A PE=1 SV=3	8.07	60330.2	11783.3	P02538	24	39.01	0	K2C6A_HUMAN	200367	196946	209989	200367	196946	209989
Heat shock protein HSP 90-beta OS=Homo sapiens OX=9606 GN=HSP90AB1 PE=1 SV=4	4.77	83606.5	11035.7	P08238	15	24.45	0	HS90B_HUMAN	129751	122261	115388	129751	122261	115388
Keratin_ type II cytoskeletal 8 OS=Homo sapiens OX=9606 GN=KRT8 PE=1 SV=7	5.34	53704.4	10237.1	P05787	25	46.79	0	K2C8_HUMAN	149670	150452	143327	149670	150452	143327
POTE ankyrin domain family member E OS=Homo sapiens OX=9606 GN=POTEE PE=2 SV=3	5.8	122961	10226.4	Q6S8J3	5	4.84	0	POTEE_HUMAN	2973.9	3313.87	3823.58	2973.9	3313.87	3823.58
Keratin_ type I cytoskeletal 17 OS=Homo sapiens OX=9606 GN=KRT17 PE=1 SV=2	4.78	48390.9	10214.8	Q04695	20	46.06	0	K1C17_HUMAN	72997.3	81674.3	79867.7	72997.3	81674.3	79867.7
Keratin_ type II cytoskeletal 6B OS=Homo sapiens OX=9606 GN=KRT6B PE=1 SV=5	8.07	60352.2	9975.76	P04259	24	39.01	0	K2C6B_HUMAN	120982	124692	144450	120982	124692	144450
Heat shock protein HSP 90-alpha OS=Homo sapiens OX=9606 GN=HSP90AA1 PE=1 SV=5	4.75	85059.1	9971.5	P07900	15	23.09	0	HS90A_HUMAN	76006.7	57525.1	59715.8	76006.7	57525.1	59715.8
L-lactate dehydrogenase B chain OS=Homo sapiens OX=9606 GN=LDHB PE=1 SV=2	5.66	36923.7	9901.89	P07195	10	31.44	0	LDHB_HUMAN	105342	88954.7	86133	105342	88954.7	86133
Dermcidin OS=Homo sapiens OX=9606 GN=DCD PE=1 SV=2	6.14	11397.9	9330.99	P81605	3	26.36	0	DCD_HUMAN	84846.3	93620.3	141918	84846.3	93620.3	141918
Triosephosphate isomerase OS=Homo sapiens OX=9606 GN=TPI1 PE=1 SV=3	5.56	31076.2	8867.69	P60174	8	34.27	0	TPIS_HUMAN	70895.3	70776.3	53713.3	70895.3	70776.3	53713.3
Heat shock cognate 71 kDa protein OS=Homo sapiens OX=9606 GN=HSPA8 PE=1 SV=1	5.2	71126.3	8425.24	P11142	18	30.03	0	HSP7C_HUMAN	78823.7	44855	40365.6	78823.7	44855	40365.6
Tubulin alpha-1C chain OS=Homo sapiens OX=9606 GN=TUBA1C PE=1 SV=1	4.79	50579.7	8377.83	Q9BQE3	8	21.16	0	TBA1C_HUMAN	110263	92896.7	92714.7	110263	92896.7	92714.7
Heat shock protein beta-1 OS=Homo sapiens OX=9606 GN=HSPB1 PE=1 SV=2	5.99	22839.6	8201.16	P04792	5	23.41	0	HSPB1_HUMAN	54190.7	47438.7	46883	54190.7	47438.7	46883
Glyceraldehyde-3-phosphate dehydrogenase OS=Homo sapiens OX=9606 GN=GAPDH PE=1 SV=3	8.73	36224.4	7851.05	P04406	7	31.04	0	G3P_HUMAN	86795	92828	72881.7	86795	92828	72881.7
Keratin_ type I cytoskeletal 13 OS=Homo sapiens OX=9606 GN=KRT13 PE=1 SV=4	4.71	49930.5	7265.29	P13646	12	21.83	0	K1C13_HUMAN	12151.1	130668	32285.7	12151.1	130668	32285.7
Keratin_ type I cuticular Ha1 OS=Homo sapiens OX=9606 GN=KRT31 PE=1 SV=3	4.64	48662.8	7224.28	Q15323	8	19.23	0	K1H1_HUMAN	8051.67	69864.7	588.009	8051.67	69864.7	588.009
Heat shock 70 kDa protein 1A OS=Homo sapiens OX=9606 GN=HSPA1A PE=1 SV=1	5.33	70337.5	7205.67	P0DMV8	14	24.96	0	HS71A_HUMAN	53491.9	44121.4	41976.3	53491.9	44121.4	41976.3
Cofilin-1 OS=Homo sapiens OX=9606 GN=CFL1 PE=1 SV=3	8.23	18730.6	6842.46	P23528	4	30.72	0	COF1_HUMAN	37535	34516.7	29315.7	37535	34516.7	29315.7
Endoplasmic reticulum chaperone BiP OS=Homo sapiens OX=9606 GN=HSPA5 PE=1 SV=2	4.88	72447.1	6334.75	P11021	18	32.72	0	BIP_HUMAN	65289	59896.7	59544.7	65289	59896.7	59544.7
Heat shock-related 70 kDa protein 2 OS=Homo sapiens OX=9606 GN=HSPA2 PE=1 SV=1	5.42	70306.2	6197.6	P54652	9	14.24	0	HSP72_HUMAN	33450.1	22317	27979.5	33450.1	22317	27979.5
Pyruvate kinase PKM OS=Homo sapiens OX=9606 GN=PKM PE=1 SV=4	7.76	58507.3	6106.76	P14618	13	31.83	0	KPYM_HUMAN	78963.7	71702.3	74917.7	78963.7	71702.3	74917.7
Keratin_ type II cuticular Hb6 OS=Homo sapiens OX=9606 GN=KRT86 PE=1 SV=1	5.41	55154.5	6106.14	O43790	7	11.73	0	KRT86_HUMAN	7400.63	87821.2		7400.63	87821.2	0
Tubulin beta chain OS=Homo sapiens OX=9606 GN=TUBB PE=1 SV=2	4.59	50127.2	6094.33	P07437	9	25.9	0	TBB5_HUMAN	72018.3	40696.7	45316.7	72018.3	40696.7	45316.7
Annexin A1 OS=Homo sapiens OX=9606 GN=ANXA1 PE=1 SV=2	6.67	38942.4	6046.55	P04083	7	25.72	0	ANXA1_HUMAN	30741.7	35417.3	30339	30741.7	35417.3	30339
Vimentin OS=Homo sapiens OX=9606 GN=VIM PE=1 SV=4	4.86	53708.8	5927.53	P08670	18	39.91	0	VIME_HUMAN	104189	99701.3	91360	104189	99701.3	91360
Keratin_ type I cytoskeletal 19 OS=Homo sapiens OX=9606 GN=KRT19 PE=1 SV=4	4.86	44106.1	5825.23	P08727	10	23	0	K1C19_HUMAN	6980.27	11289.2	12651.9	6980.27	11289.2	12651.9
Keratin_ type II cytoskeletal 7 OS=Homo sapiens OX=9606 GN=KRT7 PE=1 SV=5	5.22	51442.8	5514.92	P08729	17	36.03	0	K2C7_HUMAN	30707.3	29840.3	27661	30707.3	29840.3	27661
L-lactate dehydrogenase A chain OS=Homo sapiens OX=9606 GN=LDHA PE=1 SV=2	8.38	36973.9	5426.76	P00338	9	26.81	0	LDHA_HUMAN	96058.3	84515.3	80177	96058.3	84515.3	80177
Keratin_ type II cytoskeletal 4 OS=Homo sapiens OX=9606 GN=KRT4 PE=1 SV=4	6.24	57684.5	5343.52	P19013	11	19.1	0	K2C4_HUMAN	13278.9	84444.7	5385	13278.9	84444.7	5385
40S ribosomal protein S3 OS=Homo sapiens OX=9606 GN=RPS3 PE=1 SV=2	10.24	26859.4	5303.98	P23396	10	44.44	0	RS3_HUMAN	44638.3	38002.7	39929.3	44638.3	38002.7	39929.3
Annexin A2 OS=Homo sapiens OX=9606 GN=ANXA2 PE=1 SV=2	7.8	38832.2	5303.44	P07355	18	45.43	0	ANXA2_HUMAN	82684.7	76395.3	77719.3	82684.7	76395.3	77719.3
Peroxiredoxin-1 OS=Homo sapiens OX=9606 GN=PRDX1 PE=1 SV=1	8.24	22338.5	5187.17	Q06830	9	45.23	0	PRDX1_HUMAN	98437.1	99773.6	92814.4	98437.1	99773.6	92814.4
Elongation factor 1-delta OS=Homo sapiens OX=9606 GN=EEF1D PE=1 SV=5	4.71	31235.9	4941.39	P29692	7	34.52	0	EF1D_HUMAN	37044	34289.7	29226.7	37044	34289.7	29226.7
Histone H2B type 1-C/E/F/G/I OS=Homo sapiens OX=9606 GN=H2BC4 PE=1 SV=4	10.99	13906.2	4865.17	P62807	4	23.81	0	H2B1C_HUMAN	102693	99112.3	97539.4	102693	99112.3	97539.4
Histone H2B type 1-B OS=Homo sapiens OX=9606 GN=HIST1H2BB PE=1 SV=2	10.99	13950.2	4861.01	P33778	3	23.02	0	H2B1B_HUMAN	38280.1	33716.4	33299.6	38280.1	33716.4	33299.6
Prothymosin alpha OS=Homo sapiens OX=9606 GN=PTMA PE=1 SV=2	3.45	12203	4825.77	P06454	2	20.72	0	PTMA_HUMAN	34391	33636.5	40247	34391	33636.5	40247
Y-box-binding protein 1 OS=Homo sapiens OX=9606 GN=YBX1 PE=1 SV=3	10.29	35924.2	4766.45	P67809	6	33.33	0	YBOX1_HUMAN	36005.5	34289	37334.7	36005.5	34289	37334.7
40S ribosomal protein S8 OS=Homo sapiens OX=9606 GN=RPS8 PE=1 SV=2	10.96	24490.3	4748.34	P62241	4	23.08	0	RS8_HUMAN	41775	32173	33802.3	41775	32173	33802.3
Nascent polypeptide-associated complex subunit alpha OS=Homo sapiens OX=9606 GN=NACA PE=1 SV=1	4.32	23383.9	4588.39	Q13765	3	19.53	0	NACA_HUMAN	22762.7	15378.7	30777	22762.7	15378.7	30777
Histone H2A type 1-H OS=Homo sapiens OX=9606 GN=HIST1H2AH PE=1 SV=3	11.51	13906.3	4509.56	Q96KK5	2	21.88	0	H2A1H_HUMAN	17609.5	10128	2915	17609.5	10128	2915
Endoplasmin OS=Homo sapiens OX=9606 GN=HSP90B1 PE=1 SV=1	4.56	92754.2	4467.6	P14625	26	32.13	0	ENPL_HUMAN	59016.7	48638	47413.3	59016.7	48638	47413.3
Keratin_ type I cytoskeletal 18 OS=Homo sapiens OX=9606 GN=KRT18 PE=1 SV=2	5.17	48057.9	4427.95	P05783	11	26.51	0	K1C18_HUMAN	108419	110354	100739	108419	110354	100739
14-3-3 protein theta OS=Homo sapiens OX=9606 GN=YWHAQ PE=1 SV=1	4.48	28049.4	4406.93	P27348	5	24.08	0	1433T_HUMAN	15224.5	12642.9	11451.2	15224.5	12642.9	11451.2
Keratin_ type I cuticular Ha3-II OS=Homo sapiens OX=9606 GN=KRT33B PE=1 SV=3	4.61	47354.2	4311.69	Q14525	7	17.08	0	KT33B_HUMAN	5004.77	13811.6	1447.73	5004.77	13811.6	1447.73
Calmodulin-like protein 5 OS=Homo sapiens OX=9606 GN=CALML5 PE=1 SV=2	4.1	15892.5	4241.97	Q9NZT1	3	28.77	0	CALL5_HUMAN	39721.3	25938.3	28102.7	39721.3	25938.3	28102.7
Elongation factor 1-alpha 1 OS=Homo sapiens OX=9606 GN=EEF1A1 PE=1 SV=1	9.49	50483.1	4195.15	P68104	11	23.16	0	EF1A1_HUMAN	157367	137621	134751	157367	137621	134751
Peroxiredoxin-2 OS=Homo sapiens OX=9606 GN=PRDX2 PE=1 SV=5	5.58	22063	4112.57	P32119	7	35.86	0	PRDX2_HUMAN	48866.2	38835.4	44690	48866.2	38835.4	44690
60 kDa heat shock protein_ mitochondrial OS=Homo sapiens OX=9606 GN=HSPD1 PE=1 SV=2	5.56	61225.9	4042.13	P10809	12	26	0	CH60_HUMAN	84070	85320	78098	84070	85320	78098
Keratin_ type II cuticular Hb5 OS=Homo sapiens OX=9606 GN=KRT85 PE=1 SV=1	6.22	57341.9	3976	P78386	7	12.03	0	KRT85_HUMAN	7210.78	35081.8		7210.78	35081.8	0
Peptidyl-prolyl cis-trans isomerase B OS=Homo sapiens OX=9606 GN=PPIB PE=1 SV=2	10.06	23799.6	3872.69	P23284	6	29.17	0	PPIB_HUMAN	32873	26351.3	26001.3	32873	26351.3	26001.3
Peptidyl-prolyl cis-trans isomerase A OS=Homo sapiens OX=9606 GN=PPIA PE=1 SV=2	7.85	18240.6	3871.65	P62937	5	25.45	0	PPIA_HUMAN	116116	117737	110126	116116	117737	110126
Heterogeneous nuclear ribonucleoproteins A2/B1 OS=Homo sapiens OX=9606 GN=HNRNPA2B1 PE=1 SV=2	9.27	37486.8	3867.64	P22626	11	35.69	0	ROA2_HUMAN	86039.7	78206.3	75416	86039.7	78206.3	75416
10 kDa heat shock protein_ mitochondrial OS=Homo sapiens OX=9606 GN=HSPE1 PE=1 SV=2	9.55	10931.7	3763.14	P61604	5	51.96	0	CH10_HUMAN	30235	35718	24729.3	30235	35718	24729.3
Keratin_ type I cuticular Ha2 OS=Homo sapiens OX=9606 GN=KRT32 PE=2 SV=3	4.59	51825.8	3618.85	Q14532	5	9.6	0	K1H2_HUMAN	14819.2	80103.9	5746.13	14819.2	80103.9	5746.13
40S ribosomal protein S14 OS=Homo sapiens OX=9606 GN=RPS14 PE=1 SV=3	10.78	16443.8	3600.24	P62263	2	15.23	0	RS14_HUMAN	20982	19556.5	17177.5	20982	19556.5	17177.5
14-3-3 protein gamma OS=Homo sapiens OX=9606 GN=YWHAG PE=1 SV=2	4.61	28473.7	3557.78	P61981	4	17	0	1433G_HUMAN	23828.3	13359.7	11725.9	23828.3	13359.7	11725.9
Keratin_ type II cytoskeletal 1b OS=Homo sapiens OX=9606 GN=KRT77 PE=2 SV=3	5.64	62186.6	3549.82	Q7Z794	11	17.99	0	K2C1B_HUMAN	11155	17721.8	25117.9	11155	17721.8	25117.9
60S ribosomal protein L22 OS=Homo sapiens OX=9606 GN=RPL22 PE=1 SV=2	9.76	14844	3408.26	P35268	2	18.75	0	RL22_HUMAN	46237.5	45945	45113.5	46237.5	45945	45113.5
Heat shock protein 75 kDa_ mitochondrial OS=Homo sapiens OX=9606 GN=TRAP1 PE=1 SV=3	8.31	80395.3	3296.77	Q12931	5	6.53	0	TRAP1_HUMAN	6178.67	3816.33	4991.67	6178.67	3816.33	4991.67
ATP synthase subunit beta_ mitochondrial OS=Homo sapiens OX=9606 GN=ATP5F1B PE=1 SV=3	5.1	56560	3295.66	P06576	13	31.19	0	ATPB_HUMAN	46125.7	44221.3	38277	46125.7	44221.3	38277
Phosphoglycerate kinase 1 OS=Homo sapiens OX=9606 GN=PGK1 PE=1 SV=3	8.16	45014	3284.26	P00558	12	29.98	0	PGK1_HUMAN	40310	34260	31977.7	40310	34260	31977.7
Nucleophosmin OS=Homo sapiens OX=9606 GN=NPM1 PE=1 SV=2	4.45	32746.2	3250.84	P06748	8	37.07	0	NPM_HUMAN	104764	84526	93734.7	104764	84526	93734.7
Thioredoxin OS=Homo sapiens OX=9606 GN=TXN PE=1 SV=3	4.62	12022.7	3231.74	P10599	3	29.52	0	THIO_HUMAN	45696	31663	46528.7	45696	31663	46528.7
60S ribosomal protein L18 OS=Homo sapiens OX=9606 GN=RPL18 PE=1 SV=2	12.22	21748.6	3230.54	Q07020	4	23.4	0	RL18_HUMAN	25919.3	18651.3	19507	25919.3	18651.3	19507
Hemoglobin subunit alpha OS=Homo sapiens OX=9606 GN=HBA1 PE=1 SV=2	9.2	15314.6	3150.53	P69905	3	21.83	0	HBA_HUMAN	67735.7	50741	31529	67735.7	50741	31529
Peroxiredoxin-6 OS=Homo sapiens OX=9606 GN=PRDX6 PE=1 SV=3	5.98	25149.1	3108.11	P30041	7	27.68	0	PRDX6_HUMAN	41352	35260.3	34694.3	41352	35260.3	34694.3
14-3-3 protein beta/alpha OS=Homo sapiens OX=9606 GN=YWHAB PE=1 SV=3	4.57	28196.5	3093.34	P31946	8	41.46	0	1433B_HUMAN	18144.3	15053	20269	18144.3	15053	20269
Ran-specific GTPase-activating protein OS=Homo sapiens OX=9606 GN=RANBP1 PE=1 SV=1	5.03	23481.2	3090.17	P43487	3	27.86	0	RANG_HUMAN	13313.3	14153.7	14388.3	13313.3	14153.7	14388.3
40S ribosomal protein S28 OS=Homo sapiens OX=9606 GN=RPS28 PE=1 SV=1	11.31	7898.07	3010.44	P62857	1	17.39	0	RS28_HUMAN	36023	31697	27158	36023	31697	27158
Tubulin beta-4A chain OS=Homo sapiens OX=9606 GN=TUBB4A PE=1 SV=2	4.59	50042.1	3005.54	P04350	6	16.44	0	TBB4A_HUMAN	9004.17	6332.81	7249.46	9004.17	6332.81	7249.46
ATP synthase subunit alpha_ mitochondrial OS=Homo sapiens OX=9606 GN=ATP5F1A PE=1 SV=1	9.55	59864.8	2946.04	P25705	11	23.15	0	ATPA_HUMAN	41499	37944	38727.7	41499	37944	38727.7
Stress-70 protein_ mitochondrial OS=Homo sapiens OX=9606 GN=HSPA9 PE=1 SV=2	5.8	73965.8	2896.14	P38646	16	29.46	0	GRP75_HUMAN	42987.7	35023	34063.3	42987.7	35023	34063.3
Heterogeneous nuclear ribonucleoprotein A1 OS=Homo sapiens OX=9606 GN=HNRNPA1 PE=1 SV=5	9.45	38860.8	2874.66	P09651	7	24.19	0	ROA1_HUMAN	80802.3	47307	74330.3	80802.3	47307	74330.3
14-3-3 protein epsilon OS=Homo sapiens OX=9606 GN=YWHAE PE=1 SV=1	4.44	29345	2815.97	P62258	11	51.37	0	1433E_HUMAN	32867.3	25625	23458	32867.3	25625	23458
Transgelin-2 OS=Homo sapiens OX=9606 GN=TAGLN2 PE=1 SV=3	8.44	22562.6	2800.05	P37802	6	32.66	0	TAGL2_HUMAN	44454	46026	44208.3	44454	46026	44208.3
GTP-binding nuclear protein Ran OS=Homo sapiens OX=9606 GN=RAN PE=1 SV=3	7.33	24594.2	2767.73	P62826	5	21.3	0	RAN_HUMAN	67789.3	47888.3	51134.7	67789.3	47888.3	51134.7
Protein disulfide-isomerase A3 OS=Homo sapiens OX=9606 GN=PDIA3 PE=1 SV=4	5.96	57181.6	2727.56	P30101	15	32.08	0	PDIA3_HUMAN	33610.3	32365.7	32215	33610.3	32365.7	32215
60S acidic ribosomal protein P2 OS=Homo sapiens OX=9606 GN=RPLP2 PE=1 SV=1	4.18	11665	2640.91	P05387	4	61.74	0	RLA2_HUMAN	10629.7	10010.7	8618.33	10629.7	10010.7	8618.33
40S ribosomal protein SA OS=Homo sapiens OX=9606 GN=RPSA PE=1 SV=4	4.81	32968.2	2633.99	P08865	2	9.15	0	RSSA_HUMAN	33123	26904	22464.5	33123	26904	22464.5
Peroxiredoxin-4 OS=Homo sapiens OX=9606 GN=PRDX4 PE=1 SV=1	5.87	30768	2633.4	Q13162	6	22.88	0	PRDX4_HUMAN	35201	27419.4	28762.7	35201	27419.4	28762.7
Brain acid soluble protein 1 OS=Homo sapiens OX=9606 GN=BASP1 PE=1 SV=2	4.42	22693.4	2621.26	P80723	6	48.02	0	BASP1_HUMAN	49767	38651	23857	49767	38651	23857
Cystatin-A OS=Homo sapiens OX=9606 GN=CSTA PE=1 SV=1	5.22	11006.5	2610.64	P01040	2	19.39	0	CYTA_HUMAN	23053	23468	24938.5	23053	23468	24938.5
Protein SET OS=Homo sapiens OX=9606 GN=SET PE=1 SV=3	4.02	33488.9	2597.65	Q01105	4	18.28	0	SET_HUMAN	34432.7	36659.3	33039.3	34432.7	36659.3	33039.3
Protein S100-A6 OS=Homo sapiens OX=9606 GN=S100A6 PE=1 SV=1	5.17	10236.8	2584.03	P06703	3	24.44	0	S10A6_HUMAN	67140	82926	54620	67140	82926	54620
Putative heat shock protein HSP 90-beta 4 OS=Homo sapiens OX=9606 GN=HSP90AB4P PE=5 SV=1	4.45	58891.8	2579.24	Q58FF6	4	7.72	0	H90B4_HUMAN	8980.41	9470.75	8613.94	8980.41	9470.75	8613.94
Keratin_ type I cytoskeletal 28 OS=Homo sapiens OX=9606 GN=KRT28 PE=1 SV=2	5.19	51194.8	2576.04	Q7Z3Y7	4	7.11	0	K1C28_HUMAN			1549.91	0	0	1549.91
Heterogeneous nuclear ribonucleoprotein K OS=Homo sapiens OX=9606 GN=HNRNPK PE=1 SV=1	5.22	51261.5	2556.21	P61978	5	14.9	0	HNRPK_HUMAN	35377.3	23749.7	29422.3	35377.3	23749.7	29422.3
Eukaryotic translation initiation factor 1A_ X-chromosomal OS=Homo sapiens OX=9606 GN=EIF1AX PE=1 SV=2	4.88	16574.5	2531.76	P47813	1	20.83	0	IF1AX_HUMAN		5758	20245	0	5758	20245
Single-stranded DNA-binding protein_ mitochondrial OS=Homo sapiens OX=9606 GN=SSBP1 PE=1 SV=1	10.04	17259.7	2482.37	Q04837	3	21.62	0	SSBP_HUMAN	12147.7	10573.7	10461	12147.7	10573.7	10461
Protein S100-A11 OS=Homo sapiens OX=9606 GN=S100A11 PE=1 SV=2	7.03	11854.5	2471.94	P31949	3	23.81	0	S10AB_HUMAN	51066.7	50424.3	46638.3	51066.7	50424.3	46638.3
40S ribosomal protein S4_ X isoform OS=Homo sapiens OX=9606 GN=RPS4X PE=1 SV=2	10.84	29825.9	2471.29	P62701	7	24.71	0	RS4X_HUMAN	19073.3	16623	18057.7	19073.3	16623	18057.7
Heterogeneous nuclear ribonucleoprotein D0 OS=Homo sapiens OX=9606 GN=HNRNPD PE=1 SV=1	7.92	38605.3	2439.6	Q14103	3	9.3	0	HNRPD_HUMAN	12644.7	12060	11994.3	12644.7	12060	11994.3
Protein disulfide-isomerase OS=Homo sapiens OX=9606 GN=P4HB PE=1 SV=3	4.57	57515.6	2437.92	P07237	14	26.57	0	PDIA1_HUMAN	32738.7	32832.7	31916.7	32738.7	32832.7	31916.7
Protein/nucleic acid deglycase DJ-1 OS=Homo sapiens OX=9606 GN=PARK7 PE=1 SV=2	6.4	20062.2	2411.59	Q99497	1	7.94	0	PARK7_HUMAN	13083	8718	10660	13083	8718	10660
Prohibitin OS=Homo sapiens OX=9606 GN=PHB PE=1 SV=1	5.44	29861.1	2392.07	P35232	7	26.47	0	PHB_HUMAN	22221.7	21613.3	21503.7	22221.7	21613.3	21503.7
Protein S100-A8 OS=Homo sapiens OX=9606 GN=S100A8 PE=1 SV=1	6.65	10891.6	2360.35	P05109	1	7.53	0	S10A8_HUMAN	3971	6010	11766.5	3971	6010	11766.5
60S ribosomal protein L13 OS=Homo sapiens OX=9606 GN=RPL13 PE=1 SV=4	12.16	24318.5	2322.87	P26373	2	11.37	0	RL13_HUMAN	27970.5	13535	23098	27970.5	13535	23098
Y-box-binding protein 3 OS=Homo sapiens OX=9606 GN=YBX3 PE=1 SV=4	10.16	40090	2318.42	P16989	2	9.68	0	YBOX3_HUMAN	1869.31			1869.31	0	0
Calmodulin-1 OS=Homo sapiens OX=9606 GN=CALM1 PE=1 SV=1	3.88	16837.7	2297.09	P0DP23	3	12.75	0	CALM1_HUMAN	16837.7	10755.1	11325.6	16837.7	10755.1	11325.6
Prelamin-A/C OS=Homo sapiens OX=9606 GN=LMNA PE=1 SV=1	6.61	74424.7	2202.96	P02545	19	30.72	0	LMNA_HUMAN	28677	30939	31439.3	28677	30939	31439.3
60S ribosomal protein L15 OS=Homo sapiens OX=9606 GN=RPL15 PE=1 SV=2	12.11	24260.2	2195.99	P61313	4	17.16	0	RL15_HUMAN	18098	11708.3	10937.7	18098	11708.3	10937.7
Proteasome subunit alpha type-7 OS=Homo sapiens OX=9606 GN=PSMA7 PE=1 SV=1	8.74	28058	2195.31	O14818	5	25.4	0	PSA7_HUMAN	12127.3	10416.7	10769	12127.3	10416.7	10769
Keratin_ type II cytoskeletal 72 OS=Homo sapiens OX=9606 GN=KRT72 PE=1 SV=2	6.56	56504.7	2187.07	Q14CN4	7	11.55	0	K2C72_HUMAN	60583.4	61800.3	66423.4	60583.4	61800.3	66423.4
Keratin_ type II cytoskeletal 80 OS=Homo sapiens OX=9606 GN=KRT80 PE=1 SV=2	5.41	51038.6	2118.89	Q6KB66	9	19.47	0	K2C80_HUMAN	9603	7660.33	8912.67	9603	7660.33	8912.67
14-3-3 protein eta OS=Homo sapiens OX=9606 GN=YWHAH PE=1 SV=4	4.56	28389.9	2099.76	Q04917	3	12.2	0	1433F_HUMAN	2944.87		2098.16	2944.87	0	2098.16
Superoxide dismutase [Cu-Zn] OS=Homo sapiens OX=9606 GN=SOD1 PE=1 SV=2	5.7	16163.9	2094.45	P00441	2	16.88	0	SODC_HUMAN	36724	24730	21565.5	36724	24730	21565.5
Gamma-glutamylcyclotransferase OS=Homo sapiens OX=9606 GN=GGCT PE=1 SV=1	4.88	21235.9	2090.41	O75223	5	26.6	0	GGCT_HUMAN	15807.3	9206.33	8449.33	15807.3	9206.33	8449.33
Heat shock protein HSP 90-alpha A2 OS=Homo sapiens OX=9606 GN=HSP90AA2P PE=1 SV=2	4.38	39478.9	2076.91	Q14568	5	18.66	0	HS902_HUMAN		2720.5		0	2720.5	0
14-3-3 protein sigma OS=Homo sapiens OX=9606 GN=SFN PE=1 SV=1	4.48	27888.2	2061.84	P31947	4	21.37	0	1433S_HUMAN	5313.64	4751.01	3578.49	5313.64	4751.01	3578.49
60S ribosomal protein L12 OS=Homo sapiens OX=9606 GN=RPL12 PE=1 SV=1	10.11	17989.7	2040.69	P30050	1	9.7	0	RL12_HUMAN	18781	12616	13529	18781	12616	13529
Myosin light polypeptide 6 OS=Homo sapiens OX=9606 GN=MYL6 PE=1 SV=2	4.36	17101.2	2038.97	P60660	4	28.48	0	MYL6_HUMAN	19884	16833.3	15286.3	19884	16833.3	15286.3
Phosphatidylethanolamine-binding protein 1 OS=Homo sapiens OX=9606 GN=PEBP1 PE=1 SV=3	7.41	21170.9	2024.27	P30086	4	26.74	0	PEBP1_HUMAN	12253.7	10983.3	9337.67	12253.7	10983.3	9337.67
Keratin_ type I cytoskeletal 20 OS=Homo sapiens OX=9606 GN=KRT20 PE=1 SV=1	5.4	48543.7	1941.94	P35900	3	5.19	0	K1C20_HUMAN	3068.11	2570.74	1974.94	3068.11	2570.74	1974.94
Rho GDP-dissociation inhibitor 1 OS=Homo sapiens OX=9606 GN=ARHGDIA PE=1 SV=3	4.82	23264.2	1917.01	P52565	1	7.35	0	GDIR1_HUMAN	21122	18479	19431	21122	18479	19431
Keratin_ type I cytoskeletal 24 OS=Homo sapiens OX=9606 GN=KRT24 PE=1 SV=1	4.7	55600.7	1899.9	Q2M2I5	3	4.57	0	K1C24_HUMAN	48753.1	44609.7	61698.8	48753.1	44609.7	61698.8
Reticulocalbin-1 OS=Homo sapiens OX=9606 GN=RCN1 PE=1 SV=1	4.67	38890	1897.46	Q15293	5	18.13	0	RCN1_HUMAN	15816.7	14657	15586.3	15816.7	14657	15586.3
ADP-ribosylation factor 1 OS=Homo sapiens OX=9606 GN=ARF1 PE=1 SV=2	6.41	20753.8	1862.56	P84077	5	27.07	0	ARF1_HUMAN	9764.28	6658.53	6976.44	9764.28	6658.53	6976.44
Tropomyosin alpha-3 chain OS=Homo sapiens OX=9606 GN=TPM3 PE=1 SV=2	4.49	33007.1	1860.33	P06753	3	11.58	0	TPM3_HUMAN	23285.8	17803.8	16442.9	23285.8	17803.8	16442.9
Eukaryotic initiation factor 4A-I OS=Homo sapiens OX=9606 GN=EIF4A1 PE=1 SV=1	5.16	46382.2	1825.93	P60842	10	24.88	0	IF4A1_HUMAN	23132	16480	21221	23132	16480	21221
Protein S100-A14 OS=Homo sapiens OX=9606 GN=S100A14 PE=1 SV=1	5	11833.2	1813.59	Q9HCY8	2	21.15	0	S10AE_HUMAN	13558	11804	6724	13558	11804	6724
Serum albumin OS=Homo sapiens OX=9606 GN=ALB PE=1 SV=2	5.89	71362.7	1795.94	P02768	7	11	0	ALBU_HUMAN	371859	245492	257139	371859	245492	257139
Fructose-bisphosphate aldolase A OS=Homo sapiens OX=9606 GN=ALDOA PE=1 SV=2	8.07	39876.3	1770.48	P04075	7	21.43	0	ALDOA_HUMAN	84297.3	58319	33719.3	84297.3	58319	33719.3
Putative heat shock protein HSP 90-alpha A4 OS=Homo sapiens OX=9606 GN=HSP90AA4P PE=5 SV=1	4.89	47826	1744.99	Q58FG1	4	8.85	0	HS904_HUMAN	8230	10584	14449.3	8230	10584	14449.3
40S ribosomal protein S18 OS=Homo sapiens OX=9606 GN=RPS18 PE=1 SV=3	11.59	17718.7	1713.05	P62269	5	29.61	0	RS18_HUMAN	24223.7	25052	22237.7	24223.7	25052	22237.7
Chloride intracellular channel protein 1 OS=Homo sapiens OX=9606 GN=CLIC1 PE=1 SV=4	4.9	27264.9	1694.49	O00299	3	17.43	0	CLIC1_HUMAN	15066.3	11343.3	13227	15066.3	11343.3	13227
Ferritin heavy chain OS=Homo sapiens OX=9606 GN=FTH1 PE=1 SV=2	5.2	21396.8	1669.31	P02794	4	23.5	0	FRIH_HUMAN	30141	20832.3	22494.3	30141	20832.3	22494.3
60S ribosomal protein L7 OS=Homo sapiens OX=9606 GN=RPL7 PE=1 SV=1	11.3	29282.9	1637.97	P18124	5	15.73	0	RL7_HUMAN	23294	19973	20138	23294	19973	20138
60S ribosomal protein L27a OS=Homo sapiens OX=9606 GN=RPL27A PE=1 SV=2	11.62	16675.5	1634.58	P46776	2	14.19	0	RL27A_HUMAN	28914	25215	29445	28914	25215	29445
Enoyl-CoA hydratase_ mitochondrial OS=Homo sapiens OX=9606 GN=ECHS1 PE=1 SV=4	8.07	31843.7	1623.44	P30084	2	13.45	0	ECHM_HUMAN	6648.5	5380.5	5883	6648.5	5380.5	5883
60S ribosomal protein L28 OS=Homo sapiens OX=9606 GN=RPL28 PE=1 SV=3	12.5	15804.6	1620.08	P46779	3	21.17	0	RL28_HUMAN	14504	13038.3	12773.7	14504	13038.3	12773.7
Hemoglobin subunit delta OS=Homo sapiens OX=9606 GN=HBD PE=1 SV=2	8.23	16169.6	1558.61	P02042	2	12.93	0	HBD_HUMAN	80882.5	68356	60748	80882.5	68356	60748
Transketolase OS=Homo sapiens OX=9606 GN=TKT PE=1 SV=3	7.49	68562.1	1556.59	P29401	5	10.75	0	TKT_HUMAN	10904	7640.67	13134	10904	7640.67	13134
Arginase-1 OS=Homo sapiens OX=9606 GN=ARG1 PE=1 SV=2	6.86	34906.1	1495.53	P05089	5	16.15	0	ARGI1_HUMAN	33952.3	28377	28226.7	33952.3	28377	28226.7
60S ribosomal protein L11 OS=Homo sapiens OX=9606 GN=RPL11 PE=1 SV=2	10.13	20480.5	1486.21	P62913	3	16.85	0	RL11_HUMAN	16906.7	12326.3	12927.3	16906.7	12326.3	12927.3
4F2 cell-surface antigen heavy chain OS=Homo sapiens OX=9606 GN=SLC3A2 PE=1 SV=3	4.7	68222.2	1485.71	P08195	10	19.52	0	4F2_HUMAN	19890.7	13399.7	14224.7	19890.7	13399.7	14224.7
Nucleoside diphosphate kinase A OS=Homo sapiens OX=9606 GN=NME1 PE=1 SV=1	5.79	17319.8	1447.14	P15531	2	15.79	0	NDKA_HUMAN	19979	20931	16855	19979	20931	16855
Peptidyl-prolyl cis-trans isomerase FKBP4 OS=Homo sapiens OX=9606 GN=FKBP4 PE=1 SV=3	5.19	52089.8	1441.43	Q02790	10	27.67	0	FKBP4_HUMAN	18762	16874.7	15744.7	18762	16874.7	15744.7
Activated RNA polymerase II transcriptional coactivator p15 OS=Homo sapiens OX=9606 GN=SUB1 PE=1 SV=3	10.31	14395.4	1438.33	P53999	3	25.98	0	TCP4_HUMAN	11347	11080.3	11607.7	11347	11080.3	11607.7
40S ribosomal protein S19 OS=Homo sapiens OX=9606 GN=RPS19 PE=1 SV=2	10.98	16060.5	1422.41	P39019	3	21.38	0	RS19_HUMAN	14378.3	14503	12765.3	14378.3	14503	12765.3
Junction plakoglobin OS=Homo sapiens OX=9606 GN=JUP PE=1 SV=3	5.73	82486.3	1414.47	P14923	14	21.34	0	PLAK_HUMAN	40442.3	11843.3	14361.7	40442.3	11843.3	14361.7
Tropomyosin beta chain OS=Homo sapiens OX=9606 GN=TPM2 PE=1 SV=1	4.46	32964.8	1406.02	P07951	4	15.49	0	TPM2_HUMAN	19829.8	14670.4	12553.4	19829.8	14670.4	12553.4
Heterogeneous nuclear ribonucleoproteins C1/C2 OS=Homo sapiens OX=9606 GN=HNRNPC PE=1 SV=4	4.76	33727.1	1395.87	P07910	6	20.26	0	HNRPC_HUMAN	23097.3	15857.3	14734.7	23097.3	15857.3	14734.7
Caspase-14 OS=Homo sapiens OX=9606 GN=CASP14 PE=1 SV=2	5.3	27964.7	1386.67	P31944	4	17.36	0	CASPE_HUMAN	20272	18002	18319	20272	18002	18319
Heterogeneous nuclear ribonucleoprotein U OS=Homo sapiens OX=9606 GN=HNRNPU PE=1 SV=6	5.66	91325.9	1380.57	Q00839	9	10.42	0	HNRPU_HUMAN	46738	33365.3	32789	46738	33365.3	32789
60S ribosomal protein L23 OS=Homo sapiens OX=9606 GN=RPL23 PE=1 SV=1	11.19	14979.5	1363.29	P62829	2	12.86	0	RL23_HUMAN	13447.5	12631.5	14570	13447.5	12631.5	14570
Calreticulin OS=Homo sapiens OX=9606 GN=CALR PE=1 SV=1	4.09	48312.7	1353.76	P27797	6	15.35	0	CALR_HUMAN	29682	24245.7	21936.7	29682	24245.7	21936.7
Keratin_ type II cytoskeletal 78 OS=Homo sapiens OX=9606 GN=KRT78 PE=1 SV=2	5.7	57664.3	1343.47	Q8N1N4	11	20.77	0	K2C78_HUMAN	31553.3	28179	28905.3	31553.3	28179	28905.3
Prohibitin-2 OS=Homo sapiens OX=9606 GN=PHB2 PE=1 SV=2	10.39	33296.4	1331.96	Q99623	10	35.12	0	PHB2_HUMAN	23805.7	24991	22843	23805.7	24991	22843
Nucleolin OS=Homo sapiens OX=9606 GN=NCL PE=1 SV=3	4.4	76671.5	1330.4	P19338	10	16.06	0	NUCL_HUMAN	42649.3	37886.3	38744	42649.3	37886.3	38744
Tropomyosin alpha-4 chain OS=Homo sapiens OX=9606 GN=TPM4 PE=1 SV=3	4.47	28635.9	1318.94	P67936	3	13.71	0	TPM4_HUMAN		8565.41	8896.38	0	8565.41	8896.38
Protein S100-A4 OS=Homo sapiens OX=9606 GN=S100A4 PE=1 SV=1	5.78	11956.7	1306.88	P26447	1	7.92	0	S10A4_HUMAN	8983	7964	6783	8983	7964	6783
Lysozyme C OS=Homo sapiens OX=9606 GN=LYZ PE=1 SV=1	9.34	16993.3	1292.51	P61626	2	12.84	0	LYSC_HUMAN	15390.5	17116.5	29844	15390.5	17116.5	29844
Proliferating cell nuclear antigen OS=Homo sapiens OX=9606 GN=PCNA PE=1 SV=1	4.38	29111	1261.06	P12004	3	14.94	0	PCNA_HUMAN	17726	3584	10169.7	17726	3584	10169.7
40S ribosomal protein S16 OS=Homo sapiens OX=9606 GN=RPS16 PE=1 SV=2	10.79	16559.4	1225.39	P62249	3	18.49	0	RS16_HUMAN	17014	14737.3	12765	17014	14737.3	12765
Eukaryotic translation initiation factor 5A-2 OS=Homo sapiens OX=9606 GN=EIF5A2 PE=1 SV=3	5.25	17135.4	1223.4	Q9GZV4	3	17.65	0	IF5A2_HUMAN	22541	19545.3	14663.3	22541	19545.3	14663.3
T-complex protein 1 subunit theta OS=Homo sapiens OX=9606 GN=CCT8 PE=1 SV=4	5.28	60191	1223.22	P50990	11	24.09	0	TCPQ_HUMAN	18452.3	14180.3	14352.7	18452.3	14180.3	14352.7
Keratin_ type II cuticular Hb4 OS=Homo sapiens OX=9606 GN=KRT84 PE=2 SV=2	7.43	65983	1199.69	Q9NSB2	6	8.67	0	KRT84_HUMAN	7166.77	5344.22	7268.51	7166.77	5344.22	7268.51
Histone H1.2 OS=Homo sapiens OX=9606 GN=H1-2 PE=1 SV=2	11.7	21364.8	1193.49	P16403	2	9.39	0	H12_HUMAN	50126	43995	40710.5	50126	43995	40710.5
Putative protein FAM10A4 OS=Homo sapiens OX=9606 GN=ST13P4 PE=5 SV=1	4.8	27577.9	1188.84	Q8IZP2	4	17.92	0	ST134_HUMAN	13322	11298.7	11415	13322	11298.7	11415
Small nuclear ribonucleoprotein Sm D3 OS=Homo sapiens OX=9606 GN=SNRPD3 PE=1 SV=1	10.97	14030.4	1188.74	P62318	2	15.08	0	SMD3_HUMAN	13518.5	13585	13459.5	13518.5	13585	13459.5
Endoplasmic reticulum resident protein 29 OS=Homo sapiens OX=9606 GN=ERP29 PE=1 SV=4	7.31	29050.5	1162.16	P30040	3	14.18	0	ERP29_HUMAN	8341.5	5938.67	5987	8341.5	5938.67	5987
Keratin_ type II cytoskeletal 74 OS=Homo sapiens OX=9606 GN=KRT74 PE=1 SV=2	7.62	58264.7	1160.72	Q7RTS7	6	10.02	0	K2C74_HUMAN	19131	18397.5	19743.5	19131	18397.5	19743.5
Large neutral amino acids transporter small subunit 1 OS=Homo sapiens OX=9606 GN=SLC7A5 PE=1 SV=2	7.63	55694.7	1147.41	Q01650	4	11.24	0	LAT1_HUMAN	25081	17475.3	14231.7	25081	17475.3	14231.7
Thioredoxin-dependent peroxide reductase_ mitochondrial OS=Homo sapiens OX=9606 GN=PRDX3 PE=1 SV=3	7.7	28034.8	1127.58	P30048	4	17.19	0	PRDX3_HUMAN	14401.3	11343	8888.33	14401.3	11343	8888.33
60S ribosomal protein L5 OS=Homo sapiens OX=9606 GN=RPL5 PE=1 SV=3	10.19	34590.8	1125.68	P46777	3	13.13	0	RL5_HUMAN	11727.3	8197	8945	11727.3	8197	8945
60S ribosomal protein L31 OS=Homo sapiens OX=9606 GN=RPL31 PE=1 SV=1	11.21	14462.9	1122.2	P62899	2	15.2	0	RL31_HUMAN	19824	20837	21705	19824	20837	21705
Heterogeneous nuclear ribonucleoprotein F OS=Homo sapiens OX=9606 GN=HNRNPF PE=1 SV=3	5.25	46014.1	1106.62	P52597	6	15.18	0	HNRPF_HUMAN	25863.2	23555.1	23153.7	25863.2	23555.1	23153.7
Poly(rC)-binding protein 1 OS=Homo sapiens OX=9606 GN=PCBP1 PE=1 SV=2	6.75	38011.1	1105.97	Q15365	4	14.89	0	PCBP1_HUMAN	15382.3	12683.7	12654.2	15382.3	12683.7	12654.2
D-3-phosphoglycerate dehydrogenase OS=Homo sapiens OX=9606 GN=PHGDH PE=1 SV=4	6.31	57392	1088.17	O43175	8	16.14	0	SERA_HUMAN	29216.3	23868	25700.7	29216.3	23868	25700.7
Heterogeneous nuclear ribonucleoprotein H OS=Homo sapiens OX=9606 GN=HNRNPH1 PE=1 SV=4	5.88	49514.7	1075.41	P31943	5	13.59	0	HNRH1_HUMAN	15972.4	10746.3	8218	15972.4	10746.3	8218
40S ribosomal protein S25 OS=Homo sapiens OX=9606 GN=RPS25 PE=1 SV=1	10.84	13799.2	1058.75	P62851	2	15.2	0	RS25_HUMAN	25233	24994	22147	25233	24994	22147
ADP-sugar pyrophosphatase OS=Homo sapiens OX=9606 GN=NUDT5 PE=1 SV=1	4.67	24612.8	1057.34	Q9UKK9	2	12.79	0	NUDT5_HUMAN	8652	8504	8364	8652	8504	8364
Keratin_ type II cuticular Hb2 OS=Homo sapiens OX=9606 GN=KRT82 PE=3 SV=3	6.38	58021.4	1041.79	Q9NSB4	2	4.09	0	KRT82_HUMAN	2685.76	97307.6		2685.76	97307.6	0
Annexin A5 OS=Homo sapiens OX=9606 GN=ANXA5 PE=1 SV=2	4.73	35993.9	1037.44	P08758	5	15	0	ANXA5_HUMAN	24823.7	21445.7	22358	24823.7	21445.7	22358
Keratin_ type II cytoskeletal 73 OS=Homo sapiens OX=9606 GN=KRT73 PE=1 SV=1	7.01	59493.7	1030.13	Q86Y46	6	12.59	0	K2C73_HUMAN	1905.2	4838.8	4828	1905.2	4838.8	4828
40S ribosomal protein S3a OS=Homo sapiens OX=9606 GN=RPS3A PE=1 SV=2	10.43	30173.1	1016.3	P61247	6	24.62	0	RS3A_HUMAN	22580	19023.7	17658	22580	19023.7	17658
40S ribosomal protein S13 OS=Homo sapiens OX=9606 GN=RPS13 PE=1 SV=2	11.18	17222.3	1011.56	P62277	2	14.57	0	RS13_HUMAN	13942	10889.5	11081.5	13942	10889.5	11081.5
Stathmin OS=Homo sapiens OX=9606 GN=STMN1 PE=1 SV=3	5.67	17302.5	1008.49	P16949	3	22.82	0	STMN1_HUMAN	10664.7	8626.67	9963.67	10664.7	8626.67	9963.67
Calmodulin-like protein 3 OS=Homo sapiens OX=9606 GN=CALML3 PE=1 SV=2	4.1	16947.8	1007.01	P27482	2	13.42	0	CALL3_HUMAN	3316.47	2655.87	3289.07	3316.47	2655.87	3289.07
Putative nucleoside diphosphate kinase OS=Homo sapiens OX=9606 GN=NME2P1 PE=5 SV=1	8.86	15700.2	999.985	O60361	1	7.3	0	NDK8_HUMAN	54562	49548	51942	54562	49548	51942
Plasminogen activator inhibitor 1 RNA-binding protein OS=Homo sapiens OX=9606 GN=SERBP1 PE=1 SV=2	9.26	45022.5	986.415	Q8NC51	5	13.73	0	PAIRB_HUMAN	10772	8948.33	8147.67	10772	8948.33	8147.67
Glucose-6-phosphate isomerase OS=Homo sapiens OX=9606 GN=GPI PE=1 SV=4	8.49	63375.4	963.33	P06744	3	7.53	0	G6PI_HUMAN	12760.7	6295.5	7995.33	12760.7	6295.5	7995.33
Moesin OS=Homo sapiens OX=9606 GN=MSN PE=1 SV=3	6.03	67934.2	961.282	P26038	16	24.44	0	MOES_HUMAN	30369.6	28300.2	29625	30369.6	28300.2	29625
Complement component 1 Q subcomponent-binding protein_ mitochondrial OS=Homo sapiens OX=9606 GN=C1QBP PE=1 SV=1	4.55	31761.5	957.923	Q07021	2	11.7	0	C1QBP_HUMAN	11082	5543	6154	11082	5543	6154
Rab GDP dissociation inhibitor beta OS=Homo sapiens OX=9606 GN=GDI2 PE=1 SV=2	6.08	51119.6	946.902	P50395	5	11.91	0	GDIB_HUMAN	11245.7	9821.33	8918.33	11245.7	9821.33	8918.33
Galectin-7 OS=Homo sapiens OX=9606 GN=LGALS7 PE=1 SV=2	7.57	15132.1	930.337	P47929	2	20.59	0	LEG7_HUMAN	2897.5	7769	8461	2897.5	7769	8461
Serine/arginine-rich splicing factor 3 OS=Homo sapiens OX=9606 GN=SRSF3 PE=1 SV=1	12.13	19557.7	922.385	P84103	2	15.85	0	SRSF3_HUMAN	13460	10243.4	9613.67	13460	10243.4	9613.67
Elongation factor 2 OS=Homo sapiens OX=9606 GN=EEF2 PE=1 SV=4	6.43	96307.8	906.902	P13639	11	12	0	EF2_HUMAN	47829.3	36867.7	32693.7	47829.3	36867.7	32693.7
ADP-ribosylation factor 4 OS=Homo sapiens OX=9606 GN=ARF4 PE=1 SV=3	7.05	20624.9	905.196	P18085	4	19.44	0	ARF4_HUMAN	8272.26	5627.74	6512.9	8272.26	5627.74	6512.9
Serine/arginine-rich splicing factor 7 OS=Homo sapiens OX=9606 GN=SRSF7 PE=1 SV=1	12.31	27594.7	898.216	Q16629	2	10.92	0	SRSF7_HUMAN	11852.5	11241.6	11502.8	11852.5	11241.6	11502.8
Protein disulfide-isomerase A4 OS=Homo sapiens OX=9606 GN=PDIA4 PE=1 SV=2	4.77	73274.7	887.293	P13667	6	12.4	0	PDIA4_HUMAN	11767.7	9445.67	9963.33	11767.7	9445.67	9963.33
Lipocalin-1 OS=Homo sapiens OX=9606 GN=LCN1 PE=1 SV=1	5.26	19421.1	887.116	P31025	2	12.5	0	LCN1_HUMAN	9598	9232.5	15990.5	9598	9232.5	15990.5
Catalase OS=Homo sapiens OX=9606 GN=CAT PE=1 SV=3	7.01	59984.4	886.871	P04040	4	8.16	0	CATA_HUMAN	13239.7	10164.3	9981.67	13239.7	10164.3	9981.67
Zinc-alpha-2-glycoprotein OS=Homo sapiens OX=9606 GN=AZGP1 PE=1 SV=2	5.66	34486.9	884.375	P25311	4	13.42	0	ZA2G_HUMAN	14549	18610.7	29477	14549	18610.7	29477
60S ribosomal protein L27 OS=Homo sapiens OX=9606 GN=RPL27 PE=1 SV=2	11.22	15797.8	879.33	P61353	3	19.12	0	RL27_HUMAN	17457.3	18755.3	21606	17457.3	18755.3	21606
Desmoglein-1 OS=Homo sapiens OX=9606 GN=DSG1 PE=1 SV=2	4.72	114774	867.068	Q02413	11	12.77	0	DSG1_HUMAN	55198.3	39478.3	26121	55198.3	39478.3	26121
Poly(rC)-binding protein 2 OS=Homo sapiens OX=9606 GN=PCBP2 PE=1 SV=1	6.38	38979.4	866.87	Q15366	4	15.07	0	PCBP2_HUMAN	8137.36	5491.33	1546.22	8137.36	5491.33	1546.22
Heterogeneous nuclear ribonucleoprotein M OS=Homo sapiens OX=9606 GN=HNRNPM PE=1 SV=3	9.1	77801.1	866.58	P52272	7	12.05	0	HNRPM_HUMAN	13898	11309	11188.7	13898	11309	11188.7
Inorganic pyrophosphatase OS=Homo sapiens OX=9606 GN=PPA1 PE=1 SV=2	5.46	33116.3	865.785	Q15181	1	3.46	0	IPYR_HUMAN	22028	22352	22869	22028	22352	22869
Elongation factor 1-beta OS=Homo sapiens OX=9606 GN=EEF1B2 PE=1 SV=3	4.3	24934.8	852.553	P24534	2	9.78	0	EF1B_HUMAN	7139	5246	4468	7139	5246	4468
Tyrosine-protein kinase Fer OS=Homo sapiens OX=9606 GN=FER PE=1 SV=2	6.76	95265.4	852.401	P16591	4	4.26	0	FER_HUMAN	84352.7	83468	68430.7	84352.7	83468	68430.7
Serpin B12 OS=Homo sapiens OX=9606 GN=SERPINB12 PE=1 SV=1	5.22	46675.7	851.439	Q96P63	2	6.42	0	SPB12_HUMAN	17481.5	10631	8936	17481.5	10631	8936
Proliferation-associated protein 2G4 OS=Homo sapiens OX=9606 GN=PA2G4 PE=1 SV=3	6.14	44129.1	834.551	Q9UQ80	7	19.54	0	PA2G4_HUMAN	22100	19678.3	18015	22100	19678.3	18015
Keratin_ type I cytoskeletal 23 OS=Homo sapiens OX=9606 GN=KRT23 PE=1 SV=2	6.12	48302.3	833.992	Q9C075	3	6.16	0	K1C23_HUMAN	1394.05	1070.34	1197.82	1394.05	1070.34	1197.82
T-complex protein 1 subunit eta OS=Homo sapiens OX=9606 GN=CCT7 PE=1 SV=2	7.53	59880	827.98	Q99832	6	14	0	TCPH_HUMAN	8601.67	6509	6244.67	8601.67	6509	6244.67
Transaldolase OS=Homo sapiens OX=9606 GN=TALDO1 PE=1 SV=2	6.41	37711.3	817.003	P37837	2	6.53	0	TALDO_HUMAN	6191.5	4811.5	5543	6191.5	4811.5	5543
60S acidic ribosomal protein P0 OS=Homo sapiens OX=9606 GN=RPLP0 PE=1 SV=1	5.62	34444.7	791.484	P05388	4	13.56	0	RLA0_HUMAN	30465.3	26616	25302	30465.3	26616	25302
ADP/ATP translocase 2 OS=Homo sapiens OX=9606 GN=SLC25A5 PE=1 SV=7	10.16	33080.4	769.523	P05141	5	16.78	0	ADT2_HUMAN	26067.6	19115.4	17090.2	26067.6	19115.4	17090.2
60S ribosomal protein L4 OS=Homo sapiens OX=9606 GN=RPL4 PE=1 SV=5	11.69	47982.5	765.031	P36578	6	14.99	0	RL4_HUMAN	15357.7	32314.7	10032.7	15357.7	32314.7	10032.7
ADP/ATP translocase 3 OS=Homo sapiens OX=9606 GN=SLC25A6 PE=1 SV=4	10.24	33094.4	761.559	P12236	5	16.78	0	ADT3_HUMAN	19213	13410.9	13417.1	19213	13410.9	13417.1
40S ribosomal protein S9 OS=Homo sapiens OX=9606 GN=RPS9 PE=1 SV=3	11.3	22648.5	758.888	P46781	2	10.31	0	RS9_HUMAN	13782.5	9852	10437.5	13782.5	9852	10437.5
60S ribosomal protein L6 OS=Homo sapiens OX=9606 GN=RPL6 PE=1 SV=3	11.28	32785	753.656	Q02878	5	13.19	0	RL6_HUMAN	18760	14894	13897.3	18760	14894	13897.3
Myristoylated alanine-rich C-kinase substrate OS=Homo sapiens OX=9606 GN=MARCKS PE=1 SV=4	4.26	31725.8	733.818	P29966	4	19.28	0	MARCS_HUMAN	5684	4836	4574.67	5684	4836	4574.67
Non-POU domain-containing octamer-binding protein OS=Homo sapiens OX=9606 GN=NONO PE=1 SV=4	9.51	54345.8	732.23	Q15233	5	13.59	0	NONO_HUMAN	7904.33	6033.33	6475	7904.33	6033.33	6475
60S ribosomal protein L10 OS=Homo sapiens OX=9606 GN=RPL10 PE=1 SV=4	10.73	25060.2	729.533	P27635	2	9.81	0	RL10_HUMAN	25388	17898.5	18074.5	25388	17898.5	18074.5
60S ribosomal protein L7a OS=Homo sapiens OX=9606 GN=RPL7A PE=1 SV=2	11.31	30166.7	725.092	P62424	5	14.66	0	RL7A_HUMAN	15755.7	13070.3	15221.7	15755.7	13070.3	15221.7
Enoyl-CoA delta isomerase 1_ mitochondrial OS=Homo sapiens OX=9606 GN=ECI1 PE=1 SV=1	8.68	33101.2	713.044	P42126	3	10.26	0	ECI1_HUMAN	6156.33	4283.67	4067.67	6156.33	4283.67	4067.67
Threonine--tRNA ligase 1_ cytoplasmic OS=Homo sapiens OX=9606 GN=TARS1 PE=1 SV=3	6.25	84347.7	709.814	P26639	8	11.89	0	SYTC_HUMAN	11681	13078	9416	11681	13078	9416
Multifunctional protein ADE2 OS=Homo sapiens OX=9606 GN=PAICS PE=1 SV=3	6.99	47820.6	707.491	P22234	6	13.41	0	PUR6_HUMAN	24343.7	19067	19985.3	24343.7	19067	19985.3
Myosin regulatory light chain 12A OS=Homo sapiens OX=9606 GN=MYL12A PE=1 SV=2	4.45	19851.2	706.54	P19105	1	6.43	0	ML12A_HUMAN	11085	11050	9846	11085	11050	9846
Malate dehydrogenase_ cytoplasmic OS=Homo sapiens OX=9606 GN=MDH1 PE=1 SV=4	7.19	36654.3	702.859	P40925	3	10.18	0	MDHC_HUMAN	14176.7	9848	10756	14176.7	9848	10756
Receptor of activated protein C kinase 1 OS=Homo sapiens OX=9606 GN=RACK1 PE=1 SV=3	7.57	35533	690.98	P63244	4	12.3	0	RACK1_HUMAN	18767.3	13799.3	14407.7	18767.3	13799.3	14407.7
60S ribosomal protein L29 OS=Homo sapiens OX=9606 GN=RPL29 PE=1 SV=2	12.21	17809.1	674.24	P47914	1	9.43	0	RL29_HUMAN	11493	9335	9398	11493	9335	9398
Peroxiredoxin-5_ mitochondrial OS=Homo sapiens OX=9606 GN=PRDX5 PE=1 SV=4	8.98	22314.6	670.902	P30044	3	16.82	0	PRDX5_HUMAN	8932.67	8318.33	9166.5	8932.67	8318.33	9166.5
Galectin-1 OS=Homo sapiens OX=9606 GN=LGALS1 PE=1 SV=2	5.15	15057.9	664.092	P09382	1	5.93	0	LEG1_HUMAN	37586	40584	36411	37586	40584	36411
Tumor protein D54 OS=Homo sapiens OX=9606 GN=TPD52L2 PE=1 SV=2	5.08	22294.8	655.085	O43399	2	14.08	0	TPD54_HUMAN	5469.5	4193.5	4185.5	5469.5	4193.5	4185.5
Splicing factor_ proline- and glutamine-rich OS=Homo sapiens OX=9606 GN=SFPQ PE=1 SV=2	9.95	76263.6	652.917	P23246	4	6.08	0	SFPQ_HUMAN	14685.7	13755	13116.3	14685.7	13755	13116.3
60S ribosomal protein L9 OS=Homo sapiens OX=9606 GN=RPL9 PE=1 SV=1	10.61	21977.5	644.014	P32969	3	18.23	0	RL9_HUMAN	10650.3	8129.67	10032	10650.3	8129.67	10032
Calcyclin-binding protein OS=Homo sapiens OX=9606 GN=CACYBP PE=1 SV=2	8.63	26324	640.868	Q9HB71	2	13.6	0	CYBP_HUMAN	6088.5	4842	4471	6088.5	4842	4471
Phosphate carrier protein_ mitochondrial OS=Homo sapiens OX=9606 GN=SLC25A3 PE=1 SV=2	9.77	40551.2	640.745	Q00325	4	9.67	0	MPCP_HUMAN	11970.7	8160.67	8703	11970.7	8160.67	8703
60S ribosomal protein L26 OS=Homo sapiens OX=9606 GN=RPL26 PE=1 SV=1	11.23	17258.2	635.337	P61254	2	10.34	0	RL26_HUMAN	20537.5	11247.5	11848	20537.5	11247.5	11848
Thioredoxin domain-containing protein 5 OS=Homo sapiens OX=9606 GN=TXNDC5 PE=1 SV=2	5.59	48313.2	627.772	Q8NBS9	3	10.65	0	TXND5_HUMAN	6866.67	4827	4726	6866.67	4827	4726
Serine/arginine-rich splicing factor 6 OS=Homo sapiens OX=9606 GN=SRSF6 PE=1 SV=2	11.92	39700.9	627.574	Q13247	3	9.59	0	SRSF6_HUMAN	9722	7259.33	7677	9722	7259.33	7677
Serpin B6 OS=Homo sapiens OX=9606 GN=SERPINB6 PE=1 SV=3	5.01	42964.2	627.163	P35237	2	7.18	0	SPB6_HUMAN	7392.5	4892	5597.5	7392.5	4892	5597.5
Elongation factor 1-gamma OS=Homo sapiens OX=9606 GN=EEF1G PE=1 SV=3	6.27	50461	616.589	P26641	3	4.12	0	EF1G_HUMAN	12613.7	8672	9643.67	12613.7	8672	9643.67
Voltage-dependent anion-selective channel protein 1 OS=Homo sapiens OX=9606 GN=VDAC1 PE=1 SV=2	8.92	30886.7	609.952	P21796	4	15.55	0	VDAC1_HUMAN	11213.1	10403.9	8829	11213.1	10403.9	8829
Eukaryotic initiation factor 4A-III OS=Homo sapiens OX=9606 GN=EIF4A3 PE=1 SV=4	6.32	47156.3	608.619	P38919	7	15.33	0	IF4A3_HUMAN	5134.15	4642.33	6130.33	5134.15	4642.33	6130.33
Prolactin-inducible protein OS=Homo sapiens OX=9606 GN=PIP PE=1 SV=1	8.1	16857.6	606.171	P12273	2	13.7	0	PIP_HUMAN	9571.5	13134	31381	9571.5	13134	31381
Proteasome subunit alpha type-6 OS=Homo sapiens OX=9606 GN=PSMA6 PE=1 SV=1	6.39	27855.7	605.871	P60900	2	9.35	0	PSA6_HUMAN	8374	6590	8622	8374	6590	8622
Ezrin OS=Homo sapiens OX=9606 GN=EZR PE=1 SV=4	5.9	69527	601.081	P15311	7	10.58	0	EZRI_HUMAN	7281.65	4554.5	5183.73	7281.65	4554.5	5183.73
Protein disulfide-isomerase A6 OS=Homo sapiens OX=9606 GN=PDIA6 PE=1 SV=1	4.76	48520.6	597.295	Q15084	6	16.14	0	PDIA6_HUMAN	9685	7359	6842.33	9685	7359	6842.33
Serine/arginine-rich splicing factor 1 OS=Homo sapiens OX=9606 GN=SRSF1 PE=1 SV=2	10.75	27858.7	589.281	Q07955	6	19.35	0	SRSF1_HUMAN	20165	20596.3	18139.3	20165	20596.3	18139.3
Programmed cell death protein 6 OS=Homo sapiens OX=9606 GN=PDCD6 PE=1 SV=1	4.97	21925.5	587.952	O75340	4	20.94	0	PDCD6_HUMAN	5855	5191.33	3744.67	5855	5191.33	3744.67
Cytoplasmic protein NCK2 OS=Homo sapiens OX=9606 GN=NCK2 PE=1 SV=2	6.55	43143.2	584.325	O43639	1	2.89	0	NCK2_HUMAN	321739	310041	357300	321739	310041	357300
40S ribosomal protein S10 OS=Homo sapiens OX=9606 GN=RPS10 PE=1 SV=1	10.72	18897.8	583.57	P46783	2	13.94	0	RS10_HUMAN	8551.5	8337	7574	8551.5	8337	7574
X-ray repair cross-complementing protein 6 OS=Homo sapiens OX=9606 GN=XRCC6 PE=1 SV=2	6.23	70128.3	575.133	P12956	8	15.93	0	XRCC6_HUMAN	48932.7	42171	32280	48932.7	42171	32280
60S ribosomal protein L14 OS=Homo sapiens OX=9606 GN=RPL14 PE=1 SV=4	11.64	23545.9	569.913	P50914	2	8.37	0	RL14_HUMAN	5574	6095.5	4833.5	5574	6095.5	4833.5
Argininosuccinate synthase OS=Homo sapiens OX=9606 GN=ASS1 PE=1 SV=2	8.07	46815.6	565.163	P00966	3	6.8	0	ASSY_HUMAN	7188	5700.5	6612	7188	5700.5	6612
HLA class I histocompatibility antigen_ A alpha chain OS=Homo sapiens OX=9606 GN=HLA-A PE=1 SV=2	5.6	41125.9	554.234	P04439	1	3.84	0	HLAA_HUMAN	5269	5810	5626	5269	5810	5626
40S ribosomal protein S6 OS=Homo sapiens OX=9606 GN=RPS6 PE=1 SV=1	11.5	28851.8	548.656	P62753	2	8.03	0	RS6_HUMAN	23418.5	24086.5	23348	23418.5	24086.5	23348
Basigin OS=Homo sapiens OX=9606 GN=BSG PE=1 SV=2	5.3	42599.6	543.153	P35613	5	16.88	0	BASI_HUMAN	19456	10320.3	15491.7	19456	10320.3	15491.7
Desmocollin-1 OS=Homo sapiens OX=9606 GN=DSC1 PE=1 SV=2	5.1	101470	542.71	Q08554	4	6.04	0	DSC1_HUMAN	13898.7	9497.5	4509	13898.7	9497.5	4509
Ras-related protein Rab-1B OS=Homo sapiens OX=9606 GN=RAB1B PE=1 SV=1	5.4	22342.3	538.302	Q9H0U4	3	17.41	0	RAB1B_HUMAN	13126.3	9775	9744	13126.3	9775	9744
Serine hydroxymethyltransferase_ mitochondrial OS=Homo sapiens OX=9606 GN=SHMT2 PE=1 SV=3	8.59	56449.3	534.443	P34897	3	6.75	0	GLYM_HUMAN	7700.67	5667.67	6128.33	7700.67	5667.67	6128.33
Transitional endoplasmic reticulum ATPase OS=Homo sapiens OX=9606 GN=VCP PE=1 SV=4	4.96	90006.3	532.313	P55072	11	16	0	TERA_HUMAN	12595.3	11809.7	11905.7	12595.3	11809.7	11905.7
Proteasome subunit alpha type-5 OS=Homo sapiens OX=9606 GN=PSMA5 PE=1 SV=3	4.54	26582.2	527.773	P28066	2	7.05	0	PSA5_HUMAN	9150	6928.5	6624	9150	6928.5	6624
Corneodesmosin OS=Homo sapiens OX=9606 GN=CDSN PE=1 SV=3	8.29	52320.5	524.457	Q15517	2	7.94	0	CDSN_HUMAN	6715	4761	4314	6715	4761	4314
Voltage-dependent anion-selective channel protein 2 OS=Homo sapiens OX=9606 GN=VDAC2 PE=1 SV=2	7.48	32079.8	511.09	P45880	6	19.05	0	VDAC2_HUMAN	9958.67	7704.33	7513.67	9958.67	7704.33	7513.67
Testis-expressed protein 9 OS=Homo sapiens OX=9606 GN=TEX9 PE=1 SV=1	6.2	45054	510.574	Q8N6V9	2	3.58	0	TEX9_HUMAN	100338	28226.5	69369	100338	28226.5	69369
Putative RNA-binding protein Luc7-like 2 OS=Homo sapiens OX=9606 GN=LUC7L2 PE=1 SV=2	10.69	46970.2	508.613	Q9Y383	4	12.24	0	LC7L2_HUMAN	5879.33	5546	5529	5879.33	5546	5529
40S ribosomal protein S2 OS=Homo sapiens OX=9606 GN=RPS2 PE=1 SV=2	10.89	31609.6	505.426	P15880	5	18.77	0	RS2_HUMAN	20564	12019.7	13032.3	20564	12019.7	13032.3
Heterogeneous nuclear ribonucleoprotein A3 OS=Homo sapiens OX=9606 GN=HNRNPA3 PE=1 SV=2	9.3	39823.1	492.732	P51991	1	2.65	0	ROA3_HUMAN	15256	12477	13739	15256	12477	13739
Creatine kinase B-type OS=Homo sapiens OX=9606 GN=CKB PE=1 SV=1	5.23	42929.5	485.821	P12277	1	2.62	0	KCRB_HUMAN	12144	10568	11226	12144	10568	11226
Ubiquitin-conjugating enzyme E2 variant 2 OS=Homo sapiens OX=9606 GN=UBE2V2 PE=1 SV=4	8.55	16419.8	475.724	Q15819	2	11.72	0	UB2V2_HUMAN	10618	10821.5	10165	10618	10821.5	10165
T-complex protein 1 subunit gamma OS=Homo sapiens OX=9606 GN=CCT3 PE=1 SV=4	6.09	61104.3	471.729	P49368	9	17.43	0	TCPG_HUMAN	57686.7	28015.7	40634	57686.7	28015.7	40634
Proteasome subunit beta type-1 OS=Homo sapiens OX=9606 GN=PSMB1 PE=1 SV=2	8.22	26717.5	470.497	P20618	1	5.81	0	PSB1_HUMAN	5986	4955	4282	5986	4955	4282
E3 ubiquitin-protein ligase TRIM22 OS=Homo sapiens OX=9606 GN=TRIM22 PE=1 SV=1	7.6	58087.9	468.276	Q8IYM9	1	2.41	0	TRI22_HUMAN	274473	272074	292258	274473	272074	292258
Annexin A3 OS=Homo sapiens OX=9606 GN=ANXA3 PE=1 SV=3	5.54	36546.4	458.885	P12429	1	3.41	0	ANXA3_HUMAN	3557	3237	3396	3557	3237	3396
Macrophage-capping protein OS=Homo sapiens OX=9606 GN=CAPG PE=1 SV=2	5.8	38783.7	450.21	P40121	5	16.09	0	CAPG_HUMAN	11429.7	10228.7	9035.67	11429.7	10228.7	9035.67
Acetyl-CoA acetyltransferase_ mitochondrial OS=Homo sapiens OX=9606 GN=ACAT1 PE=1 SV=1	9.21	45484.8	447.433	P24752	2	6.09	0	THIL_HUMAN	4361	4611	3675.5	4361	4611	3675.5
Protein-glutamine gamma-glutamyltransferase K OS=Homo sapiens OX=9606 GN=TGM1 PE=1 SV=4	5.63	90585.2	446.189	P22735	12	16.4	0	TGM1_HUMAN	61279	47063.7	63614	61279	47063.7	63614
Stress-induced-phosphoprotein 1 OS=Homo sapiens OX=9606 GN=STIP1 PE=1 SV=1	6.42	63266.7	444.992	P31948	6	11.97	0	STIP1_HUMAN	7353.67	8984.67	8962.67	7353.67	8984.67	8962.67
Sorcin OS=Homo sapiens OX=9606 GN=SRI PE=1 SV=1	5.17	21961.6	442.463	P30626	2	10.61	0	SORCN_HUMAN	9112	8617	4070.5	9112	8617	4070.5
Plastin-3 OS=Homo sapiens OX=9606 GN=PLS3 PE=1 SV=4	5.27	71324.4	438.731	P13797	6	12.06	0	PLST_HUMAN	6638.67	5155.33	5960.33	6638.67	5155.33	5960.33
26S proteasome regulatory subunit 6A OS=Homo sapiens OX=9606 GN=PSMC3 PE=1 SV=3	4.94	49488.8	426.759	P17980	1	2.28	0	PRS6A_HUMAN	6935	6753	6987	6935	6753	6987
Serpin H1 OS=Homo sapiens OX=9606 GN=SERPINH1 PE=1 SV=2	9.14	46554.7	418.816	P50454	4	10.77	0	SERPH_HUMAN	13282	9985.67	9854.33	13282	9985.67	9854.33
40S ribosomal protein S7 OS=Homo sapiens OX=9606 GN=RPS7 PE=1 SV=1	10.85	22126.9	408.804	P62081	3	12.89	0	RS7_HUMAN	14191	12985.7	12191.3	14191	12985.7	12191.3
60S ribosomal protein L3 OS=Homo sapiens OX=9606 GN=RPL3 PE=1 SV=2	10.88	46394.1	408.49	P39023	4	8.19	0	RL3_HUMAN	13436.7	7639.67	8765.33	13436.7	7639.67	8765.33
Gamma-synuclein OS=Homo sapiens OX=9606 GN=SNCG PE=1 SV=2	4.66	13330.8	394.132	O76070	2	23.62	0	SYUG_HUMAN	4313	4011	3974.5	4313	4011	3974.5
Eukaryotic translation initiation factor 6 OS=Homo sapiens OX=9606 GN=EIF6 PE=1 SV=1	4.37	27112.4	392.07	P56537	2	8.57	0	IF6_HUMAN	12280.5	10574	10132	12280.5	10574	10132
Random Sequence 15309	6.44	38852.6	385.772	RANDOM15309	1	3.34	0.0034	RANDOM15309	100538	115449	134964	100538	115449	134964
T-complex protein 1 subunit beta OS=Homo sapiens OX=9606 GN=CCT2 PE=1 SV=4	6.02	57830.5	375.649	P78371	5	11.59	0.0034	TCPB_HUMAN	12893.7	9285.33	8860	12893.7	9285.33	8860
Programmed cell death protein 5 OS=Homo sapiens OX=9606 GN=PDCD5 PE=1 SV=3	5.69	14285.1	375.234	O14737	2	17.6	0.0034	PDCD5_HUMAN	3470.5	2894.5	3124.5	3470.5	2894.5	3124.5
RNA-binding motif protein_ X chromosome OS=Homo sapiens OX=9606 GN=RBMX PE=1 SV=3	10.37	42331.9	374.353	P38159	6	15.6	0.0034	RBMX_HUMAN	10623.7	9206	7082.67	10623.7	9206	7082.67
T-complex protein 1 subunit zeta OS=Homo sapiens OX=9606 GN=CCT6A PE=1 SV=3	6.26	58480.5	373.725	P40227	6	11.49	0.0034	TCPZ_HUMAN	15031	13681.7	13214.7	15031	13681.7	13214.7
Nucleosome assembly protein 1-like 1 OS=Homo sapiens OX=9606 GN=NAP1L1 PE=1 SV=1	4.16	45659.3	366.358	P55209	3	11.51	0.0034	NP1L1_HUMAN	10612.5	7785.67	5651.33	10612.5	7785.67	5651.33
Elongation factor Tu_ mitochondrial OS=Homo sapiens OX=9606 GN=TUFM PE=1 SV=2	7.39	49883.8	362.582	P49411	2	5.53	0.0034	EFTU_HUMAN	4403.5	3119	2376	4403.5	3119	2376
F-actin-capping protein subunit alpha-1 OS=Homo sapiens OX=9606 GN=CAPZA1 PE=1 SV=3	5.34	33093.9	362.181	P52907	2	8.74	0.0034	CAZA1_HUMAN	7349.5	6285.5	5874	7349.5	6285.5	5874
T-complex protein 1 subunit delta OS=Homo sapiens OX=9606 GN=CCT4 PE=1 SV=4	7.79	58437.6	361.48	P50991	4	10.58	0.0034	TCPD_HUMAN	7316	5137.33	5664.67	7316	5137.33	5664.67
T-complex protein 1 subunit alpha OS=Homo sapiens OX=9606 GN=TCP1 PE=1 SV=1	5.73	60856.9	359.739	P17987	6	11.87	0.0034	TCPA_HUMAN	8915	7744	12244.3	8915	7744	12244.3
Histone H1.5 OS=Homo sapiens OX=9606 GN=H1-5 PE=1 SV=3	11.68	22580.2	358.166	P16401	2	8.85	0.0034	H15_HUMAN	17071.5	16964	14785	17071.5	16964	14785
T-complex protein 1 subunit epsilon OS=Homo sapiens OX=9606 GN=CCT5 PE=1 SV=1	5.31	60127.4	351.25	P48643	4	8.5	0.0034	TCPE_HUMAN	15390.3	11903.7	12255.3	15390.3	11903.7	12255.3
Proteasome subunit beta type-6 OS=Homo sapiens OX=9606 GN=PSMB6 PE=1 SV=4	4.61	25585.9	349.857	P28072	3	12.97	0.0034	PSB6_HUMAN	15966	12433	16153.7	15966	12433	16153.7
ATP-dependent RNA helicase DDX3X OS=Homo sapiens OX=9606 GN=DDX3X PE=1 SV=3	6.8	73642.7	348.69	O00571	6	11.48	0.0034	DDX3X_HUMAN	4751.67	4632.67	4207	4751.67	4632.67	4207
Polyadenylate-binding protein 1 OS=Homo sapiens OX=9606 GN=PABPC1 PE=1 SV=2	9.98	70899.1	345.967	P11940	9	13.99	0.0034	PABP1_HUMAN	15074.3	12738	14276.3	15074.3	12738	14276.3
Filamin A-interacting protein 1-like OS=Homo sapiens OX=9606 GN=FILIP1L PE=1 SV=2	6.17	131009	344.899	Q4L180	2	1.41	0.0034	FIL1L_HUMAN	32960	27490	12656	32960	27490	12656
AF4/FMR2 family member 4 OS=Homo sapiens OX=9606 GN=AFF4 PE=1 SV=1	9.9	127859	341.801	Q9UHB7	3	3.27	0.0034	AFF4_HUMAN	1970.33	1903	2206	1970.33	1903	2206
Eukaryotic translation initiation factor 2 subunit 1 OS=Homo sapiens OX=9606 GN=EIF2S1 PE=1 SV=3	4.82	36397.4	339.222	P05198	5	16.51	0.0034	IF2A_HUMAN	7212.67	8363.67	8439	7212.67	8363.67	8439
ATP-dependent RNA helicase DDX39A OS=Homo sapiens OX=9606 GN=DDX39A PE=1 SV=2	5.34	49642.9	333.05	O00148	3	7.49	0.0034	DX39A_HUMAN	7755	5780.67	6474.67	7755	5780.67	6474.67
Mitogen-activated protein kinase kinase kinase 5 OS=Homo sapiens OX=9606 GN=MAP3K5 PE=1 SV=1	5.43	155849	314.612	Q99683	2	1.09	0.0034	M3K5_HUMAN	2804	4960	5945.5	2804	4960	5945.5
Proteasome subunit alpha type-1 OS=Homo sapiens OX=9606 GN=PSMA1 PE=1 SV=1	6.19	29840.8	310.938	P25786	2	7.22	0.0034	PSA1_HUMAN	6752	8430	6348	6752	8430	6348
Heterogeneous nuclear ribonucleoprotein R OS=Homo sapiens OX=9606 GN=HNRNPR PE=1 SV=1	8.24	71228.3	310.546	O43390	4	7.27	0.0034	HNRPR_HUMAN	8118.33	5823	7036.67	8118.33	5823	7036.67
Myosin-9 OS=Homo sapiens OX=9606 GN=MYH9 PE=1 SV=4	5.34	227787	309.751	P35579	15	8.72	0.0034	MYH9_HUMAN	10266.3	9363.67	9880	10266.3	9363.67	9880
Serine-threonine kinase receptor-associated protein OS=Homo sapiens OX=9606 GN=STRAP PE=1 SV=1	4.81	38780.5	308.879	Q9Y3F4	2	6.86	0.0034	STRAP_HUMAN	4866	4361.5	4624.5	4866	4361.5	4624.5
Probable ATP-dependent RNA helicase DDX5 OS=Homo sapiens OX=9606 GN=DDX5 PE=1 SV=1	9.18	69661.4	297.436	P17844	6	10.42	0.0034	DDX5_HUMAN	8935.33	7430.33	8348	8935.33	7430.33	8348
Heterogeneous nuclear ribonucleoprotein H3 OS=Homo sapiens OX=9606 GN=HNRNPH3 PE=1 SV=2	6.44	36983.6	279.069	P31942	2	5.78	0.0034	HNRH3_HUMAN	35702.5	33590	33819	35702.5	33590	33819
Eukaryotic translation initiation factor 3 subunit B OS=Homo sapiens OX=9606 GN=EIF3B PE=1 SV=3	4.7	92880.9	273.527	P55884	5	6.51	0.0034	EIF3B_HUMAN	16558.3	16799.3	14581.7	16558.3	16799.3	14581.7
Acidic leucine-rich nuclear phosphoprotein 32 family member D OS=Homo sapiens OX=9606 GN=ANP32D PE=2 SV=2	4.79	14920.1	221.027	O95626	1	7.63	0.0034	AN32D_HUMAN	5407	4844	5027	5407	4844	5027

## Sheet: FASP 1
									sample	sample	sample	sample	sample	sample
description	IEP	mw	max score	accession	reported peptides	sequence coverage	FDR level	entry	new sample 1 1	new sample 2 1	new sample 3 1	AVERAGE new sample 1	AVERAGE new sample 2	AVERAGE new sample 3
Keratin_ type I cytoskeletal 9 OS=Homo sapiens OX=9606 GN=KRT9 PE=1 SV=3	4.96	62292.5	36763.2	P35527	25	52.01	0	K1C9_HUMAN	518375	571512	605279	518375	571512	605279
Histone H4 OS=Homo sapiens OX=9606 GN=H4C1 PE=1 SV=2	11.89	11367.4	33344.9	P62805	6	57.28	0	H4_HUMAN	411727	413776	306673	411727	413776	306673
Keratin_ type II cytoskeletal 1 OS=Homo sapiens OX=9606 GN=KRT1 PE=1 SV=6	8.29	66209.9	31404.6	P04264	26	40.68	0	K2C1_HUMAN	636260	746569	753999	636260	746569	753999
Keratin_ type I cytoskeletal 10 OS=Homo sapiens OX=9606 GN=KRT10 PE=1 SV=6	4.96	59055.3	30882.5	P13645	19	30.99	0	K1C10_HUMAN	565794	614321	541146	565794	614321	541146
Actin_ cytoplasmic 1 OS=Homo sapiens OX=9606 GN=ACTB PE=1 SV=1	5.15	42079	25459.6	P60709	14	43.73	0	ACTB_HUMAN	83528	93799.8	202131	83528	93799.8	202131
Ubiquitin-60S ribosomal protein L40 OS=Homo sapiens OX=9606 GN=UBA52 PE=1 SV=2	10.5	15013.5	24623.9	P62987	6	46.09	0	RL40_HUMAN	221954	241654	167231	221954	241654	167231
Keratin_ type II cytoskeletal 2 epidermal OS=Homo sapiens OX=9606 GN=KRT2 PE=1 SV=2	8.07	65718.1	24159	P35908	26	43.66	0	K22E_HUMAN	292514	421093	323155	292514	421093	323155
Profilin-1 OS=Homo sapiens OX=9606 GN=PFN1 PE=1 SV=2	8.45	15225.3	23614.4	P07737	6	57.14	0	PROF1_HUMAN	145345	141812	119927	145345	141812	119927
Alpha-enolase OS=Homo sapiens OX=9606 GN=ENO1 PE=1 SV=2	7.19	47511.2	21202.4	P06733	18	53.23	0	ENOA_HUMAN	186883	165880	158382	186883	165880	158382
Keratin_ type I cuticular Ha1 OS=Homo sapiens OX=9606 GN=KRT31 PE=1 SV=3	4.64	48662.8	21026.5	Q15323	12	28.85	0	K1H1_HUMAN	4153.62	282797	129971	4153.62	282797	129971
Cofilin-1 OS=Homo sapiens OX=9606 GN=CFL1 PE=1 SV=3	8.23	18730.6	17508.8	P23528	5	35.54	0	COF1_HUMAN	93413	95645.7	74819.3	93413	95645.7	74819.3
L-lactate dehydrogenase B chain OS=Homo sapiens OX=9606 GN=LDHB PE=1 SV=2	5.66	36923.7	17128.8	P07195	11	32.34	0	LDHB_HUMAN	158656	148124	129561	158656	148124	129561
Keratin_ type II cytoskeletal 8 OS=Homo sapiens OX=9606 GN=KRT8 PE=1 SV=7	5.34	53704.4	16985.1	P05787	25	49.69	0	K2C8_HUMAN	231990	215262	197218	231990	215262	197218
14-3-3 protein zeta/delta OS=Homo sapiens OX=9606 GN=YWHAZ PE=1 SV=1	4.53	27916.2	16510.5	P63104	10	51.02	0	1433Z_HUMAN	131478	124281	108999	131478	124281	108999
Heat shock protein HSP 90-beta OS=Homo sapiens OX=9606 GN=HSP90AB1 PE=1 SV=4	4.77	83606.5	16493.3	P08238	26	38.95	0	HS90B_HUMAN	177672	152859	135968	177672	152859	135968
Actin_ gamma-enteric smooth muscle OS=Homo sapiens OX=9606 GN=ACTG2 PE=1 SV=1	5.17	42276.2	16103.5	P63267	11	26.06	0	ACTH_HUMAN	261201	229191	140066	261201	229191	140066
Keratin_ type I cytoskeletal 16 OS=Homo sapiens OX=9606 GN=KRT16 PE=1 SV=4	4.79	51610.1	15527.6	P08779	27	60.04	0	K1C16_HUMAN	73858.7	112505	195795	73858.7	112505	195795
Y-box-binding protein 1 OS=Homo sapiens OX=9606 GN=YBX1 PE=1 SV=3	10.29	35924.2	15252.6	P67809	8	45.99	0	YBOX1_HUMAN	96323.8	72307.9	78356.7	96323.8	72307.9	78356.7
Triosephosphate isomerase OS=Homo sapiens OX=9606 GN=TPI1 PE=1 SV=3	5.56	31076.2	15040.3	P60174	9	44.41	0	TPIS_HUMAN	117289	121895	125337	117289	121895	125337
Tubulin alpha-1A chain OS=Homo sapiens OX=9606 GN=TUBA1A PE=1 SV=1	4.76	50820	14605.9	Q71U36	10	25.72	0	TBA1A_HUMAN	169119	160469	141965	169119	160469	141965
Heat shock protein HSP 90-alpha OS=Homo sapiens OX=9606 GN=HSP90AA1 PE=1 SV=5	4.75	85059.1	14519.6	P07900	20	30.05	0	HS90A_HUMAN	108242	95597.5	85193.6	108242	95597.5	85193.6
Heat shock protein beta-1 OS=Homo sapiens OX=9606 GN=HSPB1 PE=1 SV=2	5.99	22839.6	13332.6	P04792	6	31.22	0	HSPB1_HUMAN	94349.3	91569.3	80970.7	94349.3	91569.3	80970.7
Vimentin OS=Homo sapiens OX=9606 GN=VIM PE=1 SV=4	4.86	53708.8	13219.6	P08670	23	53	0	VIME_HUMAN	202706	193567	166483	202706	193567	166483
Keratin_ type II cytoskeletal 6C OS=Homo sapiens OX=9606 GN=KRT6C PE=1 SV=3	8.07	60310.2	13140.1	P48668	17	30.14	0	K2C6C_HUMAN	98151.6	127045	167553	98151.6	127045	167553
Tubulin beta chain OS=Homo sapiens OX=9606 GN=TUBB PE=1 SV=2	4.59	50127.2	12948.6	P07437	10	28.38	0	TBB5_HUMAN	176163	146717	130760	176163	146717	130760
Keratin_ type I cuticular Ha3-II OS=Homo sapiens OX=9606 GN=KRT33B PE=1 SV=3	4.61	47354.2	12533.5	Q14525	11	25.99	0	KT33B_HUMAN	4729.53	242866	104946	4729.53	242866	104946
Glyceraldehyde-3-phosphate dehydrogenase OS=Homo sapiens OX=9606 GN=GAPDH PE=1 SV=3	8.73	36224.4	12272	P04406	7	32.24	0	G3P_HUMAN	171885	161999	111639	171885	161999	111639
Annexin A2 OS=Homo sapiens OX=9606 GN=ANXA2 PE=1 SV=2	7.8	38832.2	12103.5	P07355	17	43.36	0	ANXA2_HUMAN	145346	151111	105282	145346	151111	105282
Endoplasmic reticulum chaperone BiP OS=Homo sapiens OX=9606 GN=HSPA5 PE=1 SV=2	4.88	72447.1	11987.5	P11021	22	37.77	0	BIP_HUMAN	106915	108207	91759.3	106915	108207	91759.3
Keratin_ type II cuticular Hb6 OS=Homo sapiens OX=9606 GN=KRT86 PE=1 SV=1	5.41	55154.5	11910.7	O43790	11	23.25	0	KRT86_HUMAN	2928	429926	137607	2928	429926	137607
Keratin_ type I cytoskeletal 14 OS=Homo sapiens OX=9606 GN=KRT14 PE=1 SV=4	4.9	51903.7	11825.3	P02533	24	55.08	0	K1C14_HUMAN	119098	185684	203518	119098	185684	203518
Tubulin beta-2A chain OS=Homo sapiens OX=9606 GN=TUBB2A PE=1 SV=1	4.59	50306.3	11513.8	Q13885	8	25.62	0	TBB2A_HUMAN	5283.86	26622.4	5727.56	5283.86	26622.4	5727.56
Heat shock cognate 71 kDa protein OS=Homo sapiens OX=9606 GN=HSPA8 PE=1 SV=1	5.2	71126.3	11469.2	P11142	23	37.93	0	HSP7C_HUMAN	112933	104092	127465	112933	104092	127465
Keratin_ type II cuticular Hb5 OS=Homo sapiens OX=9606 GN=KRT85 PE=1 SV=1	6.22	57341.9	11242.4	P78386	9	18.15	0	KRT85_HUMAN		224569	26701.9	0	224569	26701.9
Peroxiredoxin-1 OS=Homo sapiens OX=9606 GN=PRDX1 PE=1 SV=1	8.24	22338.5	11222.8	Q06830	9	45.23	0	PRDX1_HUMAN	168971	158577	134116	168971	158577	134116
Prothymosin alpha OS=Homo sapiens OX=9606 GN=PTMA PE=1 SV=2	3.45	12203	10929.9	P06454	3	21.62	0	PTMA_HUMAN	85370.3	71797.3	55509.7	85370.3	71797.3	55509.7
Pyruvate kinase PKM OS=Homo sapiens OX=9606 GN=PKM PE=1 SV=4	7.76	58507.3	10692.6	P14618	16	37.85	0	KPYM_HUMAN	127627	113156	106924	127627	113156	106924
Heat shock 70 kDa protein 1A OS=Homo sapiens OX=9606 GN=HSPA1A PE=1 SV=1	5.33	70337.5	10589.9	P0DMV8	18	30.58	0	HS71A_HUMAN	92530.4	110772	70595.5	92530.4	110772	70595.5
POTE ankyrin domain family member E OS=Homo sapiens OX=9606 GN=POTEE PE=2 SV=3	5.8	122961	10556.7	Q6S8J3	7	6.7	0	POTEE_HUMAN	105348	91177.5	53028.1	105348	91177.5	53028.1
60 kDa heat shock protein_ mitochondrial OS=Homo sapiens OX=9606 GN=HSPD1 PE=1 SV=2	5.56	61225.9	10063.3	P10809	20	42.93	0	CH60_HUMAN	156775	159064	134181	156775	159064	134181
14-3-3 protein gamma OS=Homo sapiens OX=9606 GN=YWHAG PE=1 SV=2	4.61	28473.7	9974.96	P61981	7	36.84	0	1433G_HUMAN	41627.4	39352.4	30167.1	41627.4	39352.4	30167.1
Endoplasmin OS=Homo sapiens OX=9606 GN=HSP90B1 PE=1 SV=1	4.56	92754.2	9879.1	P14625	26	31.26	0	ENPL_HUMAN	100678	93124	81613.7	100678	93124	81613.7
Heterogeneous nuclear ribonucleoproteins A2/B1 OS=Homo sapiens OX=9606 GN=HNRNPA2B1 PE=1 SV=2	9.27	37486.8	9720.79	P22626	8	30.59	0	ROA2_HUMAN	159455	152543	118298	159455	152543	118298
Brain acid soluble protein 1 OS=Homo sapiens OX=9606 GN=BASP1 PE=1 SV=2	4.42	22693.4	9687.82	P80723	9	66.52	0	BASP1_HUMAN	165216	129586	100881	165216	129586	100881
Keratin_ type II cytoskeletal 5 OS=Homo sapiens OX=9606 GN=KRT5 PE=1 SV=3	7.8	62606.6	9566.63	P13647	21	35.93	0	K2C5_HUMAN	132618	220210	237218	132618	220210	237218
Peptidyl-prolyl cis-trans isomerase B OS=Homo sapiens OX=9606 GN=PPIB PE=1 SV=2	10.06	23799.6	9487.62	P23284	7	32.87	0	PPIB_HUMAN	76912	78042.7	45223.7	76912	78042.7	45223.7
Annexin A1 OS=Homo sapiens OX=9606 GN=ANXA1 PE=1 SV=2	6.67	38942.4	9354.22	P04083	11	41.62	0	ANXA1_HUMAN	72828	74303.3	60972.3	72828	74303.3	60972.3
10 kDa heat shock protein_ mitochondrial OS=Homo sapiens OX=9606 GN=HSPE1 PE=1 SV=2	9.55	10931.7	9304.48	P61604	6	59.8	0	CH10_HUMAN	67754.7	64638.3	51985	67754.7	64638.3	51985
Stress-70 protein_ mitochondrial OS=Homo sapiens OX=9606 GN=HSPA9 PE=1 SV=2	5.8	73965.8	9042.25	P38646	20	35.35	0	GRP75_HUMAN	87876	82686.3	66899	87876	82686.3	66899
Nascent polypeptide-associated complex subunit alpha OS=Homo sapiens OX=9606 GN=NACA PE=1 SV=1	4.32	23383.9	9034.45	Q13765	4	25.58	0	NACA_HUMAN	58333.3	53108.7	50855.3	58333.3	53108.7	50855.3
Phosphoglycerate kinase 1 OS=Homo sapiens OX=9606 GN=PGK1 PE=1 SV=3	8.16	45014	9001.65	P00558	17	43.88	0	PGK1_HUMAN	106127	108664	84794.3	106127	108664	84794.3
Heterogeneous nuclear ribonucleoprotein A1 OS=Homo sapiens OX=9606 GN=HNRNPA1 PE=1 SV=5	9.45	38860.8	8895.21	P09651	7	24.46	0	ROA1_HUMAN	108993	148668	121917	108993	148668	121917
Keratin_ type I cuticular Ha5 OS=Homo sapiens OX=9606 GN=KRT35 PE=2 SV=5	4.65	51672.4	8588.67	Q92764	7	14.07	0	KRT35_HUMAN		107218	7563.54	0	107218	7563.54
Keratin_ type II cytoskeletal 7 OS=Homo sapiens OX=9606 GN=KRT7 PE=1 SV=5	5.22	51442.8	8035.58	P08729	19	41.15	0	K2C7_HUMAN	51326.7	48336.3	48444	51326.7	48336.3	48444
L-lactate dehydrogenase A chain OS=Homo sapiens OX=9606 GN=LDHA PE=1 SV=2	8.38	36973.9	8023.86	P00338	17	42.47	0	LDHA_HUMAN	170531	152122	131471	170531	152122	131471
40S ribosomal protein S24 OS=Homo sapiens OX=9606 GN=RPS24 PE=1 SV=1	11.47	15423.2	8010.03	P62847	3	25.56	0	RS24_HUMAN	10306.3	9801.67	6695.33	10306.3	9801.67	6695.33
40S ribosomal protein S8 OS=Homo sapiens OX=9606 GN=RPS8 PE=1 SV=2	10.96	24490.3	7945.21	P62241	5	28.37	0	RS8_HUMAN	76835.7	70039.3	61832.7	76835.7	70039.3	61832.7
Histone H2A type 1-H OS=Homo sapiens OX=9606 GN=HIST1H2AH PE=1 SV=3	11.51	13906.3	7871.46	Q96KK5	3	27.34	0	H2A1H_HUMAN	48240	58411.5	86507.7	48240	58411.5	86507.7
Tubulin beta-3 chain OS=Homo sapiens OX=9606 GN=TUBB3 PE=1 SV=2	4.64	50889	7764.2	Q13509	10	29.33	0	TBB3_HUMAN	3018.26	4846.41	3183.89	3018.26	4846.41	3183.89
Heat shock-related 70 kDa protein 2 OS=Homo sapiens OX=9606 GN=HSPA2 PE=1 SV=1	5.42	70306.2	7761.2	P54652	10	15.02	0	HSP72_HUMAN	8289.03	4905.87	10445.5	8289.03	4905.87	10445.5
Keratin_ type I cytoskeletal 18 OS=Homo sapiens OX=9606 GN=KRT18 PE=1 SV=2	5.17	48057.9	7746.11	P05783	14	36.74	0	K1C18_HUMAN	171243	164045	136816	171243	164045	136816
Transgelin-2 OS=Homo sapiens OX=9606 GN=TAGLN2 PE=1 SV=3	8.44	22562.6	7622.44	P37802	5	31.16	0	TAGL2_HUMAN	83532.7	84616	77137.7	83532.7	84616	77137.7
Single-stranded DNA-binding protein_ mitochondrial OS=Homo sapiens OX=9606 GN=SSBP1 PE=1 SV=1	10.04	17259.7	7516.65	Q04837	4	33.78	0	SSBP_HUMAN	30600	30695	26342.7	30600	30695	26342.7
14-3-3 protein epsilon OS=Homo sapiens OX=9606 GN=YWHAE PE=1 SV=1	4.44	29345	7509.92	P62258	12	54.51	0	1433E_HUMAN	64450.3	66468.7	54313.7	64450.3	66468.7	54313.7
ATP synthase subunit alpha_ mitochondrial OS=Homo sapiens OX=9606 GN=ATP5F1A PE=1 SV=1	9.55	59864.8	7247.67	P25705	9	19.53	0	ATPA_HUMAN	89472.7	73979.3	68761.3	89472.7	73979.3	68761.3
Y-box-binding protein 3 OS=Homo sapiens OX=9606 GN=YBX3 PE=1 SV=4	10.16	40090	7128.03	P16989	3	12.63	0	YBOX3_HUMAN	4318.49	4440.96	4320.1	4318.49	4440.96	4320.1
Tropomyosin alpha-3 chain OS=Homo sapiens OX=9606 GN=TPM3 PE=1 SV=2	4.49	33007.1	7054.33	P06753	3	11.58	0	TPM3_HUMAN	46678.5	48804.9	45349.6	46678.5	48804.9	45349.6
40S ribosomal protein S3 OS=Homo sapiens OX=9606 GN=RPS3 PE=1 SV=2	10.24	26859.4	6925.67	P23396	9	41.15	0	RS3_HUMAN	84512.3	71619.7	60117	84512.3	71619.7	60117
Nucleophosmin OS=Homo sapiens OX=9606 GN=NPM1 PE=1 SV=2	4.45	32746.2	6779.45	P06748	7	25.51	0	NPM_HUMAN	192329	178792	140205	192329	178792	140205
Keratin_ type I cytoskeletal 17 OS=Homo sapiens OX=9606 GN=KRT17 PE=1 SV=2	4.78	48390.9	6757.14	Q04695	20	42.59	0	K1C17_HUMAN	72813.4	84541.2	92358.3	72813.4	84541.2	92358.3
60S ribosomal protein L22 OS=Homo sapiens OX=9606 GN=RPL22 PE=1 SV=2	9.76	14844	6677.81	P35268	3	30.47	0	RL22_HUMAN	66289.7	58979.7	44921.3	66289.7	58979.7	44921.3
14-3-3 protein theta OS=Homo sapiens OX=9606 GN=YWHAQ PE=1 SV=1	4.48	28049.4	6568.6	P27348	7	36.73	0	1433T_HUMAN	28233.9	27634.8	88498.7	28233.9	27634.8	88498.7
Dermcidin OS=Homo sapiens OX=9606 GN=DCD PE=1 SV=2	6.14	11397.9	6553.16	P81605	3	26.36	0	DCD_HUMAN	68594.7	105008	80342	68594.7	105008	80342
Protein disulfide-isomerase A3 OS=Homo sapiens OX=9606 GN=PDIA3 PE=1 SV=4	5.96	57181.6	6450.95	P30101	16	36.63	0	PDIA3_HUMAN	69483.7	60285	57649	69483.7	60285	57649
40S ribosomal protein S28 OS=Homo sapiens OX=9606 GN=RPS28 PE=1 SV=1	11.31	7898.07	6400.67	P62857	2	30.43	0	RS28_HUMAN	46429.5	43221	42536.5	46429.5	43221	42536.5
Keratin_ type I cuticular Ha2 OS=Homo sapiens OX=9606 GN=KRT32 PE=2 SV=3	4.59	51825.8	6382.15	Q14532	6	12.05	0	K1H2_HUMAN			55178.2	0	0	55178.2
Prelamin-A/C OS=Homo sapiens OX=9606 GN=LMNA PE=1 SV=1	6.61	74424.7	6225.47	P02545	20	34.64	0	LMNA_HUMAN	69052	87624.5	57706.2	69052	87624.5	57706.2
Peptidyl-prolyl cis-trans isomerase A OS=Homo sapiens OX=9606 GN=PPIA PE=1 SV=2	7.85	18240.6	6202.47	P62937	6	26.67	0	PPIA_HUMAN	187391	187449	154477	187391	187449	154477
Elongation factor 1-alpha 1 OS=Homo sapiens OX=9606 GN=EEF1A1 PE=1 SV=1	9.49	50483.1	6114.77	P68104	10	23.81	0	EF1A1_HUMAN	236380	234091	166863	236380	234091	166863
Tubulin beta-4A chain OS=Homo sapiens OX=9606 GN=TUBB4A PE=1 SV=2	4.59	50042.1	6091.37	P04350	7	19.82	0	TBB4A_HUMAN	14981	13029.8	12297.9	14981	13029.8	12297.9
Keratin_ type I cytoskeletal 13 OS=Homo sapiens OX=9606 GN=KRT13 PE=1 SV=4	4.71	49930.5	5941.65	P13646	11	24.45	0	K1C13_HUMAN	12175	62990.1	31231.9	12175	62990.1	31231.9
Protein/nucleic acid deglycase DJ-1 OS=Homo sapiens OX=9606 GN=PARK7 PE=1 SV=2	6.4	20062.2	5907.1	Q99497	4	30.16	0	PARK7_HUMAN	16126	17823	16229	16126	17823	16229
60S acidic ribosomal protein P2 OS=Homo sapiens OX=9606 GN=RPLP2 PE=1 SV=1	4.18	11665	5869.16	P05387	5	72.17	0	RLA2_HUMAN	57741	63950.7	48648.7	57741	63950.7	48648.7
40S ribosomal protein S14 OS=Homo sapiens OX=9606 GN=RPS14 PE=1 SV=3	10.78	16443.8	5830.95	P62263	5	36.42	0	RS14_HUMAN	71235.7	74864.7	48198	71235.7	74864.7	48198
14-3-3 protein beta/alpha OS=Homo sapiens OX=9606 GN=YWHAB PE=1 SV=3	4.57	28196.5	5780.48	P31946	9	50.41	0	1433B_HUMAN	37411.3	52462.3	27634	37411.3	52462.3	27634
Phosphatidylethanolamine-binding protein 1 OS=Homo sapiens OX=9606 GN=PEBP1 PE=1 SV=3	7.41	21170.9	5736.33	P30086	6	41.71	0	PEBP1_HUMAN	29062.7	30257.7	23135.7	29062.7	30257.7	23135.7
Elongation factor 1-delta OS=Homo sapiens OX=9606 GN=EEF1D PE=1 SV=5	4.71	31235.9	5722.56	P29692	6	30.25	0	EF1D_HUMAN	73343	67815.7	62977.3	73343	67815.7	62977.3
Histone H2B type 1-C/E/F/G/I OS=Homo sapiens OX=9606 GN=H2BC4 PE=1 SV=4	10.99	13906.2	5587.51	P62807	4	23.81	0	H2B1C_HUMAN	111540	136085	74038.6	111540	136085	74038.6
Ferritin heavy chain OS=Homo sapiens OX=9606 GN=FTH1 PE=1 SV=2	5.2	21396.8	5523.56	P02794	5	30.6	0	FRIH_HUMAN	63448	50216	42415.7	63448	50216	42415.7
Heterogeneous nuclear ribonucleoprotein K OS=Homo sapiens OX=9606 GN=HNRNPK PE=1 SV=1	5.22	51261.5	5367.63	P61978	6	16.41	0	HNRPK_HUMAN	70298	59120.7	49945.7	70298	59120.7	49945.7
40S ribosomal protein SA OS=Homo sapiens OX=9606 GN=RPSA PE=1 SV=4	4.81	32968.2	5366.62	P08865	5	21.36	0	RSSA_HUMAN	75161.7	73953.3	64634.3	75161.7	73953.3	64634.3
60S ribosomal protein L18 OS=Homo sapiens OX=9606 GN=RPL18 PE=1 SV=2	12.22	21748.6	5348.35	Q07020	3	19.68	0	RL18_HUMAN	60120.3	42944	37117	60120.3	42944	37117
60S ribosomal protein L19 OS=Homo sapiens OX=9606 GN=RPL19 PE=1 SV=1	12.01	23580.1	5328	P84098	3	16.33	0	RL19_HUMAN	38177.3	39818.7	30391	38177.3	39818.7	30391
ATP synthase subunit beta_ mitochondrial OS=Homo sapiens OX=9606 GN=ATP5F1B PE=1 SV=3	5.1	56560	5321.65	P06576	12	28.36	0	ATPB_HUMAN	69354	65860.3	63332.7	69354	65860.3	63332.7
40S ribosomal protein S4_ X isoform OS=Homo sapiens OX=9606 GN=RPS4X PE=1 SV=2	10.84	29825.9	5164.24	P62701	6	20.91	0	RS4X_HUMAN	26795	23629	18236	26795	23629	18236
14-3-3 protein eta OS=Homo sapiens OX=9606 GN=YWHAH PE=1 SV=4	4.56	28389.9	5150.84	Q04917	4	17.89	0	1433F_HUMAN	10026.7	8865.29	6753.67	10026.7	8865.29	6753.67
Peroxiredoxin-2 OS=Homo sapiens OX=9606 GN=PRDX2 PE=1 SV=5	5.58	22063	5057.52	P32119	7	32.32	0	PRDX2_HUMAN	23619.7	23047.4	22979.2	23619.7	23047.4	22979.2
Heterogeneous nuclear ribonucleoproteins C1/C2 OS=Homo sapiens OX=9606 GN=HNRNPC PE=1 SV=4	4.76	33727.1	4997.65	P07910	7	22.22	0	HNRPC_HUMAN	58697.3	52544.3	43761	58697.3	52544.3	43761
Thioredoxin OS=Homo sapiens OX=9606 GN=TXN PE=1 SV=3	4.62	12022.7	4867.75	P10599	3	29.52	0	THIO_HUMAN	60265	57860	56271	60265	57860	56271
Keratin_ type I cytoskeletal 19 OS=Homo sapiens OX=9606 GN=KRT19 PE=1 SV=4	4.86	44106.1	4789.68	P08727	10	24.75	0	K1C19_HUMAN		2205.86	14353.8	0	2205.86	14353.8
Nucleoside diphosphate kinase A OS=Homo sapiens OX=9606 GN=NME1 PE=1 SV=1	5.79	17319.8	4751.74	P15531	4	34.87	0	NDKA_HUMAN	72311.3	71937	60145	72311.3	71937	60145
Peroxiredoxin-4 OS=Homo sapiens OX=9606 GN=PRDX4 PE=1 SV=1	5.87	30768	4726.56	Q13162	6	22.88	0	PRDX4_HUMAN	49904.3	44638.7	44968.7	49904.3	44638.7	44968.7
60S ribosomal protein L15 OS=Homo sapiens OX=9606 GN=RPL15 PE=1 SV=2	12.11	24260.2	4694.38	P61313	4	17.16	0	RL15_HUMAN	29409.3	27177.3	28459	29409.3	27177.3	28459
Hemoglobin subunit alpha OS=Homo sapiens OX=9606 GN=HBA1 PE=1 SV=2	9.2	15314.6	4634.77	P69905	3	21.83	0	HBA_HUMAN	126760	130636	99706.7	126760	130636	99706.7
Fructose-bisphosphate aldolase A OS=Homo sapiens OX=9606 GN=ALDOA PE=1 SV=2	8.07	39876.3	4626.27	P04075	9	29.12	0	ALDOA_HUMAN	129255	150441	97897.3	129255	150441	97897.3
Calmodulin-1 OS=Homo sapiens OX=9606 GN=CALM1 PE=1 SV=1	3.88	16837.7	4623.23	P0DP23	3	22.15	0	CALM1_HUMAN	49347.3	39929	43720	49347.3	39929	43720
40S ribosomal protein S19 OS=Homo sapiens OX=9606 GN=RPS19 PE=1 SV=2	10.98	16060.5	4538.57	P39019	4	26.21	0	RS19_HUMAN	44752.7	53311.7	30141.7	44752.7	53311.7	30141.7
Peroxiredoxin-6 OS=Homo sapiens OX=9606 GN=PRDX6 PE=1 SV=3	5.98	25149.1	4504.65	P30041	7	31.25	0	PRDX6_HUMAN	59261	58056.3	49489.7	59261	58056.3	49489.7
14-3-3 protein sigma OS=Homo sapiens OX=9606 GN=SFN PE=1 SV=1	4.48	27888.2	4495.33	P31947	6	29.44	0	1433S_HUMAN	9382.77	27120	9522.33	9382.77	27120	9522.33
GTP-binding nuclear protein Ran OS=Homo sapiens OX=9606 GN=RAN PE=1 SV=3	7.33	24594.2	4377.74	P62826	6	26.39	0	RAN_HUMAN	124109	116690	91304.7	124109	116690	91304.7
Calreticulin OS=Homo sapiens OX=9606 GN=CALR PE=1 SV=1	4.09	48312.7	4351.37	P27797	9	35.97	0	CALR_HUMAN	117808	115381	100964	117808	115381	100964
Keratin_ type I cuticular Ha6 OS=Homo sapiens OX=9606 GN=KRT36 PE=2 SV=1	4.71	53387.7	4337.57	O76013	4	7.71	0	KRT36_HUMAN		63596.6	34688.1	0	63596.6	34688.1
Keratin_ type II cytoskeletal 1b OS=Homo sapiens OX=9606 GN=KRT77 PE=2 SV=3	5.64	62186.6	4312.58	Q7Z794	11	18.17	0	K2C1B_HUMAN	13839.4	15662.1	23736.3	13839.4	15662.1	23736.3
40S ribosomal protein S18 OS=Homo sapiens OX=9606 GN=RPS18 PE=1 SV=3	11.59	17718.7	4309.47	P62269	4	26.32	0	RS18_HUMAN	72753	70031.7	49610.7	72753	70031.7	49610.7
Tubulin beta-6 chain OS=Homo sapiens OX=9606 GN=TUBB6 PE=1 SV=1	4.58	50313.5	4284.45	Q9BUF5	5	13.45	0	TBB6_HUMAN	2247.61	1587.17	1802.14	2247.61	1587.17	1802.14
60S ribosomal protein L31 OS=Homo sapiens OX=9606 GN=RPL31 PE=1 SV=1	11.21	14462.9	4242.63	P62899	3	21.6	0	RL31_HUMAN	44462.3	51751	32438	44462.3	51751	32438
Protein disulfide-isomerase OS=Homo sapiens OX=9606 GN=P4HB PE=1 SV=3	4.57	57515.6	4234.35	P07237	14	27.95	0	PDIA1_HUMAN	63595	67624.7	49374	63595	67624.7	49374
Keratin_ type II cytoskeletal 75 OS=Homo sapiens OX=9606 GN=KRT75 PE=1 SV=2	7.73	59845.6	4233.19	O95678	10	15.79	0	K2C75_HUMAN		30686	10863.1	0	30686	10863.1
Protein SET OS=Homo sapiens OX=9606 GN=SET PE=1 SV=3	4.02	33488.9	4211.56	Q01105	5	20.34	0	SET_HUMAN	92530.3	81206.3	67809	92530.3	81206.3	67809
Prohibitin OS=Homo sapiens OX=9606 GN=PHB PE=1 SV=1	5.44	29861.1	4196.91	P35232	10	42.65	0	PHB_HUMAN	57004.7	53684.7	44522.7	57004.7	53684.7	44522.7
Reticulocalbin-1 OS=Homo sapiens OX=9606 GN=RCN1 PE=1 SV=1	4.67	38890	4161.57	Q15293	7	27.49	0	RCN1_HUMAN	44746.3	34102	36806.3	44746.3	34102	36806.3
Histone H2B type 1-B OS=Homo sapiens OX=9606 GN=HIST1H2BB PE=1 SV=2	10.99	13950.2	4144.84	P33778	4	23.81	0	H2B1B_HUMAN	38128.5	45593	24795.4	38128.5	45593	24795.4
Tubulin alpha-4A chain OS=Homo sapiens OX=9606 GN=TUBA4A PE=1 SV=1	4.75	50665.8	4141.15	P68366	7	14.73	0	TBA4A_HUMAN	4540.83	5715.42	1787.65	4540.83	5715.42	1787.65
Prohibitin-2 OS=Homo sapiens OX=9606 GN=PHB2 PE=1 SV=2	10.39	33296.4	4092.23	Q99623	10	34.11	0	PHB2_HUMAN	58200	52705.7	45982.7	58200	52705.7	45982.7
60S ribosomal protein L28 OS=Homo sapiens OX=9606 GN=RPL28 PE=1 SV=3	12.5	15804.6	4049.69	P46779	4	29.2	0	RL28_HUMAN	42420.7	34027.7	29139.7	42420.7	34027.7	29139.7
Keratin_ type II cytoskeletal 3 OS=Homo sapiens OX=9606 GN=KRT3 PE=1 SV=3	6.1	64588.2	4039.31	P12035	10	14.01	0	K2C3_HUMAN	2249.7	22775.2	3540.97	2249.7	22775.2	3540.97
Ran-specific GTPase-activating protein OS=Homo sapiens OX=9606 GN=RANBP1 PE=1 SV=1	5.03	23481.2	4014.12	P43487	4	32.34	0	RANG_HUMAN	38350.3	32586.7	32096.3	38350.3	32586.7	32096.3
Keratin_ type II cuticular Hb2 OS=Homo sapiens OX=9606 GN=KRT82 PE=3 SV=3	6.38	58021.4	3986.46	Q9NSB4	3	5.85	0	KRT82_HUMAN		50849.9	90502.9	0	50849.9	90502.9
60S ribosomal protein L13 OS=Homo sapiens OX=9606 GN=RPL13 PE=1 SV=4	12.16	24318.5	3940.53	P26373	3	16.11	0	RL13_HUMAN	57277	53530	38518.3	57277	53530	38518.3
Superoxide dismutase [Cu-Zn] OS=Homo sapiens OX=9606 GN=SOD1 PE=1 SV=2	5.7	16163.9	3923.72	P00441	3	20.78	0	SODC_HUMAN	41804.7	49999	36475.7	41804.7	49999	36475.7
Histone H1.2 OS=Homo sapiens OX=9606 GN=H1-2 PE=1 SV=2	11.7	21364.8	3913.7	P16403	5	23	0	H12_HUMAN	157750	184250	91386.3	157750	184250	91386.3
Nucleolin OS=Homo sapiens OX=9606 GN=NCL PE=1 SV=3	4.4	76671.5	3879.63	P19338	13	18.87	0	NUCL_HUMAN	94813.3	77728.7	65488	94813.3	77728.7	65488
Myosin light polypeptide 6 OS=Homo sapiens OX=9606 GN=MYL6 PE=1 SV=2	4.36	17101.2	3782.25	P60660	2	13.91	0	MYL6_HUMAN	24834	28393.5	23365.5	24834	28393.5	23365.5
Heat shock protein 75 kDa_ mitochondrial OS=Homo sapiens OX=9606 GN=TRAP1 PE=1 SV=3	8.31	80395.3	3757.8	Q12931	7	12.78	0	TRAP1_HUMAN	12803.7	9446.33	9426.67	12803.7	9446.33	9426.67
Putative nucleoside diphosphate kinase OS=Homo sapiens OX=9606 GN=NME2P1 PE=5 SV=1	8.86	15700.2	3638.89	O60361	2	19.71	0	NDK8_HUMAN	46171.1	48570	38577.6	46171.1	48570	38577.6
Eukaryotic initiation factor 4A-I OS=Homo sapiens OX=9606 GN=EIF4A1 PE=1 SV=1	5.16	46382.2	3633.7	P60842	10	25.86	0	IF4A1_HUMAN	57223.7	55429	43636	57223.7	55429	43636
Heat shock protein HSP 90-alpha A2 OS=Homo sapiens OX=9606 GN=HSP90AA2P PE=1 SV=2	4.38	39478.9	3611.77	Q14568	7	23.03	0	HS902_HUMAN	16206.1	27134.8	35237.2	16206.1	27134.8	35237.2
Plasminogen activator inhibitor 1 RNA-binding protein OS=Homo sapiens OX=9606 GN=SERBP1 PE=1 SV=2	9.26	45022.5	3586.74	Q8NC51	11	32.6	0	PAIRB_HUMAN	29652	30648.3	18584	29652	30648.3	18584
Protein S100-A11 OS=Homo sapiens OX=9606 GN=S100A11 PE=1 SV=2	7.03	11854.5	3573.14	P31949	3	23.81	0	S10AB_HUMAN	65824	78401.3	52877	65824	78401.3	52877
Chloride intracellular channel protein 1 OS=Homo sapiens OX=9606 GN=CLIC1 PE=1 SV=4	4.9	27264.9	3552.27	O00299	3	17.43	0	CLIC1_HUMAN	36155.7	33741.3	27210	36155.7	33741.3	27210
40S ribosomal protein S10 OS=Homo sapiens OX=9606 GN=RPS10 PE=1 SV=1	10.72	18897.8	3544.43	P46783	2	13.94	0	RS10_HUMAN	34635.5	34779.5	19974	34635.5	34779.5	19974
4F2 cell-surface antigen heavy chain OS=Homo sapiens OX=9606 GN=SLC3A2 PE=1 SV=3	4.7	68222.2	3538.5	P08195	15	26.83	0	4F2_HUMAN	37156	35043	30617	37156	35043	30617
60S ribosomal protein L11 OS=Homo sapiens OX=9606 GN=RPL11 PE=1 SV=2	10.13	20480.5	3505.23	P62913	3	16.85	0	RL11_HUMAN	38207.3	38376	24742	38207.3	38376	24742
40S ribosomal protein S16 OS=Homo sapiens OX=9606 GN=RPS16 PE=1 SV=2	10.79	16559.4	3501.16	P62249	4	21.92	0	RS16_HUMAN	35600	31247.3	25473	35600	31247.3	25473
Putative heat shock protein HSP 90-beta 4 OS=Homo sapiens OX=9606 GN=HSP90AB4P PE=5 SV=1	4.45	58891.8	3489.74	Q58FF6	7	15.25	0	H90B4_HUMAN	8582.05	10734.8	6760.46	8582.05	10734.8	6760.46
60S ribosomal protein L12 OS=Homo sapiens OX=9606 GN=RPL12 PE=1 SV=1	10.11	17989.7	3459.96	P30050	1	9.7	0	RL12_HUMAN	46320	47343	31511	46320	47343	31511
ADP-ribosylation factor 1 OS=Homo sapiens OX=9606 GN=ARF1 PE=1 SV=2	6.41	20753.8	3434.03	P84077	5	30.94	0	ARF1_HUMAN	19225.5	18724.4	17098.3	19225.5	18724.4	17098.3
T-complex protein 1 subunit theta OS=Homo sapiens OX=9606 GN=CCT8 PE=1 SV=4	5.28	60191	3415.56	P50990	16	33.21	0	TCPQ_HUMAN	29663	27325.7	25993.7	29663	27325.7	25993.7
Keratin_ type II cytoskeletal 72 OS=Homo sapiens OX=9606 GN=KRT72 PE=1 SV=2	6.56	56504.7	3234.18	Q14CN4	6	9.78	0	K2C72_HUMAN	10962.3	26774.5	49069.3	10962.3	26774.5	49069.3
40S ribosomal protein S11 OS=Homo sapiens OX=9606 GN=RPS11 PE=1 SV=3	10.95	18601.8	3198.58	P62280	2	6.96	0	RS11_HUMAN	44519.5	34323.5	29654.5	44519.5	34323.5	29654.5
Hsc70-interacting protein OS=Homo sapiens OX=9606 GN=ST13 PE=1 SV=2	5	41502.9	3154.62	P50502	6	16.8	0	F10A1_HUMAN	28432.7	27425	26939.3	28432.7	27425	26939.3
Tropomyosin alpha-4 chain OS=Homo sapiens OX=9606 GN=TPM4 PE=1 SV=3	4.47	28635.9	3138.18	P67936	4	16.94	0	TPM4_HUMAN	16439.1	15728.2	17255.9	16439.1	15728.2	17255.9
60S ribosomal protein L27a OS=Homo sapiens OX=9606 GN=RPL27A PE=1 SV=2	11.62	16675.5	3052.37	P46776	2	14.19	0	RL27A_HUMAN	19106	47981	46985.5	19106	47981	46985.5
D-3-phosphoglycerate dehydrogenase OS=Homo sapiens OX=9606 GN=PHGDH PE=1 SV=4	6.31	57392	3037.9	O43175	7	15.38	0	SERA_HUMAN	55836	47289.3	43295.7	55836	47289.3	43295.7
Calmodulin-like protein 5 OS=Homo sapiens OX=9606 GN=CALML5 PE=1 SV=2	4.1	15892.5	3024.48	Q9NZT1	3	28.77	0	CALL5_HUMAN	21800	16502.3	31216	21800	16502.3	31216
Tropomyosin beta chain OS=Homo sapiens OX=9606 GN=TPM2 PE=1 SV=1	4.46	32964.8	3003.24	P07951	3	11.97	0	TPM2_HUMAN	29154.1	30039.9	25094.4	29154.1	30039.9	25094.4
Tropomyosin alpha-1 chain OS=Homo sapiens OX=9606 GN=TPM1 PE=1 SV=2	4.49	32765.6	2927.53	P09493	3	11.62	0	TPM1_HUMAN			20053.1	0	0	20053.1
40S ribosomal protein S9 OS=Homo sapiens OX=9606 GN=RPS9 PE=1 SV=3	11.3	22648.5	2918.55	P46781	4	18.04	0	RS9_HUMAN	35508	33582.7	24921.7	35508	33582.7	24921.7
Putative small nuclear ribonucleoprotein G-like protein 15 OS=Homo sapiens OX=9606 GN=SNRPGP15 PE=5 SV=2	9.54	8601.11	2914.65	A8MWD9	1	15.79	0	RUXGL_HUMAN	6426	7458	5682	6426	7458	5682
Peptidyl-prolyl cis-trans isomerase FKBP4 OS=Homo sapiens OX=9606 GN=FKBP4 PE=1 SV=3	5.19	52089.8	2903.48	Q02790	15	36.38	0	FKBP4_HUMAN	49460.7	47793	41002	49460.7	47793	41002
40S ribosomal protein S21 OS=Homo sapiens OX=9606 GN=RPS21 PE=1 SV=1	8.84	9225.45	2897.67	P63220	2	19.28	0	RS21_HUMAN	22583.5	35968	22804.5	22583.5	35968	22804.5
Keratin_ type II cytoskeletal 2 oral OS=Homo sapiens OX=9606 GN=KRT76 PE=1 SV=2	8.11	66411.1	2895.65	Q01546	6	7.84	0	K22O_HUMAN	8743.68	8199.29	4585.51	8743.68	8199.29	4585.51
Hemoglobin subunit delta OS=Homo sapiens OX=9606 GN=HBD PE=1 SV=2	8.23	16169.6	2886.97	P02042	1	6.8	0	HBD_HUMAN	81406	86535	58340	81406	86535	58340
Heterogeneous nuclear ribonucleoprotein D0 OS=Homo sapiens OX=9606 GN=HNRNPD PE=1 SV=1	7.92	38605.3	2862.86	Q14103	3	11.27	0	HNRPD_HUMAN	36820.3	35957.7	27598.7	36820.3	35957.7	27598.7
40S ribosomal protein S15a OS=Homo sapiens OX=9606 GN=RPS15A PE=1 SV=2	10.88	14953.6	2842.47	P62244	3	17.69	0	RS15A_HUMAN	19026	25007.5	16357.5	19026	25007.5	16357.5
Activated RNA polymerase II transcriptional coactivator p15 OS=Homo sapiens OX=9606 GN=SUB1 PE=1 SV=3	10.31	14395.4	2811.86	P53999	2	18.9	0	TCP4_HUMAN	44324.5	40292.5	37175	44324.5	40292.5	37175
Keratin_ type II cytoskeletal 4 OS=Homo sapiens OX=9606 GN=KRT4 PE=1 SV=4	6.24	57684.5	2786.96	P19013	6	9.74	0	K2C4_HUMAN	83214.4	83458.2	73256.9	83214.4	83458.2	73256.9
Complement component 1 Q subcomponent-binding protein_ mitochondrial OS=Homo sapiens OX=9606 GN=C1QBP PE=1 SV=1	4.55	31761.5	2780.07	Q07021	4	20.92	0	C1QBP_HUMAN	26905.7	30601.7	24553.3	26905.7	30601.7	24553.3
Proliferating cell nuclear antigen OS=Homo sapiens OX=9606 GN=PCNA PE=1 SV=1	4.38	29111	2755.12	P12004	2	12.26	0	PCNA_HUMAN	8616	8200.5	7595.5	8616	8200.5	7595.5
Rho GDP-dissociation inhibitor 1 OS=Homo sapiens OX=9606 GN=ARHGDIA PE=1 SV=3	4.82	23264.2	2753.55	P52565	1	7.35	0	GDIR1_HUMAN	41960	31236	36651	41960	31236	36651
Thioredoxin-dependent peroxide reductase_ mitochondrial OS=Homo sapiens OX=9606 GN=PRDX3 PE=1 SV=3	7.7	28034.8	2726.16	P30048	4	17.58	0	PRDX3_HUMAN	29063.3	28343.3	26429.3	29063.3	28343.3	26429.3
Apolipoprotein A-I OS=Homo sapiens OX=9606 GN=APOA1 PE=1 SV=1	5.44	30777.9	2669.47	P02647	2	8.24	0	APOA1_HUMAN	37265	47499.9	36599.7	37265	47499.9	36599.7
Heterogeneous nuclear ribonucleoprotein F OS=Homo sapiens OX=9606 GN=HNRNPF PE=1 SV=3	5.25	46014.1	2661.26	P52597	7	22.41	0	HNRPF_HUMAN	33724.3	30121.8	27563.7	33724.3	30121.8	27563.7
40S ribosomal protein S2 OS=Homo sapiens OX=9606 GN=RPS2 PE=1 SV=2	10.89	31609.6	2652.86	P15880	7	23.21	0	RS2_HUMAN	44648	29537.7	28853.3	44648	29537.7	28853.3
40S ribosomal protein S6 OS=Homo sapiens OX=9606 GN=RPS6 PE=1 SV=1	11.5	28851.8	2628.96	P62753	3	14.06	0	RS6_HUMAN	46137.7	45767	37229.3	46137.7	45767	37229.3
Gamma-synuclein OS=Homo sapiens OX=9606 GN=SNCG PE=1 SV=2	4.66	13330.8	2611.64	O76070	3	36.22	0	SYUG_HUMAN	11915.5	8769.67	9126	11915.5	8769.67	9126
Galectin-1 OS=Homo sapiens OX=9606 GN=LGALS1 PE=1 SV=2	5.15	15057.9	2607.03	P09382	2	17.78	0	LEG1_HUMAN	15138.5	15989	12835	15138.5	15989	12835
Enoyl-CoA hydratase_ mitochondrial OS=Homo sapiens OX=9606 GN=ECHS1 PE=1 SV=4	8.07	31843.7	2594.02	P30084	3	17.93	0	ECHM_HUMAN	12202.3	11089.7	9980.33	12202.3	11089.7	9980.33
Eukaryotic translation initiation factor 5A-1 OS=Homo sapiens OX=9606 GN=EIF5A PE=1 SV=2	4.9	17060.4	2586.16	P63241	4	22.73	0	IF5A1_HUMAN	35357.3	63494.3	27022	35357.3	63494.3	27022
Protein disulfide-isomerase A6 OS=Homo sapiens OX=9606 GN=PDIA6 PE=1 SV=1	4.76	48520.6	2546.42	Q15084	8	20.91	0	PDIA6_HUMAN	22109	32958.3	17269.7	22109	32958.3	17269.7
Alpha-actinin-4 OS=Homo sapiens OX=9606 GN=ACTN4 PE=1 SV=2	5.13	105310	2508.65	O43707	24	30.63	0	ACTN4_HUMAN	18535.4	14318	14437.1	18535.4	14318	14437.1
60S ribosomal protein L23a OS=Homo sapiens OX=9606 GN=RPL23A PE=1 SV=1	11.15	17695.1	2504.91	P62750	2	15.38	0	RL23A_HUMAN	56024	42347.5	26013	56024	42347.5	26013
Barrier-to-autointegration factor OS=Homo sapiens OX=9606 GN=BANF1 PE=1 SV=1	5.74	10286.7	2481.41	O75531	2	34.83	0	BAF_HUMAN	8057	5870		8057	5870	0
Glucose-6-phosphate isomerase OS=Homo sapiens OX=9606 GN=GPI PE=1 SV=4	8.49	63375.4	2472.03	P06744	7	15.95	0	G6PI_HUMAN	25047	24836.7	19783.3	25047	24836.7	19783.3
Heterogeneous nuclear ribonucleoprotein H OS=Homo sapiens OX=9606 GN=HNRNPH1 PE=1 SV=4	5.88	49514.7	2470.87	P31943	6	17.82	0	HNRH1_HUMAN	28305.4	30171.8	25298.1	28305.4	30171.8	25298.1
60S ribosomal protein L7 OS=Homo sapiens OX=9606 GN=RPL7 PE=1 SV=1	11.3	29282.9	2463.21	P18124	10	35.48	0	RL7_HUMAN	42938.7	39563.3	51210.3	42938.7	39563.3	51210.3
Vesicle-trafficking protein SEC22b OS=Homo sapiens OX=9606 GN=SEC22B PE=1 SV=4	6.53	24821.5	2457.76	O75396	2	11.16	0	SC22B_HUMAN	6525.5	6857	6340	6525.5	6857	6340
Myosin regulatory light chain 12A OS=Homo sapiens OX=9606 GN=MYL12A PE=1 SV=2	4.45	19851.2	2437.34	P19105	4	21.64	0	ML12A_HUMAN	28370.7	23523	37253	28370.7	23523	37253
Proteasome subunit alpha type-7 OS=Homo sapiens OX=9606 GN=PSMA7 PE=1 SV=1	8.74	28058	2434.6	O14818	5	22.18	0	PSA7_HUMAN	19496.7	18234.7	17428.3	19496.7	18234.7	17428.3
Enhancer of rudimentary homolog OS=Homo sapiens OX=9606 GN=ERH PE=1 SV=1	5.55	12430	2418.3	P84090	1	10.58	0	ERH_HUMAN	20754	23323	17560	20754	23323	17560
Multifunctional protein ADE2 OS=Homo sapiens OX=9606 GN=PAICS PE=1 SV=3	6.99	47820.6	2410.73	P22234	7	19.29	0	PUR6_HUMAN	11765	10438.7	10085.7	11765	10438.7	10085.7
60S ribosomal protein L5 OS=Homo sapiens OX=9606 GN=RPL5 PE=1 SV=3	10.19	34590.8	2400.03	P46777	5	17.51	0	RL5_HUMAN	22879	27348	17934.7	22879	27348	17934.7
40S ribosomal protein S3a OS=Homo sapiens OX=9606 GN=RPS3A PE=1 SV=2	10.43	30173.1	2385.13	P61247	4	16.67	0	RS3A_HUMAN	32140.7	32298.7	25436	32140.7	32298.7	25436
Serum albumin OS=Homo sapiens OX=9606 GN=ALB PE=1 SV=2	5.89	71362.7	2376.21	P02768	7	11.66	0	ALBU_HUMAN	371697	336411	325101	371697	336411	325101
60S acidic ribosomal protein P0 OS=Homo sapiens OX=9606 GN=RPLP0 PE=1 SV=1	5.62	34444.7	2373.32	P05388	7	29.34	0	RLA0_HUMAN	54745	51209.3	41514	54745	51209.3	41514
Putative heat shock protein HSP 90-alpha A4 OS=Homo sapiens OX=9606 GN=HSP90AA4P PE=5 SV=1	4.89	47826	2368.98	Q58FG1	4	8.85	0	HS904_HUMAN	13132.8	11406.5	9810.08	13132.8	11406.5	9810.08
Heterogeneous nuclear ribonucleoprotein U OS=Homo sapiens OX=9606 GN=HNRNPU PE=1 SV=6	5.66	91325.9	2344.88	Q00839	10	15.39	0	HNRPU_HUMAN	93290.7	95432.7	112072	93290.7	95432.7	112072
Peroxiredoxin-5_ mitochondrial OS=Homo sapiens OX=9606 GN=PRDX5 PE=1 SV=4	8.98	22314.6	2333.3	P30044	5	33.18	0	PRDX5_HUMAN	18481.3	19845	16593.3	18481.3	19845	16593.3
Lysozyme C OS=Homo sapiens OX=9606 GN=LYZ PE=1 SV=1	9.34	16993.3	2312.57	P61626	2	12.84	0	LYSC_HUMAN	12008	18981.5	31077	12008	18981.5	31077
ADP-sugar pyrophosphatase OS=Homo sapiens OX=9606 GN=NUDT5 PE=1 SV=1	4.67	24612.8	2310.48	Q9UKK9	5	21.46	0	NUDT5_HUMAN	14312.3	7841.33	12154.7	14312.3	7841.33	12154.7
Cystatin-A OS=Homo sapiens OX=9606 GN=CSTA PE=1 SV=1	5.22	11006.5	2284.63	P01040	3	28.57	0	CYTA_HUMAN	10471	15726.3	17321	10471	15726.3	17321
Keratin_ type II cytoskeletal 74 OS=Homo sapiens OX=9606 GN=KRT74 PE=1 SV=2	7.62	58264.7	2283.57	Q7RTS7	4	6.81	0	K2C74_HUMAN	9381.11	8317.15	7289.58	9381.11	8317.15	7289.58
Moesin OS=Homo sapiens OX=9606 GN=MSN PE=1 SV=3	6.03	67934.2	2274.59	P26038	12	22.36	0	MOES_HUMAN	35654.6	24290	23615.6	35654.6	24290	23615.6
40S ribosomal protein S25 OS=Homo sapiens OX=9606 GN=RPS25 PE=1 SV=1	10.84	13799.2	2262.87	P62851	4	28	0	RS25_HUMAN	45547.3	52426.3	33695.7	45547.3	52426.3	33695.7
Keratin_ type II cytoskeletal 73 OS=Homo sapiens OX=9606 GN=KRT73 PE=1 SV=1	7.01	59493.7	2232.61	Q86Y46	6	11.3	0	K2C73_HUMAN	4486.94	4022.69	3283.92	4486.94	4022.69	3283.92
Elongation factor 1-beta OS=Homo sapiens OX=9606 GN=EEF1B2 PE=1 SV=3	4.3	24934.8	2225.44	P24534	6	35.56	0	EF1B_HUMAN	21101	24407.3	17672.7	21101	24407.3	17672.7
Signal recognition particle 14 kDa protein OS=Homo sapiens OX=9606 GN=SRP14 PE=1 SV=2	10.74	14684	2221.58	P37108	3	38.97	0	SRP14_HUMAN	4491.67	5676.33	3317.67	4491.67	5676.33	3317.67
RNA-binding motif protein_ X chromosome OS=Homo sapiens OX=9606 GN=RBMX PE=1 SV=3	10.37	42331.9	2209.89	P38159	9	25.32	0	RBMX_HUMAN	31720.3	31678.7	23090.3	31720.3	31678.7	23090.3
Voltage-dependent anion-selective channel protein 1 OS=Homo sapiens OX=9606 GN=VDAC1 PE=1 SV=2	8.92	30886.7	2158.58	P21796	6	27.92	0	VDAC1_HUMAN	33326	36632.7	24535	33326	36632.7	24535
Threonine--tRNA ligase 1_ cytoplasmic OS=Homo sapiens OX=9606 GN=TARS1 PE=1 SV=3	6.25	84347.7	2112.49	P26639	12	17.29	0	SYTC_HUMAN	25884.3	22508	23077	25884.3	22508	23077
Transketolase OS=Homo sapiens OX=9606 GN=TKT PE=1 SV=3	7.49	68562.1	2107.4	P29401	11	22.63	0	TKT_HUMAN	45683	39999.3	40508	45683	39999.3	40508
Small nuclear ribonucleoprotein Sm D3 OS=Homo sapiens OX=9606 GN=SNRPD3 PE=1 SV=1	10.97	14030.4	2103.84	P62318	2	15.08	0	SMD3_HUMAN	36662	31482	23493	36662	31482	23493
Annexin A5 OS=Homo sapiens OX=9606 GN=ANXA5 PE=1 SV=2	4.73	35993.9	2074.09	P08758	8	32.81	0	ANXA5_HUMAN	50866.3	51523.7	37027.3	50866.3	51523.7	37027.3
Heterogeneous nuclear ribonucleoprotein A/B OS=Homo sapiens OX=9606 GN=HNRNPAB PE=1 SV=2	8.49	36339	2050.82	Q99729	4	14.46	0	ROAA_HUMAN	14424.7	15738	12948	14424.7	15738	12948
Poly(rC)-binding protein 1 OS=Homo sapiens OX=9606 GN=PCBP1 PE=1 SV=2	6.75	38011.1	2046.92	Q15365	5	17.13	0	PCBP1_HUMAN	29440	26703	23397.5	29440	26703	23397.5
Stathmin OS=Homo sapiens OX=9606 GN=STMN1 PE=1 SV=3	5.67	17302.5	2040.75	P16949	3	22.82	0	STMN1_HUMAN	22055.3	17862.7	18052.7	22055.3	17862.7	18052.7
Myristoylated alanine-rich C-kinase substrate OS=Homo sapiens OX=9606 GN=MARCKS PE=1 SV=4	4.26	31725.8	2030.14	P29966	6	27.41	0	MARCS_HUMAN	24954	22016	15120	24954	22016	15120
Keratin_ type II cytoskeletal 80 OS=Homo sapiens OX=9606 GN=KRT80 PE=1 SV=2	5.41	51038.6	2018.12	Q6KB66	7	16.37	0	K2C80_HUMAN	4047.67	7998	8794.33	4047.67	7998	8794.33
Heterogeneous nuclear ribonucleoprotein M OS=Homo sapiens OX=9606 GN=HNRNPM PE=1 SV=3	9.1	77801.1	2003.55	P52272	15	26.85	0	HNRPM_HUMAN	31974.7	26575.3	24303.3	31974.7	26575.3	24303.3
Endoplasmic reticulum resident protein 29 OS=Homo sapiens OX=9606 GN=ERP29 PE=1 SV=4	7.31	29050.5	1984.67	P30040	7	32.57	0	ERP29_HUMAN	19939	20259.7	19011	19939	20259.7	19011
Transitional endoplasmic reticulum ATPase OS=Homo sapiens OX=9606 GN=VCP PE=1 SV=4	4.96	90006.3	1962.33	P55072	14	22.21	0	TERA_HUMAN	24361.7	23938.3	19549.3	24361.7	23938.3	19549.3
60S ribosomal protein L29 OS=Homo sapiens OX=9606 GN=RPL29 PE=1 SV=2	12.21	17809.1	1946.69	P47914	2	14.47	0	RL29_HUMAN	33334	33243.5	19136.5	33334	33243.5	19136.5
Poly(rC)-binding protein 2 OS=Homo sapiens OX=9606 GN=PCBP2 PE=1 SV=1	6.38	38979.4	1922.86	Q15366	5	17.26	0	PCBP2_HUMAN	14074.1	13664.6	10621.8	14074.1	13664.6	10621.8
Creatine kinase B-type OS=Homo sapiens OX=9606 GN=CKB PE=1 SV=1	5.23	42929.5	1918.32	P12277	6	21	0	KCRB_HUMAN	17220.7	17020	16381.3	17220.7	17020	16381.3
Large neutral amino acids transporter small subunit 1 OS=Homo sapiens OX=9606 GN=SLC7A5 PE=1 SV=2	7.63	55694.7	1844.94	Q01650	5	11.64	0	LAT1_HUMAN	42688.3	35470.7	33264	42688.3	35470.7	33264
Protein disulfide-isomerase A4 OS=Homo sapiens OX=9606 GN=PDIA4 PE=1 SV=2	4.77	73274.7	1831.49	P13667	15	30.23	0	PDIA4_HUMAN	23319.7	20180.3	20681	23319.7	20180.3	20681
Keratin_ type I cytoskeletal 27 OS=Homo sapiens OX=9606 GN=KRT27 PE=1 SV=2	4.8	50449.7	1810.13	Q7Z3Y8	3	6.54	0	K1C27_HUMAN	2636.88			2636.88	0	0
Receptor of activated protein C kinase 1 OS=Homo sapiens OX=9606 GN=RACK1 PE=1 SV=3	7.57	35533	1797.36	P63244	4	14.51	0	RACK1_HUMAN	38622.3	34125.7	24353.7	38622.3	34125.7	24353.7
Putative heat shock protein HSP 90-alpha A5 OS=Homo sapiens OX=9606 GN=HSP90AA5P PE=2 SV=1	6.15	38966.2	1791.63	Q58FG0	4	9.28	0	HS905_HUMAN		5537.83		0	5537.83	0
Hepatoma-derived growth factor OS=Homo sapiens OX=9606 GN=HDGF PE=1 SV=1	4.5	26902.4	1772.92	P51858	2	10.83	0	HDGF_HUMAN	25054.5	18591.5	16951	25054.5	18591.5	16951
Protein canopy homolog 2 OS=Homo sapiens OX=9606 GN=CNPY2 PE=1 SV=1	4.62	20994.4	1756.06	Q9Y2B0	4	26.92	0	CNPY2_HUMAN	11868	12544.7	10792	11868	12544.7	10792
Alpha-actinin-1 OS=Homo sapiens OX=9606 GN=ACTN1 PE=1 SV=2	5.11	103628	1755.33	P12814	11	14.46	0	ACTN1_HUMAN	10420	8549.42	9075.3	10420	8549.42	9075.3
60S ribosomal protein L27 OS=Homo sapiens OX=9606 GN=RPL27 PE=1 SV=2	11.22	15797.8	1754.56	P61353	3	19.12	0	RL27_HUMAN	48612	41370.3	32558.3	48612	41370.3	32558.3
Rab GDP dissociation inhibitor beta OS=Homo sapiens OX=9606 GN=GDI2 PE=1 SV=2	6.08	51119.6	1754.48	P50395	9	24.27	0	GDIB_HUMAN	20699.7	19315.7	26830.3	20699.7	19315.7	26830.3
Peripherin OS=Homo sapiens OX=9606 GN=PRPH PE=1 SV=2	5.21	53765	1748.79	P41219	4	12.13	0	PERI_HUMAN	2234.12	4090.4	6053.56	2234.12	4090.4	6053.56
Perilipin-3 OS=Homo sapiens OX=9606 GN=PLIN3 PE=1 SV=3	5.14	47246.1	1739.15	O60664	9	29.49	0	PLIN3_HUMAN	12627	13512.7	11880.3	12627	13512.7	11880.3
Eukaryotic translation initiation factor 2 subunit 2 OS=Homo sapiens OX=9606 GN=EIF2S2 PE=1 SV=2	5.46	38730.6	1725.98	P20042	8	26.43	0	IF2B_HUMAN	13959.7	11452.7	12262.3	13959.7	11452.7	12262.3
Heterogeneous nuclear ribonucleoprotein H2 OS=Homo sapiens OX=9606 GN=HNRNPH2 PE=1 SV=1	5.88	49548.8	1725.21	P55795	4	9.8	0	HNRH2_HUMAN	4389.06	4855.33	2988.1	4389.06	4855.33	2988.1
Serpin H1 OS=Homo sapiens OX=9606 GN=SERPINH1 PE=1 SV=2	9.14	46554.7	1704.52	P50454	10	27.27	0	SERPH_HUMAN	26437.7	24373.7	20012.7	26437.7	24373.7	20012.7
Histone H1.5 OS=Homo sapiens OX=9606 GN=H1-5 PE=1 SV=3	11.68	22580.2	1695.25	P16401	3	15.93	0	H15_HUMAN	50893.7	60711.3	22385.7	50893.7	60711.3	22385.7
Ubiquitin-conjugating enzyme E2 N OS=Homo sapiens OX=9606 GN=UBE2N PE=1 SV=1	6.18	17194.9	1679.65	P61088	4	28.95	0	UBE2N_HUMAN	8639.67	10774.3	7689	8639.67	10774.3	7689
Annexin A4 OS=Homo sapiens OX=9606 GN=ANXA4 PE=1 SV=4	5.74	36110.9	1678.92	P09525	9	31.66	0	ANXA4_HUMAN	13447	15280.7	13484.7	13447	15280.7	13484.7
60S ribosomal protein L36 OS=Homo sapiens OX=9606 GN=RPL36 PE=1 SV=3	12.11	12310.8	1676.33	Q9Y3U8	3	28.57	0	RL36_HUMAN	21714	15864.3	12567.7	21714	15864.3	12567.7
60S ribosomal protein L26-like 1 OS=Homo sapiens OX=9606 GN=RPL26L1 PE=1 SV=1	11.23	17256.3	1674.2	Q9UNX3	3	17.24	0	RL26L_HUMAN	57224.3	48428	41718	57224.3	48428	41718
Serine/arginine-rich splicing factor 3 OS=Homo sapiens OX=9606 GN=SRSF3 PE=1 SV=1	12.13	19557.7	1645.04	P84103	2	15.85	0	SRSF3_HUMAN	40472	37765.6	30745.6	40472	37765.6	30745.6
T-complex protein 1 subunit beta OS=Homo sapiens OX=9606 GN=CCT2 PE=1 SV=4	6.02	57830.5	1636.74	P78371	16	38.88	0	TCPB_HUMAN	25041.7	23682	22719.3	25041.7	23682	22719.3
Protein S100-A4 OS=Homo sapiens OX=9606 GN=S100A4 PE=1 SV=1	5.78	11956.7	1636.27	P26447	3	27.72	0	S10A4_HUMAN	33730	42674.7	33622.3	33730	42674.7	33622.3
Serine-threonine kinase receptor-associated protein OS=Homo sapiens OX=9606 GN=STRAP PE=1 SV=1	4.81	38780.5	1632.95	Q9Y3F4	6	24.57	0	STRAP_HUMAN	9186.33	8808.33	7445	9186.33	8808.33	7445
40S ribosomal protein S13 OS=Homo sapiens OX=9606 GN=RPS13 PE=1 SV=2	11.18	17222.3	1623.55	P62277	2	14.57	0	RS13_HUMAN	37026	30767.5	26964	37026	30767.5	26964
Phosphoglycerate mutase 1 OS=Homo sapiens OX=9606 GN=PGAM1 PE=1 SV=2	6.82	28918	1606.2	P18669	4	20.87	0	PGAM1_HUMAN	27820	30483.3	20643.7	27820	30483.3	20643.7
Calcyclin-binding protein OS=Homo sapiens OX=9606 GN=CACYBP PE=1 SV=2	8.63	26324	1599.31	Q9HB71	7	38.16	0	CYBP_HUMAN	16670	15256.4	11415.9	16670	15256.4	11415.9
60S ribosomal protein L9 OS=Homo sapiens OX=9606 GN=RPL9 PE=1 SV=1	10.61	21977.5	1574.47	P32969	4	23.96	0	RL9_HUMAN	20538.7	19822.3	16572.3	20538.7	19822.3	16572.3
Keratin_ type I cytoskeletal 24 OS=Homo sapiens OX=9606 GN=KRT24 PE=1 SV=1	4.7	55600.7	1573.4	Q2M2I5	3	4.57	0	K1C24_HUMAN	7277.27	10544.8	12982.9	7277.27	10544.8	12982.9
60S ribosomal protein L6 OS=Homo sapiens OX=9606 GN=RPL6 PE=1 SV=3	11.28	32785	1572.29	Q02878	5	16.67	0	RL6_HUMAN	46672.3	43665	47148.3	46672.3	43665	47148.3
60S ribosomal protein L10 OS=Homo sapiens OX=9606 GN=RPL10 PE=1 SV=4	10.73	25060.2	1569.38	P27635	1	6.07	0	RL10_HUMAN	40749	34411	31236	40749	34411	31236
HLA class I histocompatibility antigen_ A alpha chain OS=Homo sapiens OX=9606 GN=HLA-A PE=1 SV=2	5.6	41125.9	1535.98	P04439	4	16.44	0	HLAA_HUMAN	25667.3	23048	22866.3	25667.3	23048	22866.3
Serine/arginine-rich splicing factor 7 OS=Homo sapiens OX=9606 GN=SRSF7 PE=1 SV=1	12.31	27594.7	1534.12	Q16629	4	17.65	0	SRSF7_HUMAN	16807	14023.2	14189.6	16807	14023.2	14189.6
60S ribosomal protein L23 OS=Homo sapiens OX=9606 GN=RPL23 PE=1 SV=1	11.19	14979.5	1521.77	P62829	4	30	0	RL23_HUMAN	35682	37684.3	22854	35682	37684.3	22854
60S ribosomal protein L4 OS=Homo sapiens OX=9606 GN=RPL4 PE=1 SV=5	11.69	47982.5	1512.74	P36578	8	21.08	0	RL4_HUMAN	30943	30671.3	23486.3	30943	30671.3	23486.3
40S ribosomal protein S23 OS=Homo sapiens OX=9606 GN=RPS23 PE=1 SV=3	11.22	15978.7	1507.6	P62266	2	15.38	0	RS23_HUMAN	12125.5	13172.5	7636.5	12125.5	13172.5	7636.5
Proliferation-associated protein 2G4 OS=Homo sapiens OX=9606 GN=PA2G4 PE=1 SV=3	6.14	44129.1	1486.91	Q9UQ80	7	20.05	0	PA2G4_HUMAN	43396	37167	33633.7	43396	37167	33633.7
Tumor protein D54 OS=Homo sapiens OX=9606 GN=TPD52L2 PE=1 SV=2	5.08	22294.8	1480.84	O43399	7	50.97	0	TPD54_HUMAN	13745	14562.7	12101.7	13745	14562.7	12101.7
60S ribosomal protein L14 OS=Homo sapiens OX=9606 GN=RPL14 PE=1 SV=4	11.64	23545.9	1472.32	P50914	5	19.53	0	RL14_HUMAN	19611	18644.7	12658.7	19611	18644.7	12658.7
ADP/ATP translocase 2 OS=Homo sapiens OX=9606 GN=SLC25A5 PE=1 SV=7	10.16	33080.4	1445.86	P05141	6	20.13	0	ADT2_HUMAN	31741.9	31160.7	26073.2	31741.9	31160.7	26073.2
Tubulin-specific chaperone A OS=Homo sapiens OX=9606 GN=TBCA PE=1 SV=3	5.05	12911.9	1411.6	O75347	4	41.67	0	TBCA_HUMAN	17457.3	13284.7	16144.3	17457.3	13284.7	16144.3
Gamma-glutamylcyclotransferase OS=Homo sapiens OX=9606 GN=GGCT PE=1 SV=1	4.88	21235.9	1401.71	O75223	4	22.87	0	GGCT_HUMAN	10241.7	11284.3	14829	10241.7	11284.3	14829
60S ribosomal protein L7a OS=Homo sapiens OX=9606 GN=RPL7A PE=1 SV=2	11.31	30166.7	1392.62	P62424	7	23.68	0	RL7A_HUMAN	40867.7	40453.7	28256.3	40867.7	40453.7	28256.3
Heterogeneous nuclear ribonucleoprotein A3 OS=Homo sapiens OX=9606 GN=HNRNPA3 PE=1 SV=2	9.3	39823.1	1388.26	P51991	7	24.07	0	ROA3_HUMAN	43987	18542	17250	43987	18542	17250
Lamin-B1 OS=Homo sapiens OX=9606 GN=LMNB1 PE=1 SV=2	4.92	66693.6	1359.54	P20700	14	27.82	0	LMNB1_HUMAN	21691.7	26712.8	19412.1	21691.7	26712.8	19412.1
Non-POU domain-containing octamer-binding protein OS=Homo sapiens OX=9606 GN=NONO PE=1 SV=4	9.51	54345.8	1330.35	Q15233	5	14.44	0	NONO_HUMAN	16749.3	12932.7	10875.3	16749.3	12932.7	10875.3
Acetyl-CoA acetyltransferase_ mitochondrial OS=Homo sapiens OX=9606 GN=ACAT1 PE=1 SV=1	9.21	45484.8	1328.32	P24752	6	17.33	0	THIL_HUMAN	10184	9258	7458.33	10184	9258	7458.33
T-complex protein 1 subunit eta OS=Homo sapiens OX=9606 GN=CCT7 PE=1 SV=2	7.53	59880	1315.23	Q99832	8	18.23	0	TCPH_HUMAN	23243.3	22005.7	17637.3	23243.3	22005.7	17637.3
Elongation factor 2 OS=Homo sapiens OX=9606 GN=EEF2 PE=1 SV=4	6.43	96307.8	1314.17	P13639	15	15.5	0	EF2_HUMAN	71312.3	68372.7	57465.3	71312.3	68372.7	57465.3
Cytochrome c OS=Homo sapiens OX=9606 GN=CYCS PE=1 SV=2	10.15	11862.8	1311.79	P99999	2	20.95	0	CYC_HUMAN	4251	5514.5	4000	4251	5514.5	4000
Keratin_ type II cuticular Hb4 OS=Homo sapiens OX=9606 GN=KRT84 PE=2 SV=2	7.43	65983	1304.91	Q9NSB2	5	9	0	KRT84_HUMAN	4179.86	2682.13	2307.39	4179.86	2682.13	2307.39
ADP/ATP translocase 3 OS=Homo sapiens OX=9606 GN=SLC25A6 PE=1 SV=4	10.24	33094.4	1290.99	P12236	5	15.77	0	ADT3_HUMAN	31675.1	24422.3	25215.2	31675.1	24422.3	25215.2
Arginase-1 OS=Homo sapiens OX=9606 GN=ARG1 PE=1 SV=2	6.86	34906.1	1279.85	P05089	6	23.6	0	ARGI1_HUMAN	13752.7	17057.3	26565.3	13752.7	17057.3	26565.3
Serine hydroxymethyltransferase_ mitochondrial OS=Homo sapiens OX=9606 GN=SHMT2 PE=1 SV=3	8.59	56449.3	1276.02	P34897	8	17.26	0	GLYM_HUMAN	21633.3	20552	15489.3	21633.3	20552	15489.3
Elongation factor 1-gamma OS=Homo sapiens OX=9606 GN=EEF1G PE=1 SV=3	6.27	50461	1268.3	P26641	8	16.48	0	EF1G_HUMAN	19564.7	22512.3	17487.7	19564.7	22512.3	17487.7
Glucosidase 2 subunit beta OS=Homo sapiens OX=9606 GN=PRKCSH PE=1 SV=2	4.13	60395	1264.15	P14314	6	14.2	0	GLU2B_HUMAN	24109.7	24080.3	22241.3	24109.7	24080.3	22241.3
Junction plakoglobin OS=Homo sapiens OX=9606 GN=JUP PE=1 SV=3	5.73	82486.3	1263.56	P14923	11	17.85	0	PLAK_HUMAN	8022	27684	17988	8022	27684	17988
Stress-induced-phosphoprotein 1 OS=Homo sapiens OX=9606 GN=STIP1 PE=1 SV=1	6.42	63266.7	1260.53	P31948	9	17.86	0	STIP1_HUMAN	20682	19534.3	17417	20682	19534.3	17417
40S ribosomal protein S27 OS=Homo sapiens OX=9606 GN=RPS27 PE=1 SV=3	9.99	9803.3	1256.49	P42677	1	15.48	0	RS27_HUMAN	6042	6431	4796	6042	6431	4796
Cytochrome b-c1 complex subunit 7 OS=Homo sapiens OX=9606 GN=UQCRB PE=1 SV=2	9.31	13530.5	1242.38	P14927	2	25.23	0	QCR7_HUMAN	3740.5	4597	4727	3740.5	4597	4727
Fumarate hydratase_ mitochondrial OS=Homo sapiens OX=9606 GN=FH PE=1 SV=3	9.18	54808.2	1240.42	P07954	10	26.86	0	FUMH_HUMAN	13265.7	13504.7	10197	13265.7	13504.7	10197
Ras-related protein Rab-7a OS=Homo sapiens OX=9606 GN=RAB7A PE=1 SV=1	6.57	23774.9	1227.87	P51149	3	18.36	0	RAB7A_HUMAN	7176	5907	7039.5	7176	5907	7039.5
Proteasome subunit alpha type-1 OS=Homo sapiens OX=9606 GN=PSMA1 PE=1 SV=1	6.19	29840.8	1222.6	P25786	5	20.91	0	PSA1_HUMAN	11622.3	10768.3	9644.33	11622.3	10768.3	9644.33
Phosphate carrier protein_ mitochondrial OS=Homo sapiens OX=9606 GN=SLC25A3 PE=1 SV=2	9.77	40551.2	1212.17	Q00325	4	12.71	0	MPCP_HUMAN	32074.7	38095.7	31417.7	32074.7	38095.7	31417.7
X-ray repair cross-complementing protein 6 OS=Homo sapiens OX=9606 GN=XRCC6 PE=1 SV=2	6.23	70128.3	1211.11	P12956	10	20.85	0	XRCC6_HUMAN	16833.7	13607.3	13863	16833.7	13607.3	13863
Carbamoyl-phosphate synthase [ammonia]_ mitochondrial OS=Homo sapiens OX=9606 GN=CPS1 PE=1 SV=2	6.31	166080	1207.3	P31327	23	17.67	0	CPSM_HUMAN	22611	16830.3	18437.3	22611	16830.3	18437.3
Nucleosome assembly protein 1-like 1 OS=Homo sapiens OX=9606 GN=NAP1L1 PE=1 SV=1	4.16	45659.3	1199.76	P55209	5	14.58	0	NP1L1_HUMAN	24206.7	21301.3	18054	24206.7	21301.3	18054
SAP domain-containing ribonucleoprotein OS=Homo sapiens OX=9606 GN=SARNP PE=1 SV=3	6.07	23727.9	1196.82	P82979	4	21.43	0	SARNP_HUMAN	8399	8915.33	7866.67	8399	8915.33	7866.67
Basigin OS=Homo sapiens OX=9606 GN=BSG PE=1 SV=2	5.3	42599.6	1189.29	P35613	5	19.22	0	BASI_HUMAN	29215	26239.3	25784	29215	26239.3	25784
T-complex protein 1 subunit delta OS=Homo sapiens OX=9606 GN=CCT4 PE=1 SV=4	7.79	58437.6	1186.6	P50991	9	20.22	0	TCPD_HUMAN	17705	18592.7	14467	17705	18592.7	14467
THO complex subunit 4 OS=Homo sapiens OX=9606 GN=ALYREF PE=1 SV=3	11.68	26887.9	1176.26	Q86V81	4	23.35	0	THOC4_HUMAN	11533.3	17332	8139	11533.3	17332	8139
T-complex protein 1 subunit gamma OS=Homo sapiens OX=9606 GN=CCT3 PE=1 SV=4	6.09	61104.3	1172.81	P49368	8	15.41	0	TCPG_HUMAN	17340.3	13939	13960.7	17340.3	13939	13960.7
Electron transfer flavoprotein subunit alpha_ mitochondrial OS=Homo sapiens OX=9606 GN=ETFA PE=1 SV=1	8.5	35421.8	1169.41	P13804	5	22.82	0	ETFA_HUMAN	8150	8408.67	6809.67	8150	8408.67	6809.67
Acidic leucine-rich nuclear phosphoprotein 32 family member B OS=Homo sapiens OX=9606 GN=ANP32B PE=1 SV=1	3.73	28958.8	1166.79	Q92688	2	9.56	0	AN32B_HUMAN	7586	7153.67	5641	7586	7153.67	5641
Keratin_ type II cytoskeletal 78 OS=Homo sapiens OX=9606 GN=KRT78 PE=1 SV=2	5.7	57664.3	1161.96	Q8N1N4	9	17.31	0	K2C78_HUMAN	9645.33	16284.3	32212.7	9645.33	16284.3	32212.7
Serine/arginine-rich splicing factor 1 OS=Homo sapiens OX=9606 GN=SRSF1 PE=1 SV=2	10.75	27858.7	1160.52	Q07955	3	13.31	0	SRSF1_HUMAN	28685.7	26752	25565	28685.7	26752	25565
Elongation factor Tu_ mitochondrial OS=Homo sapiens OX=9606 GN=TUFM PE=1 SV=2	7.39	49883.8	1159.09	P49411	5	13.94	0	EFTU_HUMAN	10582	9323	8046.67	10582	9323	8046.67
Enoyl-CoA delta isomerase 1_ mitochondrial OS=Homo sapiens OX=9606 GN=ECI1 PE=1 SV=1	8.68	33101.2	1147.51	P42126	5	17.88	0	ECI1_HUMAN	16738	15102.7	14508.3	16738	15102.7	14508.3
Calumenin OS=Homo sapiens OX=9606 GN=CALU PE=1 SV=2	4.28	37220.9	1140.03	O43852	7	24.76	0	CALU_HUMAN	32526	31424	31657	32526	31424	31657
Aspartate aminotransferase_ mitochondrial OS=Homo sapiens OX=9606 GN=GOT2 PE=1 SV=3	9.36	47916.9	1133.25	P00505	6	15.58	0	AATM_HUMAN	14268	12688	11554.3	14268	12688	11554.3
ADP-ribosylation factor 4 OS=Homo sapiens OX=9606 GN=ARF4 PE=1 SV=3	7.05	20624.9	1129.33	P18085	3	15	0	ARF4_HUMAN	2643.51	2006.12	1902.51	2643.51	2006.12	1902.51
60S ribosomal protein L13a OS=Homo sapiens OX=9606 GN=RPL13A PE=1 SV=2	11.56	23634.3	1127.18	P40429	4	15.76	0	RL13A_HUMAN	10867.3	10568	8831.33	10867.3	10568	8831.33
Eukaryotic translation initiation factor 6 OS=Homo sapiens OX=9606 GN=EIF6 PE=1 SV=1	4.37	27112.4	1125.51	P56537	5	24.9	0	IF6_HUMAN	13539.3	15915.3	13066.7	13539.3	15915.3	13066.7
Purine nucleoside phosphorylase OS=Homo sapiens OX=9606 GN=PNP PE=1 SV=2	6.53	32346.1	1124.08	P00491	4	19.38	0	PNPH_HUMAN	9638.67	7540	8927.33	9638.67	7540	8927.33
Myosin-9 OS=Homo sapiens OX=9606 GN=MYH9 PE=1 SV=4	5.34	227787	1120.16	P35579	28	19.49	0	MYH9_HUMAN	19987	19120.7	16917	19987	19120.7	16917
Ubiquitin-like modifier-activating enzyme 1 OS=Homo sapiens OX=9606 GN=UBA1 PE=1 SV=3	5.39	118933	1120.15	P22314	11	13.89	0	UBA1_HUMAN	18580.7	37685	17844.3	18580.7	37685	17844.3
60S ribosomal protein L34 OS=Homo sapiens OX=9606 GN=RPL34 PE=1 SV=3	12	13521.1	1114.27	P49207	1	6.84	0	RL34_HUMAN	39788	27696	26276	39788	27696	26276
Putative RNA-binding protein Luc7-like 2 OS=Homo sapiens OX=9606 GN=LUC7L2 PE=1 SV=2	10.69	46970.2	1099.27	Q9Y383	5	14.03	0	LC7L2_HUMAN	13793.7	15563.7	12462.3	13793.7	15563.7	12462.3
Heterogeneous nuclear ribonucleoprotein H3 OS=Homo sapiens OX=9606 GN=HNRNPH3 PE=1 SV=2	6.44	36983.6	1098.84	P31942	3	11.85	0	HNRH3_HUMAN	19978.3	20027.3	18864	19978.3	20027.3	18864
Malate dehydrogenase_ cytoplasmic OS=Homo sapiens OX=9606 GN=MDH1 PE=1 SV=4	7.19	36654.3	1097.39	P40925	4	13.17	0	MDHC_HUMAN	26419.7	22827.3	21782.3	26419.7	22827.3	21782.3
Macrophage-capping protein OS=Homo sapiens OX=9606 GN=CAPG PE=1 SV=2	5.8	38783.7	1082.32	P40121	3	10.63	0	CAPG_HUMAN	22006.7	17567	17239.3	22006.7	17567	17239.3
Translocon-associated protein subunit delta OS=Homo sapiens OX=9606 GN=SSR4 PE=1 SV=1	5.75	19169.7	1071.31	P51571	2	13.87	0	SSRD_HUMAN	13258.5	12696	12198.5	13258.5	12696	12198.5
Ras-related protein Rab-2A OS=Homo sapiens OX=9606 GN=RAB2A PE=1 SV=1	6.11	23716.7	1069.93	P61019	4	25.47	0	RAB2A_HUMAN	8096.33	7090	6711	8096.33	7090	6711
60S ribosomal protein L24 OS=Homo sapiens OX=9606 GN=RPL24 PE=1 SV=1	11.85	17893	1066.53	P83731	2	14.01	0	RL24_HUMAN	12016	11261.5	7914.5	12016	11261.5	7914.5
Ras-related protein Rab-1B OS=Homo sapiens OX=9606 GN=RAB1B PE=1 SV=1	5.4	22342.3	1066.39	Q9H0U4	1	7.96	0	RAB1B_HUMAN	7268	8250	5829	7268	8250	5829
Splicing factor_ proline- and glutamine-rich OS=Homo sapiens OX=9606 GN=SFPQ PE=1 SV=2	9.95	76263.6	1056.73	P23246	9	12.87	0	SFPQ_HUMAN	25366	24162	25133	25366	24162	25133
Proteasome subunit alpha type-5 OS=Homo sapiens OX=9606 GN=PSMA5 PE=1 SV=3	4.54	26582.2	1056.56	P28066	3	17.01	0	PSA5_HUMAN	15967.3	17142.7	12951.7	15967.3	17142.7	12951.7
S-phase kinase-associated protein 1 OS=Homo sapiens OX=9606 GN=SKP1 PE=1 SV=2	4.2	18829.1	1024.41	P63208	2	11.66	0	SKP1_HUMAN	4998	6223	5270	4998	6223	5270
60S ribosomal protein L35 OS=Homo sapiens OX=9606 GN=RPL35 PE=1 SV=2	11.68	14551.5	1022.7	P42766	3	20.33	0	RL35_HUMAN	55026.7	40777.3	49703.5	55026.7	40777.3	49703.5
Ezrin OS=Homo sapiens OX=9606 GN=EZR PE=1 SV=4	5.9	69527	1022.41	P15311	9	16.55	0	EZRI_HUMAN	17205.1	15561.7	15332.3	17205.1	15561.7	15332.3
Translocon-associated protein subunit alpha OS=Homo sapiens OX=9606 GN=SSR1 PE=1 SV=3	4.17	32235.4	1020.14	P43307	3	16.08	0	SSRA_HUMAN	11491.3	11345.7	10612.7	11491.3	11345.7	10612.7
Polyadenylate-binding protein 1 OS=Homo sapiens OX=9606 GN=PABPC1 PE=1 SV=2	9.98	70899.1	1014.04	P11940	8	13.99	0	PABP1_HUMAN	30372.3	35484.9	47915.9	30372.3	35484.9	47915.9
Proteasome subunit beta type-1 OS=Homo sapiens OX=9606 GN=PSMB1 PE=1 SV=2	8.22	26717.5	1001.35	P20618	3	17.84	0	PSB1_HUMAN	6467.33	6562.67	5996	6467.33	6562.67	5996
40S ribosomal protein S7 OS=Homo sapiens OX=9606 GN=RPS7 PE=1 SV=1	10.85	22126.9	999.418	P62081	2	10.31	0	RS7_HUMAN	33020.5	30649	27002	33020.5	30649	27002
Voltage-dependent anion-selective channel protein 2 OS=Homo sapiens OX=9606 GN=VDAC2 PE=1 SV=2	7.48	32079.8	996.722	P45880	4	13.27	0	VDAC2_HUMAN	20955.5	22570.7	13096.1	20955.5	22570.7	13096.1
T-complex protein 1 subunit zeta OS=Homo sapiens OX=9606 GN=CCT6A PE=1 SV=3	6.26	58480.5	992.104	P40227	5	9.23	0	TCPZ_HUMAN	27327	24696	24055.3	27327	24696	24055.3
RuvB-like 2 OS=Homo sapiens OX=9606 GN=RUVBL2 PE=1 SV=3	5.34	51327.8	987.513	Q9Y230	13	33.48	0	RUVB2_HUMAN	9935.33	9314.33	8743.33	9935.33	9314.33	8743.33
60S ribosomal protein L35a OS=Homo sapiens OX=9606 GN=RPL35A PE=1 SV=2	11.62	12594.7	982.869	P18077	2	14.55	0	RL35A_HUMAN	20778.5	18372	13571	20778.5	18372	13571
RNA cytosine C(5)-methyltransferase NSUN2 OS=Homo sapiens OX=9606 GN=NSUN2 PE=1 SV=2	6.36	87269.3	980.087	Q08J23	7	12.13	0	NSUN2_HUMAN	11749.3	10365	9439.33	11749.3	10365	9439.33
Nuclear migration protein nudC OS=Homo sapiens OX=9606 GN=NUDC PE=1 SV=1	5.1	38300	978.565	Q9Y266	8	27.19	0	NUDC_HUMAN	15110.7	14152	13360	15110.7	14152	13360
Desmoglein-1 OS=Homo sapiens OX=9606 GN=DSG1 PE=1 SV=2	4.72	114774	978.347	Q02413	7	9.15	0	DSG1_HUMAN	17019.3	29614.3	42463.7	17019.3	29614.3	42463.7
Heterogeneous nuclear ribonucleoprotein Q OS=Homo sapiens OX=9606 GN=SYNCRIP PE=1 SV=2	8.86	69830.8	969	O60506	8	15.41	0	HNRPQ_HUMAN	15375.6	13285.9	9982.17	15375.6	13285.9	9982.17
Heterogeneous nuclear ribonucleoprotein A0 OS=Homo sapiens OX=9606 GN=HNRNPA0 PE=1 SV=1	9.65	31011.7	962.153	Q13151	3	16.07	0	ROA0_HUMAN	9060.67	11814.5	8068.5	9060.67	11814.5	8068.5
ATP-dependent RNA helicase DDX3X OS=Homo sapiens OX=9606 GN=DDX3X PE=1 SV=3	6.8	73642.7	950.598	O00571	11	19.94	0	DDX3X_HUMAN	16758.7	15127	13501	16758.7	15127	13501
Serpin B6 OS=Homo sapiens OX=9606 GN=SERPINB6 PE=1 SV=3	5.01	42964.2	948.96	P35237	6	21.01	0	SPB6_HUMAN	30905.7	35351.7	32459	30905.7	35351.7	32459
Heterogeneous nuclear ribonucleoprotein R OS=Homo sapiens OX=9606 GN=HNRNPR PE=1 SV=1	8.24	71228.3	943.645	O43390	8	14.53	0	HNRPR_HUMAN	13076.4	11281.1	8421.16	13076.4	11281.1	8421.16
F-actin-capping protein subunit alpha-1 OS=Homo sapiens OX=9606 GN=CAPZA1 PE=1 SV=3	5.34	33093.9	942.184	P52907	4	16.78	0	CAZA1_HUMAN	15626.7	16610.3	13324.7	15626.7	16610.3	13324.7
Eukaryotic translation initiation factor 2 subunit 1 OS=Homo sapiens OX=9606 GN=EIF2S1 PE=1 SV=3	4.82	36397.4	931.58	P05198	9	29.52	0	IF2A_HUMAN	14509.7	15300.7	12174.3	14509.7	15300.7	12174.3
Protein NDRG1 OS=Homo sapiens OX=9606 GN=NDRG1 PE=1 SV=1	5.43	43291.8	928.31	Q92597	2	7.61	0	NDRG1_HUMAN	15781.5	14682.5	13753.5	15781.5	14682.5	13753.5
Argininosuccinate synthase OS=Homo sapiens OX=9606 GN=ASS1 PE=1 SV=2	8.07	46815.6	908.08	P00966	7	17.48	0	ASSY_HUMAN	29370.3	26340.7	25702.7	29370.3	26340.7	25702.7
Serine/arginine-rich splicing factor 6 OS=Homo sapiens OX=9606 GN=SRSF6 PE=1 SV=2	11.92	39700.9	907.179	Q13247	4	13.08	0	SRSF6_HUMAN			10437.9	0	0	10437.9
Proteasome subunit alpha type-6 OS=Homo sapiens OX=9606 GN=PSMA6 PE=1 SV=1	6.39	27855.7	902.196	P60900	2	9.35	0	PSA6_HUMAN	13218.5	13419	11985	13218.5	13419	11985
High mobility group protein HMG-I/HMG-Y OS=Homo sapiens OX=9606 GN=HMGA1 PE=1 SV=3	11.08	11676	901.199	P17096	2	28.04	0	HMGA1_HUMAN	17237.5	14506	13429	17237.5	14506	13429
Heat shock 70 kDa protein 4 OS=Homo sapiens OX=9606 GN=HSPA4 PE=1 SV=4	4.91	95186.5	899.253	P34932	15	21.07	0	HSP74_HUMAN	17939	17438	14809	17939	17438	14809
Fatty acid-binding protein 5 OS=Homo sapiens OX=9606 GN=FABP5 PE=1 SV=3	6.82	15506.6	896.809	Q01469	2	13.33	0	FABP5_HUMAN	8251.5	16478.5	37167.5	8251.5	16478.5	37167.5
Tumor protein D52 OS=Homo sapiens OX=9606 GN=TPD52 PE=1 SV=2	4.59	24384.1	888.46	P55327	5	37.05	0	TPD52_HUMAN	9218.33	10045	7953.67	9218.33	10045	7953.67
X-ray repair cross-complementing protein 5 OS=Homo sapiens OX=9606 GN=XRCC5 PE=1 SV=3	5.45	83275	883.854	P13010	5	8.88	0	XRCC5_HUMAN	20501	19562	15523.3	20501	19562	15523.3
T-complex protein 1 subunit alpha OS=Homo sapiens OX=9606 GN=TCP1 PE=1 SV=1	5.73	60856.9	878.315	P17987	10	21.94	0	TCPA_HUMAN	19459.7	17528.7	16177	19459.7	17528.7	16177
Lipocalin-1 OS=Homo sapiens OX=9606 GN=LCN1 PE=1 SV=1	5.26	19421.1	878.118	P31025	2	12.5	0	LCN1_HUMAN	7144.5	10630.5	9223	7144.5	10630.5	9223
Proteasome activator complex subunit 3 OS=Homo sapiens OX=9606 GN=PSME3 PE=1 SV=1	5.6	29620.2	877.967	P61289	3	13.78	0	PSME3_HUMAN	4993	4598	4328.33	4993	4598	4328.33
Destrin OS=Homo sapiens OX=9606 GN=DSTN PE=1 SV=3	7.84	18962	877.884	P60981	1	6.67	0	DEST_HUMAN	11039	12207	9186	11039	12207	9186
ATP synthase subunit gamma_ mitochondrial OS=Homo sapiens OX=9606 GN=ATP5F1C PE=1 SV=1	9.7	33053.1	873.077	P36542	4	12.42	0	ATPG_HUMAN	10580.3	8848.33	7496.67	10580.3	8848.33	7496.67
Inorganic pyrophosphatase OS=Homo sapiens OX=9606 GN=PPA1 PE=1 SV=2	5.46	33116.3	871.924	Q15181	7	29.41	0	IPYR_HUMAN	18148.3	17440.3	17079.7	18148.3	17440.3	17079.7
Calnexin OS=Homo sapiens OX=9606 GN=CANX PE=1 SV=2	4.27	68024.6	863.432	P27824	3	5.91	0	CALX_HUMAN	12724	27079.3	11380.5	12724	27079.3	11380.5
Pyruvate kinase PKLR OS=Homo sapiens OX=9606 GN=PKLR PE=1 SV=2	7.64	62229.5	860.436	P30613	3	4.18	0	KPYR_HUMAN	2356.97		1730.59	2356.97	0	1730.59
Sideroflexin-1 OS=Homo sapiens OX=9606 GN=SFXN1 PE=1 SV=4	9.41	35904.6	853.665	Q9H9B4	4	14.29	0	SFXN1_HUMAN	5489.67	4344	4762.33	5489.67	4344	4762.33
Serpin B12 OS=Homo sapiens OX=9606 GN=SERPINB12 PE=1 SV=1	5.22	46675.7	843.588	Q96P63	1	3.95	0	SPB12_HUMAN	4976	10462	17352	4976	10462	17352
Guanine nucleotide-binding protein subunit alpha-11 OS=Homo sapiens OX=9606 GN=GNA11 PE=1 SV=2	5.38	42408.6	842.79	P29992	1	1.95	0	GNA11_HUMAN	230470	197714	170146	230470	197714	170146
60S ribosomal protein L21 OS=Homo sapiens OX=9606 GN=RPL21 PE=1 SV=2	11.16	18621.9	841.509	P46778	4	25.63	0	RL21_HUMAN	6185.33	4154	6376.33	6185.33	4154	6376.33
Carbonyl reductase [NADPH] 1 OS=Homo sapiens OX=9606 GN=CBR1 PE=1 SV=3	8.42	30660.1	839.209	P16152	6	27.8	0	CBR1_HUMAN	7853.67	8175.33	5377.67	7853.67	8175.33	5377.67
Proteasome subunit beta type-5 OS=Homo sapiens OX=9606 GN=PSMB5 PE=1 SV=3	6.54	28651.4	836.445	P28074	7	32.7	0	PSB5_HUMAN	8911	9393.67	7759.33	8911	9393.67	7759.33
Ras GTPase-activating-like protein IQGAP1 OS=Homo sapiens OX=9606 GN=IQGAP1 PE=1 SV=1	6.07	189880	835.134	P46940	22	15.57	0	IQGA1_HUMAN	11981.7	9974.67	10174	11981.7	9974.67	10174
RNA-binding protein 8A OS=Homo sapiens OX=9606 GN=RBM8A PE=1 SV=1	5.38	19946.1	832.304	Q9Y5S9	4	21.84	0	RBM8A_HUMAN	11187	10466	10024.3	11187	10466	10024.3
Histone-binding protein RBBP7 OS=Homo sapiens OX=9606 GN=RBBP7 PE=1 SV=1	4.72	48162.3	830.858	Q16576	5	11.76	0	RBBP7_HUMAN	20308	21611	19282.3	20308	21611	19282.3
Superoxide dismutase [Mn]_ mitochondrial OS=Homo sapiens OX=9606 GN=SOD2 PE=1 SV=3	8.41	24921.3	825.975	P04179	6	16.67	0	SODM_HUMAN	6693.33	6164.67	4621.67	6693.33	6164.67	4621.67
Sorting nexin-3 OS=Homo sapiens OX=9606 GN=SNX3 PE=1 SV=3	9.15	18819.4	815.213	O60493	2	15.43	0	SNX3_HUMAN	4283.5	5248	5358	4283.5	5248	5358
Far upstream element-binding protein 2 OS=Homo sapiens OX=9606 GN=KHSRP PE=1 SV=4	6.97	73400.6	813.087	Q92945	11	20.96	0	FUBP2_HUMAN	13488.7	12826.3	9346.33	13488.7	12826.3	9346.33
EF-hand domain-containing protein D2 OS=Homo sapiens OX=9606 GN=EFHD2 PE=1 SV=1	4.95	26811.4	809.96	Q96C19	4	17.08	0	EFHD2_HUMAN	6966.33	5605.33	5912	6966.33	5605.33	5912
Putative endoplasmin-like protein OS=Homo sapiens OX=9606 GN=HSP90B2P PE=5 SV=1	4.97	46372.3	807.036	Q58FF3	5	12.78	0	ENPLL_HUMAN		1985.56		0	1985.56	0
Isocitrate dehydrogenase [NADP] cytoplasmic OS=Homo sapiens OX=9606 GN=IDH1 PE=1 SV=2	6.6	46944.5	806.707	O75874	5	15.7	0	IDHC_HUMAN	9280	10120.7	9205.33	9280	10120.7	9205.33
Calmodulin-like protein 3 OS=Homo sapiens OX=9606 GN=CALML3 PE=1 SV=2	4.1	16947.8	804.798	P27482	1	8.05	0	CALL3_HUMAN	1836	3577	3807	1836	3577	3807
Succinyl-CoA:3-ketoacid coenzyme A transferase 1_ mitochondrial OS=Homo sapiens OX=9606 GN=OXCT1 PE=1 SV=1	7.24	56614	804.617	P55809	9	16.35	0	SCOT1_HUMAN	14232	10258	8990.33	14232	10258	8990.33
Ubiquitin-like protein ISG15 OS=Homo sapiens OX=9606 GN=ISG15 PE=1 SV=5	7.41	17944.6	798.334	P05161	2	17.58	0	ISG15_HUMAN	25631	23663	15401	25631	23663	15401
Radixin OS=Homo sapiens OX=9606 GN=RDX PE=1 SV=1	5.99	68678.1	795.016	P35241	8	15.44	0	RADI_HUMAN	6927.86	5981.38	6290.56	6927.86	5981.38	6290.56
Flap endonuclease 1 OS=Homo sapiens OX=9606 GN=FEN1 PE=1 SV=1	8.89	42935.2	788.274	P39748	4	15.26	0	FEN1_HUMAN	9863.67	8269.33	6649.33	9863.67	8269.33	6649.33
Programmed cell death protein 6 OS=Homo sapiens OX=9606 GN=PDCD6 PE=1 SV=1	4.97	21925.5	785.156	O75340	4	20.94	0	PDCD6_HUMAN	11180	12115.7	10347.7	11180	12115.7	10347.7
Eukaryotic translation initiation factor 3 subunit I OS=Homo sapiens OX=9606 GN=EIF3I PE=1 SV=1	5.28	36901.1	784.521	Q13347	6	19.69	0	EIF3I_HUMAN	14173	16101	12930	14173	16101	12930
Coiled-coil domain-containing protein 171 OS=Homo sapiens OX=9606 GN=CCDC171 PE=2 SV=1	6.39	154179	778.663	Q6TFL3	1	1.28	0	CC171_HUMAN	3522	5788	7920	3522	5788	7920
Protein S100-A8 OS=Homo sapiens OX=9606 GN=S100A8 PE=1 SV=1	6.65	10891.6	774.85	P05109	1	7.53	0	S10A8_HUMAN	2941	4646	4280	2941	4646	4280
E3 ubiquitin-protein ligase TRIM22 OS=Homo sapiens OX=9606 GN=TRIM22 PE=1 SV=1	7.6	58087.9	773.381	Q8IYM9	1	2.41	0	TRI22_HUMAN	380737	366815	311009	380737	366815	311009
RuvB-like 1 OS=Homo sapiens OX=9606 GN=RUVBL1 PE=1 SV=1	6.02	50570.3	773.331	Q9Y265	7	21.27	0	RUVB1_HUMAN	9459.33	9298	8156.67	9459.33	9298	8156.67
Probable ATP-dependent RNA helicase DDX17 OS=Homo sapiens OX=9606 GN=DDX17 PE=1 SV=2	8.25	80956.9	766.118	Q92841	10	15.78	0	DDX17_HUMAN	10952.4	9646.83	8185.46	10952.4	9646.83	8185.46
Zinc finger CCCH-type antiviral protein 1 OS=Homo sapiens OX=9606 GN=ZC3HAV1 PE=1 SV=3	8.32	103199	764.421	Q7Z2W4	9	13.64	0	ZCCHV_HUMAN	10340	9103.67	9328.33	10340	9103.67	9328.33
Electron transfer flavoprotein subunit beta OS=Homo sapiens OX=9606 GN=ETFB PE=1 SV=3	8.25	28071.8	763.568	P38117	3	11.76	0	ETFB_HUMAN	11426.3	9455.67	9112.5	11426.3	9455.67	9112.5
Transaldolase OS=Homo sapiens OX=9606 GN=TALDO1 PE=1 SV=2	6.41	37711.3	762.705	P37837	3	9.5	0	TALDO_HUMAN	12057.7	10967.3	10743.7	12057.7	10967.3	10743.7
Adenylyl cyclase-associated protein 1 OS=Homo sapiens OX=9606 GN=CAP1 PE=1 SV=5	8.07	52357.8	758.607	Q01518	5	12.21	0	CAP1_HUMAN	10464.7	10192.3	8692.67	10464.7	10192.3	8692.67
Nucleolar RNA helicase 2 OS=Homo sapiens OX=9606 GN=DDX21 PE=1 SV=5	9.9	87857.8	757.754	Q9NR30	8	11.49	0	DDX21_HUMAN	11813	10448.7	9511.33	11813	10448.7	9511.33
Proteasome subunit beta type-3 OS=Homo sapiens OX=9606 GN=PSMB3 PE=1 SV=2	6.16	23234.1	754.764	P49720	1	7.8	0	PSB3_HUMAN	8033	8799	7142	8033	8799	7142
Neutral alpha-glucosidase AB OS=Homo sapiens OX=9606 GN=GANAB PE=1 SV=3	5.72	107330	752.955	Q14697	9	13.14	0	GANAB_HUMAN	12950.3	10948.3	11179.7	12950.3	10948.3	11179.7
Partner of Y14 and mago OS=Homo sapiens OX=9606 GN=PYM1 PE=1 SV=1	10.11	22655.6	749.831	Q9BRP8	2	15.69	0	PYM1_HUMAN	2629.5	3008.5	3133.5	2629.5	3008.5	3133.5
Thioredoxin domain-containing protein 17 OS=Homo sapiens OX=9606 GN=TXNDC17 PE=1 SV=1	5.24	14226	749.464	Q9BRA2	1	5.69	0	TXD17_HUMAN	4741	5089	5836	4741	5089	5836
Adenosylhomocysteinase OS=Homo sapiens OX=9606 GN=AHCY PE=1 SV=4	5.92	48286.5	747.314	P23526	7	18.52	0	SAHH_HUMAN	17197.7	18587	13663	17197.7	18587	13663
EEF1A lysine methyltransferase 1 OS=Homo sapiens OX=9606 GN=EEF1AKMT1 PE=1 SV=1	4.27	24904.8	746.259	Q8WVE0	1	5.61	0	EFMT1_HUMAN	313721	271442	261056	313721	271442	261056
Serine/arginine-rich splicing factor 4 OS=Homo sapiens OX=9606 GN=SRSF4 PE=1 SV=2	12.02	56792.5	744.944	Q08170	4	9.11	0	SRSF4_HUMAN	14360.9	9100.59	3400.61	14360.9	9100.59	3400.61
Malate dehydrogenase_ mitochondrial OS=Homo sapiens OX=9606 GN=MDH2 PE=1 SV=3	8.86	35959.6	744.799	P40926	4	12.43	0	MDHM_HUMAN	29336	29076.3	20325	29336	29076.3	20325
Cystatin-B OS=Homo sapiens OX=9606 GN=CSTB PE=1 SV=2	7.52	11196.6	743.232	P04080	2	19.39	0	CYTB_HUMAN	8327.5	10693.5	8201	8327.5	10693.5	8201
LIM and SH3 domain protein 1 OS=Homo sapiens OX=9606 GN=LASP1 PE=1 SV=2	6.7	30116.4	739.851	Q14847	3	13.79	0	LASP1_HUMAN	15156.7	15214.3	12191.7	15156.7	15214.3	12191.7
Transmembrane emp24 domain-containing protein 10 OS=Homo sapiens OX=9606 GN=TMED10 PE=1 SV=2	7.3	25147.1	736.124	P49755	4	19.63	0	TMEDA_HUMAN	9651.67	9686.33	9049.67	9651.67	9686.33	9049.67
Deoxyuridine 5'-triphosphate nucleotidohydrolase_ mitochondrial OS=Homo sapiens OX=9606 GN=DUT PE=1 SV=4	9.73	26848.4	731.521	P33316	3	15.48	0	DUT_HUMAN	8127.33	5698.33	5508.67	8127.33	5698.33	5508.67
Protein-glutamine gamma-glutamyltransferase E OS=Homo sapiens OX=9606 GN=TGM3 PE=1 SV=4	5.5	76974.1	722.544	Q08188	2	4.18	0	TGM3_HUMAN	3180	6665	8662	3180	6665	8662
Tyrosine--tRNA ligase_ cytoplasmic OS=Homo sapiens OX=9606 GN=YARS PE=1 SV=4	6.67	59485.7	718.717	P54577	7	13.64	0	SYYC_HUMAN	7963	7613.67	7079	7963	7613.67	7079
Eukaryotic initiation factor 4A-III OS=Homo sapiens OX=9606 GN=EIF4A3 PE=1 SV=4	6.32	47156.3	706.408	P38919	5	11.92	0	IF4A3_HUMAN	8869.33	7424.67	7667.67	8869.33	7424.67	7667.67
Microtubule-associated protein RP/EB family member 1 OS=Homo sapiens OX=9606 GN=MAPRE1 PE=1 SV=3	4.83	30170.2	704.633	Q15691	2	9.7	0	MARE1_HUMAN	11407.5	23674	11001.5	11407.5	23674	11001.5
Thioredoxin domain-containing protein 5 OS=Homo sapiens OX=9606 GN=TXNDC5 PE=1 SV=2	5.59	48313.2	702.235	Q8NBS9	6	14.58	0	TXND5_HUMAN	39041.3	46628.7	37183.3	39041.3	46628.7	37183.3
Plastin-3 OS=Homo sapiens OX=9606 GN=PLS3 PE=1 SV=4	5.27	71324.4	701.688	P13797	11	20.32	0	PLST_HUMAN	11024.3	10280	10645.3	11024.3	10280	10645.3
UV excision repair protein RAD23 homolog B OS=Homo sapiens OX=9606 GN=RAD23B PE=1 SV=1	4.58	43228.3	700.966	P54727	4	13.45	0	RD23B_HUMAN	24281.7	24253.7	24420	24281.7	24253.7	24420
Serpin B5 OS=Homo sapiens OX=9606 GN=SERPINB5 PE=1 SV=2	5.67	42556.6	698.248	P36952	9	29.6	0	SPB5_HUMAN	10977.7	14050	11294.7	10977.7	14050	11294.7
Matrin-3 OS=Homo sapiens OX=9606 GN=MATR3 PE=1 SV=2	5.84	95136.6	697.03	P43243	10	14.29	0	MATR3_HUMAN	11120.7	12102	9607.33	11120.7	12102	9607.33
Ubiquitin-conjugating enzyme E2 variant 2 OS=Homo sapiens OX=9606 GN=UBE2V2 PE=1 SV=4	8.55	16419.8	694.123	Q15819	1	6.9	0	UB2V2_HUMAN	33403	30817	28594	33403	30817	28594
Splicing factor 3B subunit 6 OS=Homo sapiens OX=9606 GN=SF3B6 PE=1 SV=1	9.76	14699	689.688	Q9Y3B4	2	20.8	0	SF3B6_HUMAN	3912	4342.5	2606	3912	4342.5	2606
Lupus La protein OS=Homo sapiens OX=9606 GN=SSB PE=1 SV=2	6.78	47008.2	686.171	P05455	7	16.67	0	LA_HUMAN	15018.3	14297.7	14291.3	15018.3	14297.7	14291.3
Ras-related protein Rab-10 OS=Homo sapiens OX=9606 GN=RAB10 PE=1 SV=1	8.58	22769.1	685.967	P61026	1	3.5	0	RAB10_HUMAN	1342	1862	1477	1342	1862	1477
60S ribosomal protein L3 OS=Homo sapiens OX=9606 GN=RPL3 PE=1 SV=2	10.88	46394.1	684.645	P39023	7	16.87	0	RL3_HUMAN	29810	29968.3	25110.3	29810	29968.3	25110.3
40S ribosomal protein S12 OS=Homo sapiens OX=9606 GN=RPS12 PE=1 SV=3	7	14914.2	683.014	P25398	2	13.64	0	RS12_HUMAN	40480	46156.5	36278.5	40480	46156.5	36278.5
Spliceosome RNA helicase DDX39B OS=Homo sapiens OX=9606 GN=DDX39B PE=1 SV=1	5.32	49447.7	679.022	Q13838	7	16.36	0	DX39B_HUMAN	13606.1	10886.2	8914.67	13606.1	10886.2	8914.67
Interleukin enhancer-binding factor 2 OS=Homo sapiens OX=9606 GN=ILF2 PE=1 SV=2	5.01	43290.3	675.927	Q12905	3	11.28	0	ILF2_HUMAN	5388.33	5271	4277.67	5388.33	5271	4277.67
Annexin A3 OS=Homo sapiens OX=9606 GN=ANXA3 PE=1 SV=3	5.54	36546.4	675.793	P12429	7	27.55	0	ANXA3_HUMAN	5435.67	4847.33	4593.67	5435.67	4847.33	4593.67
Histone H1x OS=Homo sapiens OX=9606 GN=H1FX PE=1 SV=1	11.48	22487.1	668.342	Q92522	2	12.68	0	H1X_HUMAN	9330.5	11769	5593	9330.5	11769	5593
Proteasome subunit beta type-6 OS=Homo sapiens OX=9606 GN=PSMB6 PE=1 SV=4	4.61	25585.9	667.846	P28072	3	12.97	0	PSB6_HUMAN	18107	13265	16978	18107	13265	16978
ATP-dependent RNA helicase DDX39A OS=Homo sapiens OX=9606 GN=DDX39A PE=1 SV=2	5.34	49642.9	661.56	O00148	7	16.39	0	DX39A_HUMAN	7571.24	8412.09	7462.33	7571.24	8412.09	7462.33
Dolichyl-diphosphooligosaccharide--protein glycosyltransferase subunit 1 OS=Homo sapiens OX=9606 GN=RPN1 PE=1 SV=1	5.96	68683.6	660.578	P04843	5	10.38	0	RPN1_HUMAN	9134	7801.67	8053	9134	7801.67	8053
Small nuclear ribonucleoprotein Sm D2 OS=Homo sapiens OX=9606 GN=SNRPD2 PE=1 SV=1	10.65	13641	648.402	P62316	2	16.1	0	SMD2_HUMAN	12213.5	13745.5	9378.5	12213.5	13745.5	9378.5
Citrate synthase_ mitochondrial OS=Homo sapiens OX=9606 GN=CS PE=1 SV=2	8.47	51940.7	644.225	O75390	3	7.73	0	CISY_HUMAN	7746	10303	8298.5	7746	10303	8298.5
ATP synthase subunit O_ mitochondrial OS=Homo sapiens OX=9606 GN=ATP5PO PE=1 SV=1	10.6	23391.4	640.304	P48047	2	9.86	0	ATPO_HUMAN	9076.5	10289.5	6928	9076.5	10289.5	6928
26S proteasome non-ATPase regulatory subunit 4 OS=Homo sapiens OX=9606 GN=PSMD4 PE=1 SV=1	4.49	40964.9	637.238	P55036	3	15.92	0	PSMD4_HUMAN	6216.33	3168	3979.5	6216.33	3168	3979.5
Bifunctional purine biosynthesis protein PURH OS=Homo sapiens OX=9606 GN=ATIC PE=1 SV=3	6.3	65129.2	637.019	P31939	3	7.09	0	PUR9_HUMAN	2525.67	2311	2347.67	2525.67	2311	2347.67
T-complex protein 1 subunit epsilon OS=Homo sapiens OX=9606 GN=CCT5 PE=1 SV=1	5.31	60127.4	634.622	P48643	10	19.78	0	TCPE_HUMAN	20919.7	16231.7	14497	20919.7	16231.7	14497
Fascin OS=Homo sapiens OX=9606 GN=FSCN1 PE=1 SV=3	6.9	55157.3	627.179	Q16658	5	13.79	0	FSCN1_HUMAN	15211.7	14069	12913	15211.7	14069	12913
Apoptosis-inducing factor 1_ mitochondrial OS=Homo sapiens OX=9606 GN=AIFM1 PE=1 SV=1	9.39	67185.8	622.241	O95831	5	9.95	0	AIFM1_HUMAN	5876	5340.67	4865.33	5876	5340.67	4865.33
Ras-related protein Rab-8A OS=Homo sapiens OX=9606 GN=RAB8A PE=1 SV=1	9.55	23839.3	621.67	P61006	1	5.8	0	RAB8A_HUMAN	4088	3274	2601	4088	3274	2601
Heterogeneous nuclear ribonucleoprotein L OS=Homo sapiens OX=9606 GN=HNRNPL PE=1 SV=2	8.19	64760.2	614.599	P14866	7	21.22	0	HNRPL_HUMAN	27447	25618	19741	27447	25618	19741
Vinculin OS=Homo sapiens OX=9606 GN=VCL PE=1 SV=4	5.35	124370	613.597	P18206	17	15.87	0	VINC_HUMAN	15208	14384	13018	15208	14384	13018
HLA class I histocompatibility antigen_ B alpha chain OS=Homo sapiens OX=9606 GN=HLA-B PE=1 SV=3	5.49	40802.3	609.506	P01889	4	14.09	0	HLAB_HUMAN	6116.67	6271.33	4186.02	6116.67	6271.33	4186.02
Pachytene checkpoint protein 2 homolog OS=Homo sapiens OX=9606 GN=TRIP13 PE=1 SV=2	5.69	48893	606.703	Q15645	6	14.35	0	PCH2_HUMAN	5944.67	7526	6388	5944.67	7526	6388
Probable ATP-dependent RNA helicase DDX5 OS=Homo sapiens OX=9606 GN=DDX5 PE=1 SV=1	9.18	69661.4	606.254	P17844	9	13.36	0	DDX5_HUMAN	15988.6	18273.8	11863.2	15988.6	18273.8	11863.2
Lactoylglutathione lyase OS=Homo sapiens OX=9606 GN=GLO1 PE=1 SV=4	4.94	21005.9	599.74	Q04760	2	10.33	0	LGUL_HUMAN	6407.5	7018	5897.5	6407.5	7018	5897.5
Leukocyte elastase inhibitor OS=Homo sapiens OX=9606 GN=SERPINB1 PE=1 SV=1	5.88	42856	596.369	P30740	5	16.09	0	ILEU_HUMAN	13959.3	12000.7	12105.7	13959.3	12000.7	12105.7
Heterogeneous nuclear ribonucleoprotein D-like OS=Homo sapiens OX=9606 GN=HNRNPDL PE=1 SV=3	9.96	46608.7	596.135	O14979	3	11.19	0	HNRDL_HUMAN	8841	15341	14315	8841	15341	14315
Cytoplasmic protein NCK2 OS=Homo sapiens OX=9606 GN=NCK2 PE=1 SV=2	6.55	43143.2	594.81	O43639	2	5	0	NCK2_HUMAN	86018.5	82614	121170	86018.5	82614	121170
Nicotinamide phosphoribosyltransferase OS=Homo sapiens OX=9606 GN=NAMPT PE=1 SV=1	6.78	55806.3	593.055	P43490	4	9.37	0	NAMPT_HUMAN	7131.33	6248.67	5914.67	7131.33	6248.67	5914.67
Stomatin-like protein 2_ mitochondrial OS=Homo sapiens OX=9606 GN=STOML2 PE=1 SV=1	7.29	38648.2	592.036	Q9UJZ1	4	16.57	0	STML2_HUMAN	4979	4732.33	4530.67	4979	4732.33	4530.67
Proteasome activator complex subunit 1 OS=Homo sapiens OX=9606 GN=PSME1 PE=1 SV=1	5.69	28894.2	585.57	Q06323	2	10.44	0	PSME1_HUMAN	11031	9481.5	7634.5	11031	9481.5	7634.5
Hypoxia up-regulated protein 1 OS=Homo sapiens OX=9606 GN=HYOU1 PE=1 SV=1	4.97	111564	583.98	Q9Y4L1	10	11.91	0	HYOU1_HUMAN	7055	5967.67	6148.67	7055	5967.67	6148.67
Transferrin receptor protein 1 OS=Homo sapiens OX=9606 GN=TFRC PE=1 SV=2	6.2	85327.7	583.968	P02786	3	5.13	0	TFR1_HUMAN	8557.33	7836	7106	8557.33	7836	7106
Programmed cell death protein 5 OS=Homo sapiens OX=9606 GN=PDCD5 PE=1 SV=3	5.69	14285.1	581.185	O14737	1	8.8	0	PDCD5_HUMAN	8639	7793	8368	8639	7793	8368
Annexin A7 OS=Homo sapiens OX=9606 GN=ANXA7 PE=1 SV=3	5.36	53024.5	581.143	P20073	5	12.09	0	ANXA7_HUMAN	5377	8289.33	3975.67	5377	8289.33	3975.67
26S proteasome regulatory subunit 6A OS=Homo sapiens OX=9606 GN=PSMC3 PE=1 SV=3	4.94	49488.8	579.348	P17980	5	14.12	0	PRS6A_HUMAN	6791	6689.67	5695.33	6791	6689.67	5695.33
Thymidine phosphorylase OS=Homo sapiens OX=9606 GN=TYMP PE=1 SV=2	5.21	50354.8	573.739	P19971	5	13.69	0	TYPH_HUMAN	6267.33	5573.33	5286.67	6267.33	5573.33	5286.67
6-phosphogluconate dehydrogenase_ decarboxylating OS=Homo sapiens OX=9606 GN=PGD PE=1 SV=3	6.89	53653.3	565.271	P52209	3	7.45	0	6PGD_HUMAN	5273.5	5006.33	4682.5	5273.5	5006.33	4682.5
Caspase-14 OS=Homo sapiens OX=9606 GN=CASP14 PE=1 SV=2	5.3	27964.7	554.573	P31944	4	17.77	0	CASPE_HUMAN	11359	15320.3	21093.7	11359	15320.3	21093.7
Medium-chain specific acyl-CoA dehydrogenase_ mitochondrial OS=Homo sapiens OX=9606 GN=ACADM PE=1 SV=1	8.42	47044.6	553.946	P11310	4	11.16	0	ACADM_HUMAN	9604.67	9734	8090.67	9604.67	9734	8090.67
Transformer-2 protein homolog beta OS=Homo sapiens OX=9606 GN=TRA2B PE=1 SV=1	11.71	33779.8	553.698	P62995	3	13.89	0	TRA2B_HUMAN	8344.33	6828.33	8043.33	8344.33	6828.33	8043.33
Very long-chain specific acyl-CoA dehydrogenase_ mitochondrial OS=Homo sapiens OX=9606 GN=ACADVL PE=1 SV=1	9.07	70789.5	548.574	P49748	9	14.66	0	ACADV_HUMAN	10464	11588.3	9285	10464	11588.3	9285
Monocarboxylate transporter 4 OS=Homo sapiens OX=9606 GN=SLC16A3 PE=1 SV=1	7.89	50096.8	548.263	O15427	3	7.1	0	MOT4_HUMAN	16984.3	14502	14499.7	16984.3	14502	14499.7
Basic leucine zipper and W2 domain-containing protein 1 OS=Homo sapiens OX=9606 GN=BZW1 PE=1 SV=1	5.62	48214.4	546.318	Q7L1Q6	5	10.26	0	BZW1_HUMAN	7725	6606.5	6853.33	7725	6606.5	6853.33
Eukaryotic translation initiation factor 3 subunit G OS=Homo sapiens OX=9606 GN=EIF3G PE=1 SV=2	5.78	35896.2	544.453	O75821	2	9.06	0	EIF3G_HUMAN	5835.5	7879.5	5319	5835.5	7879.5	5319
Voltage-dependent anion-selective channel protein 3 OS=Homo sapiens OX=9606 GN=VDAC3 PE=1 SV=1	8.87	31000.9	539.566	Q9Y277	2	6.71	0	VDAC3_HUMAN	1709.07	2056.79	1160.13	1709.07	2056.79	1160.13
Inosine-5'-monophosphate dehydrogenase 2 OS=Homo sapiens OX=9606 GN=IMPDH2 PE=1 SV=2	6.49	56261.3	539.414	P12268	6	10.7	0	IMDH2_HUMAN	13371	12552.3	10333	13371	12552.3	10333
C-1-tetrahydrofolate synthase_ cytoplasmic OS=Homo sapiens OX=9606 GN=MTHFD1 PE=1 SV=3	6.94	102244	531.104	P11586	8	10.27	0	C1TC_HUMAN	8811	6957.67	9289	8811	6957.67	9289
Acidic leucine-rich nuclear phosphoprotein 32 family member C OS=Homo sapiens OX=9606 GN=ANP32C PE=2 SV=1	3.94	26933	518.494	O43423	1	4.7	0	AN32C_HUMAN	34805	30577	25308	34805	30577	25308
Tyrosine-protein kinase Fer OS=Homo sapiens OX=9606 GN=FER PE=1 SV=2	6.76	95265.4	518.417	P16591	1	0.97	0	FER_HUMAN	80122	105237	204349	80122	105237	204349
Vacuolar protein sorting-associated protein 26A OS=Homo sapiens OX=9606 GN=VPS26A PE=1 SV=2	6.15	38284	516.96	O75436	3	11.93	0	VP26A_HUMAN	4821	4026.33	4049.33	4821	4026.33	4049.33
26S proteasome non-ATPase regulatory subunit 11 OS=Homo sapiens OX=9606 GN=PSMD11 PE=1 SV=3	6.07	47749	516.311	O00231	6	18.01	0	PSD11_HUMAN	8083.67	8277.67	9276.33	8083.67	8277.67	9276.33
Spermidine synthase OS=Homo sapiens OX=9606 GN=SRM PE=1 SV=1	5.16	34395	513.106	P19623	3	10.26	0	SPEE_HUMAN	5446.67	4631	4680.67	5446.67	4631	4680.67
Adenylate kinase 2_ mitochondrial OS=Homo sapiens OX=9606 GN=AK2 PE=1 SV=2	7.85	26705.9	505.905	P54819	3	14.23	0	KAD2_HUMAN	5087.33	6679.33	5332.33	5087.33	6679.33	5332.33
MICOS complex subunit MIC60 OS=Homo sapiens OX=9606 GN=IMMT PE=1 SV=1	6.07	84077.2	502.301	Q16891	3	5.54	0	MIC60_HUMAN	7267	6740.67	6277.33	7267	6740.67	6277.33
28 kDa heat- and acid-stable phosphoprotein OS=Homo sapiens OX=9606 GN=PDAP1 PE=1 SV=1	9.56	20630	500.053	Q13442	3	21.55	0	HAP28_HUMAN	9316.33	7751.67	9188.33	9316.33	7751.67	9188.33
Glutaredoxin-3 OS=Homo sapiens OX=9606 GN=GLRX3 PE=1 SV=2	5.15	37717.2	494.846	O76003	3	8.96	0	GLRX3_HUMAN	8532.67	7276	7437.67	8532.67	7276	7437.67
Prolactin-inducible protein OS=Homo sapiens OX=9606 GN=PIP PE=1 SV=1	8.1	16857.6	489.654	P12273	1	8.22	0	PIP_HUMAN	3070	7277	6893	3070	7277	6893
Random Sequence 15309	6.44	38852.6	486.184	RANDOM15309	1	3.34	0.0021	RANDOM15309	72329	71888	89101	72329	71888	89101
Catalase OS=Homo sapiens OX=9606 GN=CAT PE=1 SV=3	7.01	59984.4	485.493	P04040	2	4.74	0.0021	CATA_HUMAN	7581	8985.5	9229	7581	8985.5	9229
Nuclear autoantigenic sperm protein OS=Homo sapiens OX=9606 GN=NASP PE=1 SV=2	4.06	85523	485.047	P49321	7	11.42	0.0021	NASP_HUMAN	6414.67	6022.33	5028.33	6414.67	6022.33	5028.33
Ribosyldihydronicotinamide dehydrogenase [quinone] OS=Homo sapiens OX=9606 GN=NQO2 PE=1 SV=5	5.88	26146.7	484.054	P16083	3	15.58	0.0021	NQO2_HUMAN	5784	5398.67	5455	5784	5398.67	5455
Far upstream element-binding protein 1 OS=Homo sapiens OX=9606 GN=FUBP1 PE=1 SV=3	7.45	67731.6	482.966	Q96AE4	9	17.86	0.0021	FUBP1_HUMAN	10611	11388.7	8998.67	10611	11388.7	8998.67
Sodium/potassium-transporting ATPase subunit alpha-1 OS=Homo sapiens OX=9606 GN=ATP1A1 PE=1 SV=1	5.17	114208	468.349	P05023	5	7.33	0.0021	AT1A1_HUMAN	5586.8	4869.82	4497.18	5586.8	4869.82	4497.18
Probable rRNA-processing protein EBP2 OS=Homo sapiens OX=9606 GN=EBNA1BP2 PE=1 SV=2	10.81	34909	468.042	Q99848	3	13.73	0.0021	EBP2_HUMAN	9073.5	6875	6289.67	9073.5	6875	6289.67
Phosphoserine aminotransferase OS=Homo sapiens OX=9606 GN=PSAT1 PE=1 SV=2	7.6	40821.9	465.136	Q9Y617	4	11.62	0.0021	SERC_HUMAN	5617.33	5484.33	4616	5617.33	5484.33	4616
Protein CutA OS=Homo sapiens OX=9606 GN=CUTA PE=1 SV=2	5.26	19230.4	461.16	O60888	2	14.53	0.0021	CUTA_HUMAN	7950	4984.67	6304.5	7950	4984.67	6304.5
Eukaryotic translation initiation factor 3 subunit B OS=Homo sapiens OX=9606 GN=EIF3B PE=1 SV=3	4.7	92880.9	459.108	P55884	10	12.78	0.0021	EIF3B_HUMAN	9823.33	9932.33	13309.7	9823.33	9932.33	13309.7
26S proteasome regulatory subunit 8 OS=Homo sapiens OX=9606 GN=PSMC5 PE=1 SV=1	7.41	45797.2	458.507	P62195	2	6.65	0.0021	PRS8_HUMAN	8806	8733.5	6387.5	8806	8733.5	6387.5
Na(+)/H(+) exchange regulatory cofactor NHE-RF1 OS=Homo sapiens OX=9606 GN=SLC9A3R1 PE=1 SV=4	5.45	39153.6	458.377	O14745	4	15.36	0.0021	NHRF1_HUMAN	5372.67	5322	4887	5372.67	5322	4887
Protein S100-A7 OS=Homo sapiens OX=9606 GN=S100A7 PE=1 SV=4	6.38	11585.1	452.983	P31151	1	10.89	0.0021	S10A7_HUMAN	22860	28652	25960	22860	28652	25960
Ribonuclease inhibitor OS=Homo sapiens OX=9606 GN=RNH1 PE=1 SV=2	4.52	51798.4	452.503	P13489	3	8.89	0.0021	RINI_HUMAN	6449	6370.67	5452.67	6449	6370.67	5452.67
Delta(3_5)-Delta(2_4)-dienoyl-CoA isomerase_ mitochondrial OS=Homo sapiens OX=9606 GN=ECH1 PE=1 SV=2	8	36158.4	451.132	Q13011	3	9.76	0.0021	ECH1_HUMAN	8956	8406.67	7656.33	8956	8406.67	7656.33
Serine/arginine-rich splicing factor 5 OS=Homo sapiens OX=9606 GN=SRSF5 PE=1 SV=1	12.08	31377.9	450.067	Q13243	3	13.24	0.0021	SRSF5_HUMAN	4659.1	6193.07	4585.5	4659.1	6193.07	4585.5
Aconitate hydratase_ mitochondrial OS=Homo sapiens OX=9606 GN=ACO2 PE=1 SV=2	7.35	86166.9	449.947	Q99798	3	5.51	0.0021	ACON_HUMAN	5938	5169	4511.33	5938	5169	4511.33
3-hydroxyacyl-CoA dehydrogenase type-2 OS=Homo sapiens OX=9606 GN=HSD17B10 PE=1 SV=3	7.83	27151.2	449.72	Q99714	2	13.41	0.0021	HCD2_HUMAN	4363	4497.5	3079.5	4363	4497.5	3079.5
GDP-L-fucose synthase OS=Homo sapiens OX=9606 GN=TSTA3 PE=1 SV=1	6.16	36120.8	445.546	Q13630	3	13.08	0.0021	FCL_HUMAN	3222	3668.5	2797.33	3222	3668.5	2797.33
Chromobox protein homolog 3 OS=Homo sapiens OX=9606 GN=CBX3 PE=1 SV=4	5.04	20982.5	442.788	Q13185	1	8.74	0.0021	CBX3_HUMAN	3806	4483	3734	3806	4483	3734
Cyclin-dependent kinase 1 OS=Homo sapiens OX=9606 GN=CDK1 PE=1 SV=3	8.81	34152.5	440.327	P06493	4	14.81	0.0021	CDK1_HUMAN	7813.33	6805.33	6221.33	7813.33	6805.33	6221.33
Intercellular adhesion molecule 1 OS=Homo sapiens OX=9606 GN=ICAM1 PE=1 SV=2	7.92	58623.7	431.596	P05362	5	14.1	0.0021	ICAM1_HUMAN	4588.33	4188.67	3836.67	4588.33	4188.67	3836.67
Pyruvate dehydrogenase E1 component subunit beta_ mitochondrial OS=Homo sapiens OX=9606 GN=PDHB PE=1 SV=3	6.23	39575.7	428.63	P11177	4	11.7	0.0021	ODPB_HUMAN	5008	4675.67	3841.33	5008	4675.67	3841.33
U1 small nuclear ribonucleoprotein 70 kDa OS=Homo sapiens OX=9606 GN=SNRNP70 PE=1 SV=2	10.46	51613.8	427.751	P08621	6	13.5	0.0021	RU17_HUMAN	13803	13890.3	11402.3	13803	13890.3	11402.3
Calpastatin OS=Homo sapiens OX=9606 GN=CAST PE=1 SV=4	4.78	76972.1	425.673	P20810	4	7.77	0.0021	ICAL_HUMAN	11317	9366	12597.3	11317	9366	12597.3
Polyadenylate-binding protein 4 OS=Homo sapiens OX=9606 GN=PABPC4 PE=1 SV=1	9.73	71125.2	418.308	Q13310	9	18.94	0.0021	PABP4_HUMAN	13810	13383.7	16861.8	13810	13383.7	16861.8
TATA-binding protein-associated factor 2N OS=Homo sapiens OX=9606 GN=TAF15 PE=1 SV=1	8.07	62058.1	417.428	Q92804	2	3.72	0.0021	RBP56_HUMAN	20112.5	11073	15231.5	20112.5	11073	15231.5
Staphylococcal nuclease domain-containing protein 1 OS=Homo sapiens OX=9606 GN=SND1 PE=1 SV=1	6.78	102681	410.64	Q7KZF4	12	15.82	0.0021	SND1_HUMAN	8867.67	6646	6640	8867.67	6646	6640
Aspartyl/asparaginyl beta-hydroxylase OS=Homo sapiens OX=9606 GN=ASPH PE=1 SV=3	4.74	86318.9	409.474	Q12797	3	6.46	0.0021	ASPH_HUMAN	6650.67	7613.5	7886	6650.67	7613.5	7886
Inter-alpha-trypsin inhibitor heavy chain H2 OS=Homo sapiens OX=9606 GN=ITIH2 PE=1 SV=2	6.43	106920	405.959	P19823	2	2.75	0.0021	ITIH2_HUMAN	27042.5	25795	23269.5	27042.5	25795	23269.5
Ras-related protein Rab-5C OS=Homo sapiens OX=9606 GN=RAB5C PE=1 SV=2	8.58	23710.7	399.754	P51148	2	12.04	0.0021	RAB5C_HUMAN	7450.5	7068.5	6166.5	7450.5	7068.5	6166.5
Endoplasmic reticulum resident protein 44 OS=Homo sapiens OX=9606 GN=ERP44 PE=1 SV=1	4.93	47370.5	398.556	Q9BS26	2	6.16	0.0021	ERP44_HUMAN	6095.5	6243	6023.5	6095.5	6243	6023.5
Ribosome biogenesis regulatory protein homolog OS=Homo sapiens OX=9606 GN=RRS1 PE=1 SV=2	11.39	41250.4	398.243	Q15050	2	6.85	0.0021	RRS1_HUMAN	3172.5	2356.5	1427	3172.5	2356.5	1427
Quinone oxidoreductase OS=Homo sapiens OX=9606 GN=CRYZ PE=1 SV=1	8.69	35377.8	397.38	Q08257	1	2.13	0.0021	QOR_HUMAN	122346	112753	86228	122346	112753	86228
26S proteasome regulatory subunit 7 OS=Homo sapiens OX=9606 GN=PSMC2 PE=1 SV=3	5.59	49033.1	392.414	P35998	3	9.01	0.0021	PRS7_HUMAN	4961	6618.5	9735	4961	6618.5	9735
Phosphoglucomutase-1 OS=Homo sapiens OX=9606 GN=PGM1 PE=1 SV=3	6.33	61734.4	391.678	P36871	4	9.43	0.0021	PGM1_HUMAN	8185	6850.33	6868.67	8185	6850.33	6868.67
Splicing factor 3A subunit 1 OS=Homo sapiens OX=9606 GN=SF3A1 PE=1 SV=1	4.97	88943.4	388.788	Q15459	4	6.43	0.0021	SF3A1_HUMAN	6563	4969.33	6284.33	6563	4969.33	6284.33
Glucose-6-phosphate 1-dehydrogenase OS=Homo sapiens OX=9606 GN=G6PD PE=1 SV=4	6.43	59713.1	381.571	P11413	3	6.41	0.0021	G6PD_HUMAN	4803.67	4259	4260	4803.67	4259	4260
rRNA 2'-O-methyltransferase fibrillarin OS=Homo sapiens OX=9606 GN=FBL PE=1 SV=2	10.8	33898.3	374.336	P22087	3	9.35	0.0021	FBRL_HUMAN	8418.67	7490	8372	8418.67	7490	8372
Mitogen-activated protein kinase kinase kinase 15 OS=Homo sapiens OX=9606 GN=MAP3K15 PE=1 SV=2	5.3	148749	373.778	Q6ZN16	1	1.14	0.0021	M3K15_HUMAN			2122	0	0	2122
Nuclear ubiquitous casein and cyclin-dependent kinase substrate 1 OS=Homo sapiens OX=9606 GN=NUCKS1 PE=1 SV=1	4.79	27296.4	371.844	Q9H1E3	1	3.7	0.0021	NUCKS_HUMAN	13584	11638	12525	13584	11638	12525
Sodium/potassium-transporting ATPase subunit alpha-2 OS=Homo sapiens OX=9606 GN=ATP1A2 PE=1 SV=1	5.33	113577	365.493	P50993	4	5.49	0.0021	AT1A2_HUMAN	5650.22	5205.26	5523.62	5650.22	5205.26	5523.62
Bifunctional glutamate/proline--tRNA ligase OS=Homo sapiens OX=9606 GN=EPRS PE=1 SV=5	7	172188	364.032	P07814	8	6.55	0.0021	SYEP_HUMAN	9146.33	8715.67	8292.33	9146.33	8715.67	8292.33
Vitronectin OS=Homo sapiens OX=9606 GN=VTN PE=1 SV=1	5.45	55104	360.199	P04004	1	3.14	0.0021	VTNC_HUMAN	17359	17042	13758	17359	17042	13758
GrpE protein homolog 1_ mitochondrial OS=Homo sapiens OX=9606 GN=GRPEL1 PE=1 SV=2	8.24	24507.2	356.692	Q9HAV7	1	5.07	0.0021	GRPE1_HUMAN	3803	3109	3143	3803	3109	3143
Microtubule-associated protein 4 OS=Homo sapiens OX=9606 GN=MAP4 PE=1 SV=3	5.14	121518	347.319	P27816	7	7.99	0.0021	MAP4_HUMAN	4545.67	3298	3439.67	4545.67	3298	3439.67
Guanine nucleotide-binding protein G(i) subunit alpha OS=Homo sapiens OX=9606 GN=GNAI3 PE=1 SV=3	5.37	41102.5	342.197	P08754	2	7.34	0.0021	GNAI3_HUMAN	6614	7081	6099.5	6614	7081	6099.5
DnaJ homolog subfamily B member 1 OS=Homo sapiens OX=9606 GN=DNAJB1 PE=1 SV=4	9	38215.3	340.481	P25685	1	5.29	0.0021	DNJB1_HUMAN	2934	3579	2571	2934	3579	2571
Random Sequence 18291	7.58	67780.9	339.265	RANDOM18291	3	3.63	0.0038	RANDOM18291	65700	148708	129896	65700	148708	129896
Clathrin heavy chain 1 OS=Homo sapiens OX=9606 GN=CLTC PE=1 SV=5	5.36	193383	338.763	Q00610	13	9.43	0.0038	CLH1_HUMAN	16418.3	15542.7	13579	16418.3	15542.7	13579
Tubulin alpha chain-like 3 OS=Homo sapiens OX=9606 GN=TUBAL3 PE=1 SV=2	5.65	50707.2	336.54	A6NHL2	2	5.38	0.0038	TBAL3_HUMAN	10385.8	8691.88	7157.51	10385.8	8691.88	7157.51
Serine/arginine-rich splicing factor 9 OS=Homo sapiens OX=9606 GN=SRSF9 PE=1 SV=1	8.88	25656.3	333.533	Q13242	1	3.62	0.0038	SRSF9_HUMAN	5345	5877	5059	5345	5877	5059
Polyadenylate-binding protein 3 OS=Homo sapiens OX=9606 GN=PABPC3 PE=1 SV=2	10.19	70259.2	315.055	Q9H361	5	9.35	0.0038	PABP3_HUMAN	9642.2	10403.5	7797.93	9642.2	10403.5	7797.93
Transcription intermediary factor 1-beta OS=Homo sapiens OX=9606 GN=TRIM28 PE=1 SV=5	5.43	90317.6	314.166	Q13263	5	11.98	0.0038	TIF1B_HUMAN	7295.67	6684.33	5713.33	7295.67	6684.33	5713.33
26S proteasome non-ATPase regulatory subunit 2 OS=Homo sapiens OX=9606 GN=PSMD2 PE=1 SV=3	4.9	100941	314.024	Q13200	4	6.39	0.0038	PSMD2_HUMAN	6245.33	5656.33	5774.67	6245.33	5656.33	5774.67
Lamina-associated polypeptide 2_ isoforms beta/gamma OS=Homo sapiens OX=9606 GN=TMPO PE=1 SV=2	9.96	50727.3	303.123	P42167	3	9.69	0.0038	LAP2B_HUMAN	3856	4087	4078.33	3856	4087	4078.33
Proteasomal ubiquitin receptor ADRM1 OS=Homo sapiens OX=9606 GN=ADRM1 PE=1 SV=2	4.76	42438.5	299.836	Q16186	1	3.93	0.0038	ADRM1_HUMAN	7147	7401	5508	7147	7401	5508
Crk-like protein OS=Homo sapiens OX=9606 GN=CRKL PE=1 SV=1	6.31	33891.1	293.045	P46109	3	12.87	0.0038	CRKL_HUMAN	4029.5	2864.67	1205	4029.5	2864.67	1205
Lon protease homolog_ mitochondrial OS=Homo sapiens OX=9606 GN=LONP1 PE=1 SV=2	5.99	107003	286.559	P36776	4	5.01	0.0038	LONM_HUMAN	5731.33	4731.67	4549.67	5731.33	4731.67	4549.67
Vasodilator-stimulated phosphoprotein OS=Homo sapiens OX=9606 GN=VASP PE=1 SV=3	9.43	40000.9	281.007	P50552	1	3.16	0.0038	VASP_HUMAN	5239	5193	2407	5239	5193	2407
Cingulin OS=Homo sapiens OX=9606 GN=CGN PE=1 SV=2	5.3	136614	280.753	Q9P2M7	1	0.75	0.0038	CING_HUMAN		2420	3291	0	2420	3291

## Sheet: FASP 5
									sample	sample	sample	sample	sample	sample
description	IEP	mw	max score	accession	reported peptides	sequence coverage	FDR level	entry	new sample 1 1	new sample 2 1	new sample 3 1	AVERAGE new sample 1	AVERAGE new sample 2	AVERAGE new sample 3
Profilin-1 OS=Homo sapiens OX=9606 GN=PFN1 PE=1 SV=2	8.45	15225.3	47309.3	P07737	9	65	0	PROF1_HUMAN	425347	390606	425018	425347	390606	425018
Alpha-enolase OS=Homo sapiens OX=9606 GN=ENO1 PE=1 SV=2	7.19	47511.2	46611.2	P06733	20	58.06	0	ENOA_HUMAN	529872	437941	479491	529872	437941	479491
Cofilin-1 OS=Homo sapiens OX=9606 GN=CFL1 PE=1 SV=3	8.23	18730.6	46469.6	P23528	8	45.78	0	COF1_HUMAN	397247	346777	375878	397247	346777	375878
Actin_ cytoplasmic 1 OS=Homo sapiens OX=9606 GN=ACTB PE=1 SV=1	5.15	42079	39993.5	P60709	16	47.47	0	ACTB_HUMAN	943556	768337	825752	943556	768337	825752
Histone H4 OS=Homo sapiens OX=9606 GN=H4C1 PE=1 SV=2	11.89	11367.4	34757.9	P62805	7	57.28	0	H4_HUMAN	704443	695556	654538	704443	695556	654538
Glyceraldehyde-3-phosphate dehydrogenase OS=Homo sapiens OX=9606 GN=GAPDH PE=1 SV=3	8.73	36224.4	34206.5	P04406	15	66.87	0	G3P_HUMAN	643688	517772	602574	643688	517772	602574
14-3-3 protein zeta/delta OS=Homo sapiens OX=9606 GN=YWHAZ PE=1 SV=1	4.53	27916.2	33391.7	P63104	11	51.43	0	1433Z_HUMAN	410876	391784	398910	410876	391784	398910
Heat shock protein HSP 90-beta OS=Homo sapiens OX=9606 GN=HSP90AB1 PE=1 SV=4	4.77	83606.5	32034.6	P08238	28	42.96	0	HS90B_HUMAN	517624	436958	498652	517624	436958	498652
Protein S100-A11 OS=Homo sapiens OX=9606 GN=S100A11 PE=1 SV=2	7.03	11854.5	31493.6	P31949	4	39.05	0	S10AB_HUMAN	246436	205782	237937	246436	205782	237937
Ubiquitin-60S ribosomal protein L40 OS=Homo sapiens OX=9606 GN=UBA52 PE=1 SV=2	10.5	15013.5	30746.5	P62987	7	46.09	0	RL40_HUMAN	438637	443040	458906	438637	443040	458906
Tubulin alpha-1B chain OS=Homo sapiens OX=9606 GN=TUBA1B PE=1 SV=1	4.76	50836	30614.9	P68363	13	40.13	0	TBA1B_HUMAN	612894	543464	573582	612894	543464	573582
Vimentin OS=Homo sapiens OX=9606 GN=VIM PE=1 SV=4	4.86	53708.8	30551.2	P08670	24	56.65	0	VIME_HUMAN	502158	454698	500924	502158	454698	500924
60S acidic ribosomal protein P2 OS=Homo sapiens OX=9606 GN=RPLP2 PE=1 SV=1	4.18	11665	29274.4	P05387	6	88.7	0	RLA2_HUMAN	148252	120926	132142	148252	120926	132142
Heat shock protein HSP 90-alpha OS=Homo sapiens OX=9606 GN=HSP90AA1 PE=1 SV=5	4.75	85059.1	29193.9	P07900	26	37.98	0	HS90A_HUMAN	303675	296463	294235	303675	296463	294235
Tubulin beta chain OS=Homo sapiens OX=9606 GN=TUBB PE=1 SV=2	4.59	50127.2	27301	P07437	16	48.65	0	TBB5_HUMAN	517040	493977	495522	517040	493977	495522
Heat shock cognate 71 kDa protein OS=Homo sapiens OX=9606 GN=HSPA8 PE=1 SV=1	5.2	71126.3	26352.9	P11142	24	42.11	0	HSP7C_HUMAN	435664	345486	336036	435664	345486	336036
Pyruvate kinase PKM OS=Homo sapiens OX=9606 GN=PKM PE=1 SV=4	7.76	58507.3	26030.8	P14618	22	47.65	0	KPYM_HUMAN	501801	383279	451909	501801	383279	451909
Transgelin-2 OS=Homo sapiens OX=9606 GN=TAGLN2 PE=1 SV=3	8.44	22562.6	25893.4	P37802	9	55.78	0	TAGL2_HUMAN	221262	241090	222336	221262	241090	222336
Keratin_ type II cytoskeletal 8 OS=Homo sapiens OX=9606 GN=KRT8 PE=1 SV=7	5.34	53704.4	25788.4	P05787	26	59.01	0	K2C8_HUMAN	443789	411336	414660	443789	411336	414660
L-lactate dehydrogenase B chain OS=Homo sapiens OX=9606 GN=LDHB PE=1 SV=2	5.66	36923.7	25573.8	P07195	18	45.51	0	LDHB_HUMAN	401180	451383	487157	401180	451383	487157
Nucleophosmin OS=Homo sapiens OX=9606 GN=NPM1 PE=1 SV=2	4.45	32746.2	25359.3	P06748	8	33.33	0	NPM_HUMAN	277207	274491	321480	277207	274491	321480
Y-box-binding protein 1 OS=Homo sapiens OX=9606 GN=YBX1 PE=1 SV=3	10.29	35924.2	24826.2	P67809	8	43.52	0	YBOX1_HUMAN	171281	165022	184128	171281	165022	184128
60 kDa heat shock protein_ mitochondrial OS=Homo sapiens OX=9606 GN=HSPD1 PE=1 SV=2	5.56	61225.9	24287.9	P10809	27	60.56	0	CH60_HUMAN	388217	365821	368854	388217	365821	368854
14-3-3 protein epsilon OS=Homo sapiens OX=9606 GN=YWHAE PE=1 SV=1	4.44	29345	23709.3	P62258	15	55.29	0	1433E_HUMAN	279191	262197	280961	279191	262197	280961
Endoplasmic reticulum chaperone BiP OS=Homo sapiens OX=9606 GN=HSPA5 PE=1 SV=2	4.88	72447.1	23696.7	P11021	26	42.35	0	BIP_HUMAN	307441	296774	298901	307441	296774	298901
Heterogeneous nuclear ribonucleoprotein A1 OS=Homo sapiens OX=9606 GN=HNRNPA1 PE=1 SV=5	9.45	38860.8	22882	P09651	8	25.54	0	ROA1_HUMAN	303398	290052	288373	303398	290052	288373
Ras-related protein Rab-1A OS=Homo sapiens OX=9606 GN=RAB1A PE=1 SV=3	5.86	22905.9	21923.2	P62820	7	42.93	0	RAB1A_HUMAN	38829.6	45320.6	47558	38829.6	45320.6	47558
Triosephosphate isomerase OS=Homo sapiens OX=9606 GN=TPI1 PE=1 SV=3	5.56	31076.2	21590.1	P60174	9	44.41	0	TPIS_HUMAN	298548	297822	302704	298548	297822	302704
Keratin_ type I cytoskeletal 18 OS=Homo sapiens OX=9606 GN=KRT18 PE=1 SV=2	5.17	48057.9	21474.8	P05783	18	61.16	0	K1C18_HUMAN	403945	393010	390009	403945	393010	390009
Ras-related protein Rab-1B OS=Homo sapiens OX=9606 GN=RAB1B PE=1 SV=1	5.4	22342.3	21431.6	Q9H0U4	5	36.82	0	RAB1B_HUMAN	28558.7	28946.4	28156	28558.7	28946.4	28156
Brain acid soluble protein 1 OS=Homo sapiens OX=9606 GN=BASP1 PE=1 SV=2	4.42	22693.4	21381.8	P80723	11	66.52	0	BASP1_HUMAN	463979	294399	260505	463979	294399	260505
Histone H2B type 1-C/E/F/G/I OS=Homo sapiens OX=9606 GN=H2BC4 PE=1 SV=4	10.99	13906.2	21221.1	P62807	4	26.98	0	H2B1C_HUMAN	329403	342021	347278	329403	342021	347278
Histone H2A type 1-H OS=Homo sapiens OX=9606 GN=HIST1H2AH PE=1 SV=3	11.51	13906.3	21125.7	Q96KK5	2	21.88	0	H2A1H_HUMAN	201980	394694	259475	201980	394694	259475
14-3-3 protein beta/alpha OS=Homo sapiens OX=9606 GN=YWHAB PE=1 SV=3	4.57	28196.5	20830.5	P31946	10	54.07	0	1433B_HUMAN	250925	157005	213332	250925	157005	213332
Heat shock 70 kDa protein 1A OS=Homo sapiens OX=9606 GN=HSPA1A PE=1 SV=1	5.33	70337.5	20542	P0DMV8	21	39.78	0	HS71A_HUMAN	371707	253953	341917	371707	253953	341917
Histone H2B type 3-B OS=Homo sapiens OX=9606 GN=HIST3H2BB PE=1 SV=3	10.99	13908.1	20388.9	Q8N257	4	26.98	0	H2B3B_HUMAN	163964	151596	171468	163964	151596	171468
Keratin_ type I cytoskeletal 9 OS=Homo sapiens OX=9606 GN=KRT9 PE=1 SV=3	4.96	62292.5	20324.6	P35527	22	62.28	0	K1C9_HUMAN	393768	522059	385483	393768	522059	385483
Annexin A1 OS=Homo sapiens OX=9606 GN=ANXA1 PE=1 SV=2	6.67	38942.4	19778.5	P04083	11	44.51	0	ANXA1_HUMAN	204205	192161	204393	204205	192161	204393
14-3-3 protein theta OS=Homo sapiens OX=9606 GN=YWHAQ PE=1 SV=1	4.48	28049.4	19262.2	P27348	7	36.73	0	1433T_HUMAN	137548	127900	152598	137548	127900	152598
Stress-70 protein_ mitochondrial OS=Homo sapiens OX=9606 GN=HSPA9 PE=1 SV=2	5.8	73965.8	19234.4	P38646	23	39.62	0	GRP75_HUMAN	266940	247674	247963	266940	247674	247963
Peptidyl-prolyl cis-trans isomerase A OS=Homo sapiens OX=9606 GN=PPIA PE=1 SV=2	7.85	18240.6	19071.9	P62937	6	33.94	0	PPIA_HUMAN	444776	418512	455234	444776	418512	455234
Annexin A2 OS=Homo sapiens OX=9606 GN=ANXA2 PE=1 SV=2	7.8	38832.2	18980.5	P07355	18	51.92	0	ANXA2_HUMAN	248054	310401	296495	248054	310401	296495
L-lactate dehydrogenase A chain OS=Homo sapiens OX=9606 GN=LDHA PE=1 SV=2	8.38	36973.9	18363.5	P00338	19	46.99	0	LDHA_HUMAN	472931	507774	472314	472931	507774	472314
Tubulin alpha-4A chain OS=Homo sapiens OX=9606 GN=TUBA4A PE=1 SV=1	4.75	50665.8	18305.6	P68366	11	31.25	0	TBA4A_HUMAN	33620.5	32453.8	33319.9	33620.5	32453.8	33319.9
Prothymosin alpha OS=Homo sapiens OX=9606 GN=PTMA PE=1 SV=2	3.45	12203	18295	P06454	3	21.62	0	PTMA_HUMAN	286993	306144	287510	286993	306144	287510
Gamma-synuclein OS=Homo sapiens OX=9606 GN=SNCG PE=1 SV=2	4.66	13330.8	18098.7	O76070	5	45.67	0	SYUG_HUMAN	50072.7	39103.7	47014	50072.7	39103.7	47014
14-3-3 protein gamma OS=Homo sapiens OX=9606 GN=YWHAG PE=1 SV=2	4.61	28473.7	17841.4	P61981	8	40.89	0	1433G_HUMAN	111168	106440	109637	111168	106440	109637
Heat shock protein beta-1 OS=Homo sapiens OX=9606 GN=HSPB1 PE=1 SV=2	5.99	22839.6	17797.3	P04792	5	26.34	0	HSPB1_HUMAN	230858	196291	215856	230858	196291	215856
Eukaryotic initiation factor 4A-I OS=Homo sapiens OX=9606 GN=EIF4A1 PE=1 SV=1	5.16	46382.2	17577.9	P60842	16	47.29	0	IF4A1_HUMAN	193711	188886	203632	193711	188886	203632
ADP-ribosylation factor 1 OS=Homo sapiens OX=9606 GN=ARF1 PE=1 SV=2	6.41	20753.8	17491	P84077	7	52.49	0	ARF1_HUMAN	74922	115454	81834.2	74922	115454	81834.2
Protein disulfide-isomerase A3 OS=Homo sapiens OX=9606 GN=PDIA3 PE=1 SV=4	5.96	57181.6	17443.8	P30101	20	44.95	0	PDIA3_HUMAN	206238	196431	192869	206238	196431	192869
Peroxiredoxin-1 OS=Homo sapiens OX=9606 GN=PRDX1 PE=1 SV=1	8.24	22338.5	17354.8	Q06830	11	49.75	0	PRDX1_HUMAN	348358	313205	322384	348358	313205	322384
40S ribosomal protein S3 OS=Homo sapiens OX=9606 GN=RPS3 PE=1 SV=2	10.24	26859.4	17198.5	P23396	11	53.5	0	RS3_HUMAN	211935	217729	229683	211935	217729	229683
ATP synthase subunit beta_ mitochondrial OS=Homo sapiens OX=9606 GN=ATP5F1B PE=1 SV=3	5.1	56560	16863.9	P06576	21	65.78	0	ATPB_HUMAN	179110	162480	163856	179110	162480	163856
Prohibitin OS=Homo sapiens OX=9606 GN=PHB PE=1 SV=1	5.44	29861.1	16686	P35232	10	43.38	0	PHB_HUMAN	135623	134322	127689	135623	134322	127689
Heterogeneous nuclear ribonucleoproteins A2/B1 OS=Homo sapiens OX=9606 GN=HNRNPA2B1 PE=1 SV=2	9.27	37486.8	16672	P22626	12	47.59	0	ROA2_HUMAN	427455	333018	380137	427455	333018	380137
Endoplasmin OS=Homo sapiens OX=9606 GN=HSP90B1 PE=1 SV=1	4.56	92754.2	16486.5	P14625	34	42.09	0	ENPL_HUMAN	268664	269451	303231	268664	269451	303231
40S ribosomal protein S8 OS=Homo sapiens OX=9606 GN=RPS8 PE=1 SV=2	10.96	24490.3	16485.3	P62241	5	26.44	0	RS8_HUMAN	260804	235049	260749	260804	235049	260749
Heterogeneous nuclear ribonucleoprotein K OS=Homo sapiens OX=9606 GN=HNRNPK PE=1 SV=1	5.22	51261.5	16390.7	P61978	12	33.26	0	HNRPK_HUMAN	195138	189734	201097	195138	189734	201097
Phosphoglycerate kinase 1 OS=Homo sapiens OX=9606 GN=PGK1 PE=1 SV=3	8.16	45014	16327.4	P00558	17	46.76	0	PGK1_HUMAN	277768	345214	286132	277768	345214	286132
60S acidic ribosomal protein P1 OS=Homo sapiens OX=9606 GN=RPLP1 PE=1 SV=1	4	11628	16294.6	P05386	3	34.21	0	RLA1_HUMAN	60756.6	82178.6	69135.9	60756.6	82178.6	69135.9
Nascent polypeptide-associated complex subunit alpha_ muscle-specific form OS=Homo sapiens OX=9606 GN=NACA PE=1 SV=1	10.31	206106	15797.4	E9PAV3	6	3.75	0	NACAM_HUMAN	219663	191330	220009	219663	191330	220009
Eukaryotic translation initiation factor 5A-1 OS=Homo sapiens OX=9606 GN=EIF5A PE=1 SV=2	4.9	17060.4	15752.9	P63241	5	37.66	0	IF5A1_HUMAN	241998	113519	173217	241998	113519	173217
4F2 cell-surface antigen heavy chain OS=Homo sapiens OX=9606 GN=SLC3A2 PE=1 SV=3	4.7	68222.2	15731.7	P08195	20	37.46	0	4F2_HUMAN	312283	261357	276675	312283	261357	276675
Peroxiredoxin-6 OS=Homo sapiens OX=9606 GN=PRDX6 PE=1 SV=3	5.98	25149.1	15640.7	P30041	15	67.41	0	PRDX6_HUMAN	177517	161545	179929	177517	161545	179929
Tubulin beta-4A chain OS=Homo sapiens OX=9606 GN=TUBB4A PE=1 SV=2	4.59	50042.1	15285	P04350	12	38.74	0	TBB4A_HUMAN	107641	126415	102174	107641	126415	102174
Keratin_ type II cytoskeletal 1 OS=Homo sapiens OX=9606 GN=KRT1 PE=1 SV=6	8.29	66209.9	14975.5	P04264	20	42.86	0	K2C1_HUMAN	292201	425729	302205	292201	425729	302205
60S ribosomal protein L18 OS=Homo sapiens OX=9606 GN=RPL18 PE=1 SV=2	12.22	21748.6	14826.9	Q07020	4	23.4	0	RL18_HUMAN	260860	242036	248357	260860	242036	248357
40S ribosomal protein S24 OS=Homo sapiens OX=9606 GN=RPS24 PE=1 SV=1	11.47	15423.2	14728.7	P62847	3	28.57	0	RS24_HUMAN	61860.3	116298	73990.3	61860.3	116298	73990.3
Thioredoxin OS=Homo sapiens OX=9606 GN=TXN PE=1 SV=3	4.62	12022.7	14650.3	P10599	2	20.95	0	THIO_HUMAN	245225	203472	240236	245225	203472	240236
Annexin A5 OS=Homo sapiens OX=9606 GN=ANXA5 PE=1 SV=2	4.73	35993.9	14206.4	P08758	12	52.19	0	ANXA5_HUMAN	139764	124075	145221	139764	124075	145221
Phosphatidylethanolamine-binding protein 1 OS=Homo sapiens OX=9606 GN=PEBP1 PE=1 SV=3	7.41	21170.9	13561	P30086	4	26.74	0	PEBP1_HUMAN	94969.7	72476.7	89898	94969.7	72476.7	89898
Prohibitin-2 OS=Homo sapiens OX=9606 GN=PHB2 PE=1 SV=2	10.39	33296.4	13167.2	Q99623	11	43.81	0	PHB2_HUMAN	120393	126330	129354	120393	126330	129354
Heterogeneous nuclear ribonucleoproteins C1/C2 OS=Homo sapiens OX=9606 GN=HNRNPC PE=1 SV=4	4.76	33727.1	13095.4	P07910	10	36.93	0	HNRPC_HUMAN	241602	202243	231321	241602	202243	231321
Tubulin beta-3 chain OS=Homo sapiens OX=9606 GN=TUBB3 PE=1 SV=2	4.64	50889	13045.7	Q13509	12	31.78	0	TBB3_HUMAN	22931.8	10051.7	24643.5	22931.8	10051.7	24643.5
40S ribosomal protein S14 OS=Homo sapiens OX=9606 GN=RPS14 PE=1 SV=3	10.78	16443.8	12782.4	P62263	5	36.42	0	RS14_HUMAN	166932	173042	170977	166932	173042	170977
Complement component 1 Q subcomponent-binding protein_ mitochondrial OS=Homo sapiens OX=9606 GN=C1QBP PE=1 SV=1	4.55	31761.5	12629.8	Q07021	5	21.99	0	C1QBP_HUMAN	225477	121262	136417	225477	121262	136417
Signal recognition particle 14 kDa protein OS=Homo sapiens OX=9606 GN=SRP14 PE=1 SV=2	10.74	14684	12622.8	P37108	5	55.15	0	SRP14_HUMAN	42677.3	33680	42644.3	42677.3	33680	42644.3
60S ribosomal protein L17 OS=Homo sapiens OX=9606 GN=RPL17 PE=1 SV=3	10.85	21625.2	12612.1	P18621	4	27.17	0	RL17_HUMAN	94362.7	84926	96368	94362.7	84926	96368
60S ribosomal protein L7 OS=Homo sapiens OX=9606 GN=RPL7 PE=1 SV=1	11.3	29282.9	12596.6	P18124	10	36.29	0	RL7_HUMAN	238648	168567	229227	238648	168567	229227
Reticulocalbin-1 OS=Homo sapiens OX=9606 GN=RCN1 PE=1 SV=1	4.67	38890	12562.8	Q15293	8	30.51	0	RCN1_HUMAN	143763	117412	138125	143763	117412	138125
Prelamin-A/C OS=Homo sapiens OX=9606 GN=LMNA PE=1 SV=1	6.61	74424.7	12473.7	P02545	25	40.51	0	LMNA_HUMAN	195430	201163	195598	195430	201163	195598
40S ribosomal protein S3a OS=Homo sapiens OX=9606 GN=RPS3A PE=1 SV=2	10.43	30173.1	12321.6	P61247	11	33.71	0	RS3A_HUMAN	116291	152960	166317	116291	152960	166317
Eukaryotic initiation factor 4A-II OS=Homo sapiens OX=9606 GN=EIF4A2 PE=1 SV=2	5.17	46630.5	12205.5	Q14240	10	29.48	0	IF4A2_HUMAN	10225.3	16993.7	9773.54	10225.3	16993.7	9773.54
Heat shock 70 kDa protein 6 OS=Homo sapiens OX=9606 GN=HSPA6 PE=1 SV=2	5.75	71484.5	12010.6	P17066	6	13.37	0	HSP76_HUMAN	24280.6	16850.9	20914.9	24280.6	16850.9	20914.9
Keratin_ type I cytoskeletal 10 OS=Homo sapiens OX=9606 GN=KRT10 PE=1 SV=6	4.96	59055.3	11910.7	P13645	17	31.68	0	K1C10_HUMAN	309264	393217	336479	309264	393217	336479
Peroxiredoxin-2 OS=Homo sapiens OX=9606 GN=PRDX2 PE=1 SV=5	5.58	22063	11892.7	P32119	6	31.82	0	PRDX2_HUMAN	191744	180769	178236	191744	180769	178236
Fructose-bisphosphate aldolase A OS=Homo sapiens OX=9606 GN=ALDOA PE=1 SV=2	8.07	39876.3	11791.7	P04075	11	47.53	0	ALDOA_HUMAN	377672	303340	336184	377672	303340	336184
Enhancer of rudimentary homolog OS=Homo sapiens OX=9606 GN=ERH PE=1 SV=1	5.55	12430	11732.1	P84090	1	10.58	0	ERH_HUMAN	119235	121936	123418	119235	121936	123418
Nucleolin OS=Homo sapiens OX=9606 GN=NCL PE=1 SV=3	4.4	76671.5	11687.6	P19338	16	26.06	0	NUCL_HUMAN	268301	244524	278824	268301	244524	278824
Nucleoside diphosphate kinase A OS=Homo sapiens OX=9606 GN=NME1 PE=1 SV=1	5.79	17319.8	11598.2	P15531	8	63.82	0	NDKA_HUMAN	209510	199147	196056	209510	199147	196056
Protein SET OS=Homo sapiens OX=9606 GN=SET PE=1 SV=3	4.02	33488.9	11538.1	Q01105	4	18.28	0	SET_HUMAN	289511	233244	260225	289511	233244	260225
Ferritin heavy chain OS=Homo sapiens OX=9606 GN=FTH1 PE=1 SV=2	5.2	21396.8	11514.7	P02794	6	36.07	0	FRIH_HUMAN	232368	99444	95321.3	232368	99444	95321.3
ADP-ribosylation factor 4 OS=Homo sapiens OX=9606 GN=ARF4 PE=1 SV=3	7.05	20624.9	11491.9	P18085	8	53.89	0	ARF4_HUMAN	44854.8	46190.4	46809.8	44854.8	46190.4	46809.8
Peptidyl-prolyl cis-trans isomerase B OS=Homo sapiens OX=9606 GN=PPIB PE=1 SV=2	10.06	23799.6	11131.7	P23284	10	43.52	0	PPIB_HUMAN	198311	183828	180623	198311	183828	180623
60S ribosomal protein L9 OS=Homo sapiens OX=9606 GN=RPL9 PE=1 SV=1	10.61	21977.5	11052.5	P32969	3	24.48	0	RL9_HUMAN	43434.3	20317	30612.3	43434.3	20317	30612.3
Galectin-1 OS=Homo sapiens OX=9606 GN=LGALS1 PE=1 SV=2	5.15	15057.9	10927.4	P09382	3	25.19	0	LEG1_HUMAN	73965	88903.3	75289	73965	88903.3	75289
Cofilin-2 OS=Homo sapiens OX=9606 GN=CFL2 PE=1 SV=1	8.16	18850.7	10914	Q9Y281	5	32.53	0	COF2_HUMAN	12041.5	13647.2	14738.9	12041.5	13647.2	14738.9
Y-box-binding protein 3 OS=Homo sapiens OX=9606 GN=YBX3 PE=1 SV=4	10.16	40090	10898.2	P16989	6	23.39	0	YBOX3_HUMAN	24295.9	22151.5	23704.2	24295.9	22151.5	23704.2
Malate dehydrogenase_ mitochondrial OS=Homo sapiens OX=9606 GN=MDH2 PE=1 SV=3	8.86	35959.6	10868.1	P40926	9	35.8	0	MDHM_HUMAN	183020	151841	160737	183020	151841	160737
Elongation factor 1-alpha 1 OS=Homo sapiens OX=9606 GN=EEF1A1 PE=1 SV=1	9.49	50483.1	10799	P68104	12	30.3	0	EF1A1_HUMAN	578966	483917	518335	578966	483917	518335
Ras-related protein Rab-7a OS=Homo sapiens OX=9606 GN=RAB7A PE=1 SV=1	6.57	23774.9	10762.1	P51149	11	60.39	0	RAB7A_HUMAN	73157.3	62218.3	71228.7	73157.3	62218.3	71228.7
Protein/nucleic acid deglycase DJ-1 OS=Homo sapiens OX=9606 GN=PARK7 PE=1 SV=2	6.4	20062.2	10729.7	Q99497	6	39.68	0	PARK7_HUMAN	84988.3	77161	80735	84988.3	77161	80735
Peroxiredoxin-5_ mitochondrial OS=Homo sapiens OX=9606 GN=PRDX5 PE=1 SV=4	8.98	22314.6	10662.8	P30044	6	32.24	0	PRDX5_HUMAN	64208	57941.3	63616	64208	57941.3	63616
Glucose-6-phosphate isomerase OS=Homo sapiens OX=9606 GN=GPI PE=1 SV=4	8.49	63375.4	10633.2	P06744	12	28.85	0	G6PI_HUMAN	250680	262593	264277	250680	262593	264277
Elongation factor 1-delta OS=Homo sapiens OX=9606 GN=EEF1D PE=1 SV=5	4.71	31235.9	10609.8	P29692	8	46.98	0	EF1D_HUMAN	202140	176158	192127	202140	176158	192127
60S acidic ribosomal protein P0 OS=Homo sapiens OX=9606 GN=RPLP0 PE=1 SV=1	5.62	34444.7	10506.4	P05388	10	38.17	0	RLA0_HUMAN	252390	229941	251987	252390	229941	251987
Tubulin beta-6 chain OS=Homo sapiens OX=9606 GN=TUBB6 PE=1 SV=1	4.58	50313.5	10269.2	Q9BUF5	9	23.77	0	TBB6_HUMAN	11404.4	15449.7	10983.6	11404.4	15449.7	10983.6
14-3-3 protein eta OS=Homo sapiens OX=9606 GN=YWHAH PE=1 SV=4	4.56	28389.9	10267.9	Q04917	7	33.33	0	1433F_HUMAN	41962.3	34998.7	41415	41962.3	34998.7	41415
ADP/ATP translocase 2 OS=Homo sapiens OX=9606 GN=SLC25A5 PE=1 SV=7	10.16	33080.4	10264.7	P05141	10	32.21	0	ADT2_HUMAN	200521	219036	217315	200521	219036	217315
Proliferating cell nuclear antigen OS=Homo sapiens OX=9606 GN=PCNA PE=1 SV=1	4.38	29111	10139	P12004	8	36.78	0	PCNA_HUMAN	127421	106527	125356	127421	106527	125356
Putative heat shock protein HSP 90-beta 4 OS=Homo sapiens OX=9606 GN=HSP90AB4P PE=5 SV=1	4.45	58891.8	10011.1	Q58FF6	5	8.51	0	H90B4_HUMAN	65875.4	62417.8	65630.9	65875.4	62417.8	65630.9
Peroxiredoxin-4 OS=Homo sapiens OX=9606 GN=PRDX4 PE=1 SV=1	5.87	30768	9997.79	Q13162	8	36.16	0	PRDX4_HUMAN	189705	146437	169384	189705	146437	169384
Keratin_ type II cytoskeletal 7 OS=Homo sapiens OX=9606 GN=KRT7 PE=1 SV=5	5.22	51442.8	9983.02	P08729	18	42.64	0	K2C7_HUMAN	168604	148677	157757	168604	148677	157757
ADP-ribosylation factor 5 OS=Homo sapiens OX=9606 GN=ARF5 PE=1 SV=2	6.39	20643.8	9971.36	P84085	7	50.56	0	ARF5_HUMAN	29531.5	25676.9	28169.5	29531.5	25676.9	28169.5
40S ribosomal protein S18 OS=Homo sapiens OX=9606 GN=RPS18 PE=1 SV=3	11.59	17718.7	9796.9	P62269	5	32.24	0	RS18_HUMAN	156618	160778	158704	156618	160778	158704
Phosphoglycerate mutase 1 OS=Homo sapiens OX=9606 GN=PGAM1 PE=1 SV=2	6.82	28918	9774.07	P18669	8	40.94	0	PGAM1_HUMAN	180933	124460	159860	180933	124460	159860
Peptidyl-prolyl cis-trans isomerase FKBP4 OS=Homo sapiens OX=9606 GN=FKBP4 PE=1 SV=3	5.19	52089.8	9757.77	Q02790	21	55.12	0	FKBP4_HUMAN	142063	129913	123266	142063	129913	123266
40S ribosomal protein S15a OS=Homo sapiens OX=9606 GN=RPS15A PE=1 SV=2	10.88	14953.6	9543.94	P62244	5	37.69	0	RS15A_HUMAN	86009	92070.3	87169	86009	92070.3	87169
Calreticulin OS=Homo sapiens OX=9606 GN=CALR PE=1 SV=1	4.09	48312.7	9525.42	P27797	20	49.64	0	CALR_HUMAN	192871	219948	185946	192871	219948	185946
Protein disulfide-isomerase OS=Homo sapiens OX=9606 GN=P4HB PE=1 SV=3	4.57	57515.6	9470.65	P07237	21	42.72	0	PDIA1_HUMAN	204956	182149	194342	204956	182149	194342
T-complex protein 1 subunit beta OS=Homo sapiens OX=9606 GN=CCT2 PE=1 SV=4	6.02	57830.5	9397.61	P78371	17	45.23	0	TCPB_HUMAN	89230.3	78349.3	82019	89230.3	78349.3	82019
Myosin light polypeptide 6 OS=Homo sapiens OX=9606 GN=MYL6 PE=1 SV=2	4.36	17101.2	9379.37	P60660	4	28.48	0	MYL6_HUMAN	113598	98748.3	129913	113598	98748.3	129913
60S ribosomal protein L15 OS=Homo sapiens OX=9606 GN=RPL15 PE=1 SV=2	12.11	24260.2	9342.76	P61313	5	28.43	0	RL15_HUMAN	153423	172973	162969	153423	172973	162969
Calmodulin-1 OS=Homo sapiens OX=9606 GN=CALM1 PE=1 SV=1	3.88	16837.7	9178.4	P0DP23	6	44.3	0	CALM1_HUMAN	143807	153050	146128	143807	153050	146128
40S ribosomal protein S4_ X isoform OS=Homo sapiens OX=9606 GN=RPS4X PE=1 SV=2	10.84	29825.9	9105.06	P62701	11	34.6	0	RS4X_HUMAN	128925	156346	136268	128925	156346	136268
Single-stranded DNA-binding protein_ mitochondrial OS=Homo sapiens OX=9606 GN=SSBP1 PE=1 SV=1	10.04	17259.7	9064.48	Q04837	6	47.3	0	SSBP_HUMAN	44184.7	55541	50550	44184.7	55541	50550
40S ribosomal protein S7 OS=Homo sapiens OX=9606 GN=RPS7 PE=1 SV=1	10.85	22126.9	8910.86	P62081	8	50	0	RS7_HUMAN	113841	86629	120676	113841	86629	120676
60S ribosomal protein L11 OS=Homo sapiens OX=9606 GN=RPL11 PE=1 SV=2	10.13	20480.5	8845.58	P62913	2	11.8	0	RL11_HUMAN	180428	167632	168090	180428	167632	168090
Heterogeneous nuclear ribonucleoprotein A/B OS=Homo sapiens OX=9606 GN=HNRNPAB PE=1 SV=2	8.49	36339	8810.89	Q99729	4	15.66	0	ROAA_HUMAN	87616.7	80508	90197	87616.7	80508	90197
10 kDa heat shock protein_ mitochondrial OS=Homo sapiens OX=9606 GN=HSPE1 PE=1 SV=2	9.55	10931.7	8771.01	P61604	7	59.8	0	CH10_HUMAN	96841	88711.3	115040	96841	88711.3	115040
Guanine nucleotide-binding protein G(I)/G(S)/G(O) subunit gamma-12 OS=Homo sapiens OX=9606 GN=GNG12 PE=1 SV=3	9.48	8120.29	8578.26	Q9UBI6	2	37.5	0	GBG12_HUMAN	29676	55723.5	42736.5	29676	55723.5	42736.5
Heterogeneous nuclear ribonucleoprotein H OS=Homo sapiens OX=9606 GN=HNRNPH1 PE=1 SV=4	5.88	49514.7	8560.48	P31943	9	29.62	0	HNRH1_HUMAN	112227	91896.3	103665	112227	91896.3	103665
Keratin_ type II cytoskeletal 2 epidermal OS=Homo sapiens OX=9606 GN=KRT2 PE=1 SV=2	8.07	65718.1	8550.57	P35908	22	47.1	0	K22E_HUMAN	121756	125424	120446	121756	125424	120446
Elongation factor 1-gamma OS=Homo sapiens OX=9606 GN=EEF1G PE=1 SV=3	6.27	50461	8546.12	P26641	12	27.92	0	EF1G_HUMAN	149860	150445	157356	149860	150445	157356
60S ribosomal protein L5 OS=Homo sapiens OX=9606 GN=RPL5 PE=1 SV=3	10.19	34590.8	8453.25	P46777	10	25.93	0	RL5_HUMAN	169724	123315	166839	169724	123315	166839
Small nuclear ribonucleoprotein F OS=Homo sapiens OX=9606 GN=SNRPF PE=1 SV=1	4.43	9782.26	8392.9	P62306	3	39.53	0	RUXF_HUMAN	23022.5	45036	30570	23022.5	45036	30570
Ubiquitin-like modifier-activating enzyme 1 OS=Homo sapiens OX=9606 GN=UBA1 PE=1 SV=3	5.39	118933	8373.33	P22314	24	33.65	0	UBA1_HUMAN	233380	187826	233201	233380	187826	233201
Myristoylated alanine-rich C-kinase substrate OS=Homo sapiens OX=9606 GN=MARCKS PE=1 SV=4	4.26	31725.8	8243.48	P29966	10	63.86	0	MARCS_HUMAN	114749	84927.3	90902.3	114749	84927.3	90902.3
X-ray repair cross-complementing protein 6 OS=Homo sapiens OX=9606 GN=XRCC6 PE=1 SV=2	6.23	70128.3	8192.58	P12956	16	35.96	0	XRCC6_HUMAN	114795	90446.3	103823	114795	90446.3	103823
UMP-CMP kinase OS=Homo sapiens OX=9606 GN=CMPK1 PE=1 SV=3	5.27	22450.5	8179.75	P30085	4	29.08	0	KCY_HUMAN	21885.7	25312.7	22475.7	21885.7	25312.7	22475.7
Heterogeneous nuclear ribonucleoprotein D0 OS=Homo sapiens OX=9606 GN=HNRNPD PE=1 SV=1	7.92	38605.3	8050.11	Q14103	6	20.28	0	HNRPD_HUMAN	88497	81207.7	87000	88497	81207.7	87000
40S ribosomal protein SA OS=Homo sapiens OX=9606 GN=RPSA PE=1 SV=4	4.81	32968.2	8039.55	P08865	7	37.29	0	RSSA_HUMAN	214088	184324	210787	214088	184324	210787
ATP synthase subunit alpha_ mitochondrial OS=Homo sapiens OX=9606 GN=ATP5F1A PE=1 SV=1	9.55	59864.8	7983.05	P25705	16	36.53	0	ATPA_HUMAN	160769	166218	147006	160769	166218	147006
Putative heat shock protein HSP 90-beta 2 OS=Homo sapiens OX=9606 GN=HSP90AB2P PE=1 SV=2	4.59	44520.1	7957.75	Q58FF8	6	17.85	0	H90B2_HUMAN	68347.4	17143.2	55706.3	68347.4	17143.2	55706.3
Transketolase OS=Homo sapiens OX=9606 GN=TKT PE=1 SV=3	7.49	68562.1	7907.24	P29401	15	36.6	0	TKT_HUMAN	180973	179676	184451	180973	179676	184451
Myosin-9 OS=Homo sapiens OX=9606 GN=MYH9 PE=1 SV=4	5.34	227787	7888.76	P35579	53	34.8	0	MYH9_HUMAN	121605	96393.3	115196	121605	96393.3	115196
40S ribosomal protein S6 OS=Homo sapiens OX=9606 GN=RPS6 PE=1 SV=1	11.5	28851.8	7743.39	P62753	4	15.66	0	RS6_HUMAN	99702.3	102731	103318	99702.3	102731	103318
Argininosuccinate synthase OS=Homo sapiens OX=9606 GN=ASS1 PE=1 SV=2	8.07	46815.6	7732.95	P00966	11	34.95	0	ASSY_HUMAN	140165	127579	143181	140165	127579	143181
40S ribosomal protein S17 OS=Homo sapiens OX=9606 GN=RPS17 PE=1 SV=2	10.45	15607.2	7700.72	P08708	4	40.74	0	RS17_HUMAN	41267.7	31322	39216.7	41267.7	31322	39216.7
Heterogeneous nuclear ribonucleoprotein F OS=Homo sapiens OX=9606 GN=HNRNPF PE=1 SV=3	5.25	46014.1	7687.69	P52597	7	20.72	0	HNRPF_HUMAN	109855	94738.7	113737	109855	94738.7	113737
60S ribosomal protein L22 OS=Homo sapiens OX=9606 GN=RPL22 PE=1 SV=2	9.76	14844	7671.33	P35268	4	35.16	0	RL22_HUMAN	126933	137655	130686	126933	137655	130686
Serine/arginine-rich splicing factor 2 OS=Homo sapiens OX=9606 GN=SRSF2 PE=1 SV=4	12.34	25476.4	7653.28	Q01130	1	7.69	0	SRSF2_HUMAN	26871	50852	33252	26871	50852	33252
Heat shock protein 75 kDa_ mitochondrial OS=Homo sapiens OX=9606 GN=TRAP1 PE=1 SV=3	8.31	80395.3	7650.67	Q12931	14	26.56	0	TRAP1_HUMAN	58579	57119.7	61386.3	58579	57119.7	61386.3
Plasminogen activator inhibitor 1 RNA-binding protein OS=Homo sapiens OX=9606 GN=SERBP1 PE=1 SV=2	9.26	45022.5	7641.37	Q8NC51	11	33.58	0	PAIRB_HUMAN	206416	189235	168475	206416	189235	168475
Transmembrane emp24 domain-containing protein 10 OS=Homo sapiens OX=9606 GN=TMED10 PE=1 SV=2	7.3	25147.1	7638.92	P49755	4	25.11	0	TMEDA_HUMAN	34922.3	50478.7	42461.3	34922.3	50478.7	42461.3
40S ribosomal protein S2 OS=Homo sapiens OX=9606 GN=RPS2 PE=1 SV=2	10.89	31609.6	7612.84	P15880	13	43	0	RS2_HUMAN	212142	164358	204754	212142	164358	204754
Putative nucleoside diphosphate kinase OS=Homo sapiens OX=9606 GN=NME2P1 PE=5 SV=1	8.86	15700.2	7592.22	O60361	4	40.88	0	NDK8_HUMAN	171607	178368	168290	171607	178368	168290
60S ribosomal protein L23a OS=Homo sapiens OX=9606 GN=RPL23A PE=1 SV=1	11.15	17695.1	7586.97	P62750	3	22.44	0	RL23A_HUMAN	113266	91720.3	108483	113266	91720.3	108483
60S ribosomal protein L6 OS=Homo sapiens OX=9606 GN=RPL6 PE=1 SV=3	11.28	32785	7553.8	Q02878	10	36.11	0	RL6_HUMAN	140285	189191	224272	140285	189191	224272
Heterogeneous nuclear ribonucleoprotein U OS=Homo sapiens OX=9606 GN=HNRNPU PE=1 SV=6	5.66	91325.9	7548.97	Q00839	12	19.39	0	HNRPU_HUMAN	269602	242108	281842	269602	242108	281842
Elongation factor 2 OS=Homo sapiens OX=9606 GN=EEF2 PE=1 SV=4	6.43	96307.8	7466.91	P13639	22	29.14	0	EF2_HUMAN	261722	234208	250094	261722	234208	250094
Voltage-dependent anion-selective channel protein 1 OS=Homo sapiens OX=9606 GN=VDAC1 PE=1 SV=2	8.92	30886.7	7421.76	P21796	11	55.12	0	VDAC1_HUMAN	134582	116548	130557	134582	116548	130557
Ubiquitin-like protein ISG15 OS=Homo sapiens OX=9606 GN=ISG15 PE=1 SV=5	7.41	17944.6	7381.24	P05161	4	29.7	0	ISG15_HUMAN	180669	164844	184857	180669	164844	184857
Elongation factor 1-beta OS=Homo sapiens OX=9606 GN=EEF1B2 PE=1 SV=3	4.3	24934.8	7376.08	P24534	6	35.11	0	EF1B_HUMAN	124183	141197	131291	124183	141197	131291
T-complex protein 1 subunit alpha OS=Homo sapiens OX=9606 GN=TCP1 PE=1 SV=1	5.73	60856.9	7375.27	P17987	15	34.89	0	TCPA_HUMAN	84174	73677	82493.7	84174	73677	82493.7
14-3-3 protein sigma OS=Homo sapiens OX=9606 GN=SFN PE=1 SV=1	4.48	27888.2	7352.3	P31947	6	33.47	0	1433S_HUMAN	42480.3	57065.7	46956	42480.3	57065.7	46956
Acidic leucine-rich nuclear phosphoprotein 32 family member A OS=Homo sapiens OX=9606 GN=ANP32A PE=1 SV=1	3.78	28699.5	7349.86	P39687	3	14.06	0	AN32A_HUMAN	70903.2	87156.5	106126	70903.2	87156.5	106126
60S ribosomal protein L31 OS=Homo sapiens OX=9606 GN=RPL31 PE=1 SV=1	11.21	14462.9	7275.46	P62899	4	32.8	0	RL31_HUMAN	82396.3	86204.7	90786.3	82396.3	86204.7	90786.3
Heat shock protein HSP 90-alpha A2 OS=Homo sapiens OX=9606 GN=HSP90AA2P PE=1 SV=2	4.38	39478.9	7255.82	Q14568	8	26.53	0	HS902_HUMAN	5866.85	7715.76	2589.2	5866.85	7715.76	2589.2
Poly(rC)-binding protein 2 OS=Homo sapiens OX=9606 GN=PCBP2 PE=1 SV=1	6.38	38979.4	7193	Q15366	7	25.75	0	PCBP2_HUMAN	92895.5	99421.8	92606.2	92895.5	99421.8	92606.2
Ras-related protein Rab-2A OS=Homo sapiens OX=9606 GN=RAB2A PE=1 SV=1	6.11	23716.7	7163.88	P61019	6	37.26	0	RAB2A_HUMAN	54412.2	47168.6	51832.9	54412.2	47168.6	51832.9
Chloride intracellular channel protein 1 OS=Homo sapiens OX=9606 GN=CLIC1 PE=1 SV=4	4.9	27264.9	7129.1	O00299	6	34.85	0	CLIC1_HUMAN	155219	138025	151032	155219	138025	151032
Moesin OS=Homo sapiens OX=9606 GN=MSN PE=1 SV=3	6.03	67934.2	7115.44	P26038	25	45.75	0	MOES_HUMAN	101811	109505	108348	101811	109505	108348
Keratin_ type I cytoskeletal 17 OS=Homo sapiens OX=9606 GN=KRT17 PE=1 SV=2	4.78	48390.9	7070.94	Q04695	19	49.54	0	K1C17_HUMAN	129165	108002	119440	129165	108002	119440
Proliferation-associated protein 2G4 OS=Homo sapiens OX=9606 GN=PA2G4 PE=1 SV=3	6.14	44129.1	7070.6	Q9UQ80	11	31.22	0	PA2G4_HUMAN	113474	132993	120997	113474	132993	120997
Mitochondrial import receptor subunit TOM22 homolog OS=Homo sapiens OX=9606 GN=TOMM22 PE=1 SV=3	4.06	15521.7	7004.97	Q9NS69	4	50.7	0	TOM22_HUMAN	17025	32103.3	20566	17025	32103.3	20566
Ras-related protein Rab-5C OS=Homo sapiens OX=9606 GN=RAB5C PE=1 SV=2	8.58	23710.7	6979.02	P51148	8	53.24	0	RAB5C_HUMAN	50368.6	52078.7	47963.6	50368.6	52078.7	47963.6
ADP/ATP translocase 1 OS=Homo sapiens OX=9606 GN=SLC25A4 PE=1 SV=4	10.25	33292.7	6961.94	P12235	8	24.83	0	ADT1_HUMAN	111751	93799.8	111480	111751	93799.8	111480
3-hydroxyacyl-CoA dehydrogenase type-2 OS=Homo sapiens OX=9606 GN=HSD17B10 PE=1 SV=3	7.83	27151.2	6955	Q99714	7	47.13	0	HCD2_HUMAN	29644	36139	32418.7	29644	36139	32418.7
Hemoglobin subunit gamma-1 OS=Homo sapiens OX=9606 GN=HBG1 PE=1 SV=2	6.82	16197.5	6871.81	P69891	1	6.8	0	HBG1_HUMAN	326641	390585	345732	326641	390585	345732
Carbamoyl-phosphate synthase [ammonia]_ mitochondrial OS=Homo sapiens OX=9606 GN=CPS1 PE=1 SV=2	6.31	166080	6861.75	P31327	43	40.2	0	CPSM_HUMAN	182560	144829	186162	182560	144829	186162
Heterogeneous nuclear ribonucleoprotein A3 OS=Homo sapiens OX=9606 GN=HNRNPA3 PE=1 SV=2	9.3	39823.1	6832.22	P51991	7	24.34	0	ROA3_HUMAN	139247	146620	145853	139247	146620	145853
60S ribosomal protein L7a OS=Homo sapiens OX=9606 GN=RPL7A PE=1 SV=2	11.31	30166.7	6830.17	P62424	7	24.81	0	RL7A_HUMAN	173678	143980	164667	173678	143980	164667
Carbonyl reductase [NADPH] 1 OS=Homo sapiens OX=9606 GN=CBR1 PE=1 SV=3	8.42	30660.1	6816.42	P16152	4	19.86	0	CBR1_HUMAN	25424.7	25829	22883.7	25424.7	25829	22883.7
60S ribosomal protein L13 OS=Homo sapiens OX=9606 GN=RPL13 PE=1 SV=4	12.16	24318.5	6811.06	P26373	3	16.11	0	RL13_HUMAN	104641	133310	105970	104641	133310	105970
Inorganic pyrophosphatase OS=Homo sapiens OX=9606 GN=PPA1 PE=1 SV=2	5.46	33116.3	6803.08	Q15181	10	40.48	0	IPYR_HUMAN	82466	59122	80689.3	82466	59122	80689.3
GTP-binding nuclear protein Ran OS=Homo sapiens OX=9606 GN=RAN PE=1 SV=3	7.33	24594.2	6778.33	P62826	4	23.15	0	RAN_HUMAN	267110	249127	253197	267110	249127	253197
T-complex protein 1 subunit theta OS=Homo sapiens OX=9606 GN=CCT8 PE=1 SV=4	5.28	60191	6771.62	P50990	22	44.34	0	TCPQ_HUMAN	143145	109945	125700	143145	109945	125700
Tumor protein D52 OS=Homo sapiens OX=9606 GN=TPD52 PE=1 SV=2	4.59	24384.1	6753.12	P55327	6	50.89	0	TPD52_HUMAN	55828.7	47412	51837	55828.7	47412	51837
Proteasome subunit beta type-5 OS=Homo sapiens OX=9606 GN=PSMB5 PE=1 SV=3	6.54	28651.4	6732.92	P28074	7	32.7	0	PSB5_HUMAN	45074	47347.7	47444.7	45074	47347.7	47444.7
Poly(rC)-binding protein 1 OS=Homo sapiens OX=9606 GN=PCBP1 PE=1 SV=2	6.75	38011.1	6676.37	Q15365	6	22.75	0	PCBP1_HUMAN	98164.5	112157	102947	98164.5	112157	102947
Vesicle-trafficking protein SEC22b OS=Homo sapiens OX=9606 GN=SEC22B PE=1 SV=4	6.53	24821.5	6657.21	O75396	5	29.3	0	SC22B_HUMAN	61163.3	63452.3	57158	61163.3	63452.3	57158
Acidic leucine-rich nuclear phosphoprotein 32 family member B OS=Homo sapiens OX=9606 GN=ANP32B PE=1 SV=1	3.73	28958.8	6587	Q92688	2	9.56	0	AN32B_HUMAN	52483.2	66473.5	42236.9	52483.2	66473.5	42236.9
Large neutral amino acids transporter small subunit 1 OS=Homo sapiens OX=9606 GN=SLC7A5 PE=1 SV=2	7.63	55694.7	6583.96	Q01650	5	13.02	0	LAT1_HUMAN	287378	240005	287050	287378	240005	287050
60S ribosomal protein L19 OS=Homo sapiens OX=9606 GN=RPL19 PE=1 SV=1	12.01	23580.1	6579.02	P84098	3	15.82	0	RL19_HUMAN	97906.5	96912.3	97553.7	97906.5	96912.3	97553.7
Creatine kinase B-type OS=Homo sapiens OX=9606 GN=CKB PE=1 SV=1	5.23	42929.5	6563.93	P12277	8	29.66	0	KCRB_HUMAN	63272.7	53076.3	62780	63272.7	53076.3	62780
Superoxide dismutase [Cu-Zn] OS=Homo sapiens OX=9606 GN=SOD1 PE=1 SV=2	5.7	16163.9	6557.26	P00441	2	16.88	0	SODC_HUMAN	194592	179058	200968	194592	179058	200968
Lamina-associated polypeptide 2_ isoform alpha OS=Homo sapiens OX=9606 GN=TMPO PE=1 SV=2	7.53	76062.4	6465.12	P42166	11	25.65	0	LAP2A_HUMAN	26781.1	34529.4	21587.7	26781.1	34529.4	21587.7
Receptor of activated protein C kinase 1 OS=Homo sapiens OX=9606 GN=RACK1 PE=1 SV=3	7.57	35533	6422.38	P63244	8	29.02	0	RACK1_HUMAN	133733	151119	136276	133733	151119	136276
40S ribosomal protein S9 OS=Homo sapiens OX=9606 GN=RPS9 PE=1 SV=3	11.3	22648.5	6397.4	P46781	7	31.44	0	RS9_HUMAN	116774	126148	119292	116774	126148	119292
40S ribosomal protein S11 OS=Homo sapiens OX=9606 GN=RPS11 PE=1 SV=3	10.95	18601.8	6379	P62280	5	21.52	0	RS11_HUMAN	119987	110261	116997	119987	110261	116997
Fumarate hydratase_ mitochondrial OS=Homo sapiens OX=9606 GN=FH PE=1 SV=3	9.18	54808.2	6365.62	P07954	13	33.92	0	FUMH_HUMAN	107968	64849	62722.3	107968	64849	62722.3
Myosin regulatory light chain 12A OS=Homo sapiens OX=9606 GN=MYL12A PE=1 SV=2	4.45	19851.2	6358.91	P19105	6	39.18	0	ML12A_HUMAN	64632.3	69812	68900	64632.3	69812	68900
T-complex protein 1 subunit delta OS=Homo sapiens OX=9606 GN=CCT4 PE=1 SV=4	7.79	58437.6	6303.94	P50991	16	40.07	0	TCPD_HUMAN	122780	104794	108582	122780	104794	108582
Lamina-associated polypeptide 2_ isoforms beta/gamma OS=Homo sapiens OX=9606 GN=TMPO PE=1 SV=2	9.96	50727.3	6281.48	P42167	7	23.35	0	LAP2B_HUMAN	39146.2	30549	45661.6	39146.2	30549	45661.6
Perilipin-3 OS=Homo sapiens OX=9606 GN=PLIN3 PE=1 SV=3	5.14	47246.1	6239.42	O60664	10	37.33	0	PLIN3_HUMAN	54249.3	51004	52931	54249.3	51004	52931
Electron transfer flavoprotein subunit alpha_ mitochondrial OS=Homo sapiens OX=9606 GN=ETFA PE=1 SV=1	8.5	35421.8	6235.67	P13804	7	33.63	0	ETFA_HUMAN	45837.7	38308.7	46070.7	45837.7	38308.7	46070.7
Nucleosome assembly protein 1-like 1 OS=Homo sapiens OX=9606 GN=NAP1L1 PE=1 SV=1	4.16	45659.3	6213.46	P55209	6	21.99	0	NP1L1_HUMAN	96786.7	107927	105067	96786.7	107927	105067
60S ribosomal protein L12 OS=Homo sapiens OX=9606 GN=RPL12 PE=1 SV=1	10.11	17989.7	6186.3	P30050	3	24.24	0	RL12_HUMAN	144491	121132	139196	144491	121132	139196
40S ribosomal protein S28 OS=Homo sapiens OX=9606 GN=RPS28 PE=1 SV=1	11.31	7898.07	6160.76	P62857	2	30.43	0	RS28_HUMAN	127630	80346	64798	127630	80346	64798
Alpha-actinin-4 OS=Homo sapiens OX=9606 GN=ACTN4 PE=1 SV=2	5.13	105310	6152.29	O43707	29	42.15	0	ACTN4_HUMAN	83871.7	79675.7	75523.3	83871.7	79675.7	75523.3
Heterogeneous nuclear ribonucleoprotein L OS=Homo sapiens OX=9606 GN=HNRNPL PE=1 SV=2	8.19	64760.2	6151.95	P14866	8	21.39	0	HNRPL_HUMAN	105003	136178	114517	105003	136178	114517
Heterogeneous nuclear ribonucleoprotein M OS=Homo sapiens OX=9606 GN=HNRNPM PE=1 SV=3	9.1	77801.1	6151.8	P52272	21	35.75	0	HNRPM_HUMAN	80543.7	89433	78678.3	80543.7	89433	78678.3
Enoyl-CoA hydratase_ mitochondrial OS=Homo sapiens OX=9606 GN=ECHS1 PE=1 SV=4	8.07	31843.7	6123.63	P30084	6	28.97	0	ECHM_HUMAN	45019	43161.7	40834	45019	43161.7	40834
Hepatoma-derived growth factor OS=Homo sapiens OX=9606 GN=HDGF PE=1 SV=1	4.5	26902.4	5999.09	P51858	6	32.08	0	HDGF_HUMAN	58972.7	90322	65513.7	58972.7	90322	65513.7
Serine-threonine kinase receptor-associated protein OS=Homo sapiens OX=9606 GN=STRAP PE=1 SV=1	4.81	38780.5	5995.12	Q9Y3F4	7	27.71	0	STRAP_HUMAN	59241.3	39733.3	44255.3	59241.3	39733.3	44255.3
Heterogeneous nuclear ribonucleoprotein Q OS=Homo sapiens OX=9606 GN=SYNCRIP PE=1 SV=2	8.86	69830.8	5967.87	O60506	16	29.37	0	HNRPQ_HUMAN	96503.8	81064	90490.5	96503.8	81064	90490.5
40S ribosomal protein S16 OS=Homo sapiens OX=9606 GN=RPS16 PE=1 SV=2	10.79	16559.4	5964.13	P62249	4	25.34	0	RS16_HUMAN	104496	122233	109857	104496	122233	109857
Translocon-associated protein subunit alpha OS=Homo sapiens OX=9606 GN=SSR1 PE=1 SV=3	4.17	32235.4	5911.18	P43307	4	26.22	0	SSRA_HUMAN	68937.7	52847.3	68603.3	68937.7	52847.3	68603.3
40S ribosomal protein S15 OS=Homo sapiens OX=9606 GN=RPS15 PE=1 SV=2	11.02	17040.2	5905.69	P62841	2	21.38	0	RS15_HUMAN	23846.5	19954.5	23831	23846.5	19954.5	23831
RNA cytosine C(5)-methyltransferase NSUN2 OS=Homo sapiens OX=9606 GN=NSUN2 PE=1 SV=2	6.36	87269.3	5894.89	Q08J23	17	31.94	0	NSUN2_HUMAN	70895.3	66254.7	66168.3	70895.3	66254.7	66168.3
Transmembrane emp24 domain-containing protein 2 OS=Homo sapiens OX=9606 GN=TMED2 PE=1 SV=1	4.92	22875.3	5873.34	Q15363	1	7.96	0	TMED2_HUMAN	19511	44742	24529	19511	44742	24529
Elongation factor Tu_ mitochondrial OS=Homo sapiens OX=9606 GN=TUFM PE=1 SV=2	7.39	49883.8	5832.18	P49411	13	37.61	0	EFTU_HUMAN	118159	66221.7	77966.7	118159	66221.7	77966.7
Deoxyuridine 5'-triphosphate nucleotidohydrolase_ mitochondrial OS=Homo sapiens OX=9606 GN=DUT PE=1 SV=4	9.73	26848.4	5816.3	P33316	3	18.65	0	DUT_HUMAN	34995.7	24939	32568.3	34995.7	24939	32568.3
Protein S100-A4 OS=Homo sapiens OX=9606 GN=S100A4 PE=1 SV=1	5.78	11956.7	5775.2	P26447	3	27.72	0	S10A4_HUMAN	93400.7	126420	118941	93400.7	126420	118941
40S ribosomal protein S10 OS=Homo sapiens OX=9606 GN=RPS10 PE=1 SV=1	10.72	18897.8	5721.43	P46783	3	23.03	0	RS10_HUMAN	57677	85953.5	42803.7	57677	85953.5	42803.7
Dolichyl-diphosphooligosaccharide--protein glycosyltransferase subunit 1 OS=Homo sapiens OX=9606 GN=RPN1 PE=1 SV=1	5.96	68683.6	5702.42	P04843	17	39.21	0	RPN1_HUMAN	108118	91866.7	108291	108118	91866.7	108291
Activated RNA polymerase II transcriptional coactivator p15 OS=Homo sapiens OX=9606 GN=SUB1 PE=1 SV=3	10.31	14395.4	5695.12	P53999	2	18.9	0	TCP4_HUMAN	137198	120720	138850	137198	120720	138850
Calnexin OS=Homo sapiens OX=9606 GN=CANX PE=1 SV=2	4.27	68024.6	5636.88	P27824	11	22.13	0	CALX_HUMAN	317899	300510	323526	317899	300510	323526
Protein disulfide-isomerase A6 OS=Homo sapiens OX=9606 GN=PDIA6 PE=1 SV=1	4.76	48520.6	5620.63	Q15084	11	32.73	0	PDIA6_HUMAN	92601.3	88996	94044.3	92601.3	88996	94044.3
Guanine nucleotide-binding protein G(i) subunit alpha OS=Homo sapiens OX=9606 GN=GNAI3 PE=1 SV=3	5.37	41102.5	5566.01	P08754	5	20.62	0	GNAI3_HUMAN	33474.8	21531.5	30986	33474.8	21531.5	30986
Heterogeneous nuclear ribonucleoprotein H2 OS=Homo sapiens OX=9606 GN=HNRNPH2 PE=1 SV=1	5.88	49548.8	5556.32	P55795	8	21.83	0	HNRH2_HUMAN	38662.5	37299.3	36582.4	38662.5	37299.3	36582.4
Serine hydroxymethyltransferase_ mitochondrial OS=Homo sapiens OX=9606 GN=SHMT2 PE=1 SV=3	8.59	56449.3	5525.02	P34897	10	23.81	0	GLYM_HUMAN	128869	112818	131321	128869	112818	131321
Transitional endoplasmic reticulum ATPase OS=Homo sapiens OX=9606 GN=VCP PE=1 SV=4	4.96	90006.3	5432.15	P55072	19	31.02	0	TERA_HUMAN	114555	106233	100965	114555	106233	100965
60S ribosomal protein L28 OS=Homo sapiens OX=9606 GN=RPL28 PE=1 SV=3	12.5	15804.6	5427.72	P46779	3	21.17	0	RL28_HUMAN	88206.3	87937	78520.7	88206.3	87937	78520.7
Ran-specific GTPase-activating protein OS=Homo sapiens OX=9606 GN=RANBP1 PE=1 SV=1	5.03	23481.2	5421.33	P43487	4	32.34	0	RANG_HUMAN	121236	102726	119294	121236	102726	119294
Prefoldin subunit 5 OS=Homo sapiens OX=9606 GN=PFDN5 PE=1 SV=2	5.93	17385.2	5303.39	Q99471	3	31.17	0	PFD5_HUMAN	14192	8302.67	9257.67	14192	8302.67	9257.67
Tropomyosin beta chain OS=Homo sapiens OX=9606 GN=TPM2 PE=1 SV=1	4.46	32964.8	5285.85	P07951	5	17.61	0	TPM2_HUMAN	68898.5	73214.9	76309.8	68898.5	73214.9	76309.8
Tropomyosin alpha-4 chain OS=Homo sapiens OX=9606 GN=TPM4 PE=1 SV=3	4.47	28635.9	5234.09	P67936	6	22.58	0	TPM4_HUMAN	87482	72928.4	89308.6	87482	72928.4	89308.6
Exportin-2 OS=Homo sapiens OX=9606 GN=CSE1L PE=1 SV=3	5.42	111215	5232.31	P55060	19	22.86	0	XPO2_HUMAN	55494.7	50440	55320.7	55494.7	50440	55320.7
Cytochrome b5 type B OS=Homo sapiens OX=9606 GN=CYB5B PE=1 SV=3	4.69	16808.6	5210.92	O43169	4	54	0	CYB5B_HUMAN	66365.3	48813.3	61558.7	66365.3	48813.3	61558.7
Serpin H1 OS=Homo sapiens OX=9606 GN=SERPINH1 PE=1 SV=2	9.14	46554.7	5208.4	P50454	15	45.45	0	SERPH_HUMAN	100820	108017	100204	100820	108017	100204
Non-POU domain-containing octamer-binding protein OS=Homo sapiens OX=9606 GN=NONO PE=1 SV=4	9.51	54345.8	5150.72	Q15233	9	19.32	0	NONO_HUMAN	110979	77776	91908.7	110979	77776	91908.7
Rho GDP-dissociation inhibitor 1 OS=Homo sapiens OX=9606 GN=ARHGDIA PE=1 SV=3	4.82	23264.2	5150.35	P52565	1	7.35	0	GDIR1_HUMAN	109304	99340	109708	109304	99340	109708
Proteasome subunit alpha type-7 OS=Homo sapiens OX=9606 GN=PSMA7 PE=1 SV=1	8.74	28058	5148.76	O14818	8	39.52	0	PSA7_HUMAN	52876.3	49373.3	49380	52876.3	49373.3	49380
Proteasome subunit beta type-1 OS=Homo sapiens OX=9606 GN=PSMB1 PE=1 SV=2	8.22	26717.5	5133.93	P20618	5	24.48	0	PSB1_HUMAN	30819	34493.3	31276	30819	34493.3	31276
NHP2-like protein 1 OS=Homo sapiens OX=9606 GN=SNU13 PE=1 SV=3	8.62	14401.7	5066.34	P55769	2	17.97	0	NH2L1_HUMAN	34247	41572	36027.5	34247	41572	36027.5
ATP-dependent RNA helicase DDX3X OS=Homo sapiens OX=9606 GN=DDX3X PE=1 SV=3	6.8	73642.7	5052.98	O00571	14	25.53	0	DDX3X_HUMAN	91332.3	84911.7	93981.3	91332.3	84911.7	93981.3
40S ribosomal protein S13 OS=Homo sapiens OX=9606 GN=RPS13 PE=1 SV=2	11.18	17222.3	5018.97	P62277	4	31.79	0	RS13_HUMAN	43939.7	71389	52746.7	43939.7	71389	52746.7
X-ray repair cross-complementing protein 5 OS=Homo sapiens OX=9606 GN=XRCC5 PE=1 SV=3	5.45	83275	5005.14	P13010	16	30.19	0	XRCC5_HUMAN	127509	110726	114269	127509	110726	114269
D-3-phosphoglycerate dehydrogenase OS=Homo sapiens OX=9606 GN=PHGDH PE=1 SV=4	6.31	57392	4954.69	O43175	8	19.14	0	SERA_HUMAN	189283	175213	170134	189283	175213	170134
Protein S100-P OS=Homo sapiens OX=9606 GN=S100P PE=1 SV=2	4.55	10457	4941.97	P25815	2	24.21	0	S100P_HUMAN	48362.3	68841.5	77946	48362.3	68841.5	77946
Threonine--tRNA ligase 1_ cytoplasmic OS=Homo sapiens OX=9606 GN=TARS1 PE=1 SV=3	6.25	84347.7	4930.43	P26639	21	30.98	0	SYTC_HUMAN	166300	168829	183509	166300	168829	183509
Phosphate carrier protein_ mitochondrial OS=Homo sapiens OX=9606 GN=SLC25A3 PE=1 SV=2	9.77	40551.2	4903.47	Q00325	7	19.06	0	MPCP_HUMAN	126896	147797	138703	126896	147797	138703
Core histone macro-H2A.1 OS=Homo sapiens OX=9606 GN=H2AFY PE=1 SV=4	10.48	39788.2	4900.06	O75367	8	30.38	0	H2AY_HUMAN	62672.7	56014	62918	62672.7	56014	62918
Ras-related protein Rab-10 OS=Homo sapiens OX=9606 GN=RAB10 PE=1 SV=1	8.58	22769.1	4884.62	P61026	5	27.5	0	RAB10_HUMAN	25763.3	20867.3	25392.3	25763.3	20867.3	25392.3
Heat shock 70 kDa protein 4 OS=Homo sapiens OX=9606 GN=HSPA4 PE=1 SV=4	4.91	95186.5	4876.45	P34932	20	32.86	0	HSP74_HUMAN	53542	89768.7	72797.7	53542	89768.7	72797.7
Stomatin-like protein 2_ mitochondrial OS=Homo sapiens OX=9606 GN=STOML2 PE=1 SV=1	7.29	38648.2	4864.44	Q9UJZ1	6	28.37	0	STML2_HUMAN	22249	16566.3	21785.7	22249	16566.3	21785.7
Cytochrome c OS=Homo sapiens OX=9606 GN=CYCS PE=1 SV=2	10.15	11862.8	4828.41	P99999	3	38.1	0	CYC_HUMAN	37277	30693	36132.3	37277	30693	36132.3
ADP-sugar pyrophosphatase OS=Homo sapiens OX=9606 GN=NUDT5 PE=1 SV=1	4.67	24612.8	4810.16	Q9UKK9	7	28.31	0	NUDT5_HUMAN	42206.7	43753	42056.7	42206.7	43753	42056.7
Multifunctional protein ADE2 OS=Homo sapiens OX=9606 GN=PAICS PE=1 SV=3	6.99	47820.6	4796.72	P22234	7	20	0	PUR6_HUMAN	42201.7	51027.7	42281.7	42201.7	51027.7	42281.7
Ras GTPase-activating-like protein IQGAP1 OS=Homo sapiens OX=9606 GN=IQGAP1 PE=1 SV=1	6.07	189880	4754.42	P46940	38	28.36	0	IQGA1_HUMAN	64677.7	58534.3	62438.7	64677.7	58534.3	62438.7
Importin subunit beta-1 OS=Homo sapiens OX=9606 GN=KPNB1 PE=1 SV=2	4.49	98482	4740.6	Q14974	16	23.86	0	IMB1_HUMAN	108607	112987	105764	108607	112987	105764
Elongation factor 1-alpha 2 OS=Homo sapiens OX=9606 GN=EEF1A2 PE=1 SV=1	9.49	50812.4	4734.59	Q05639	6	12.74	0	EF1A2_HUMAN	27855.5		32508	27855.5	0	32508
Serine/arginine-rich splicing factor 3 OS=Homo sapiens OX=9606 GN=SRSF3 PE=1 SV=1	12.13	19557.7	4726.84	P84103	3	23.17	0	SRSF3_HUMAN	79952.5	109173	128907	79952.5	109173	128907
Hsc70-interacting protein OS=Homo sapiens OX=9606 GN=ST13 PE=1 SV=2	5	41502.9	4725.77	P50502	7	18.16	0	F10A1_HUMAN	70443	79490.7	81963	70443	79490.7	81963
POTE ankyrin domain family member J OS=Homo sapiens OX=9606 GN=POTEJ PE=3 SV=1	5.6	118816	4707.38	P0CG39	4	4.05	0	POTEJ_HUMAN	1573.92	1765.66	1624.59	1573.92	1765.66	1624.59
Matrin-3 OS=Homo sapiens OX=9606 GN=MATR3 PE=1 SV=2	5.84	95136.6	4693.72	P43243	14	24.2	0	MATR3_HUMAN	52212	53255.3	51955.3	52212	53255.3	51955.3
Protein canopy homolog 2 OS=Homo sapiens OX=9606 GN=CNPY2 PE=1 SV=1	4.62	20994.4	4692.91	Q9Y2B0	3	24.18	0	CNPY2_HUMAN	34341.7	28803.3	35640	34341.7	28803.3	35640
Polyadenylate-binding protein 1 OS=Homo sapiens OX=9606 GN=PABPC1 PE=1 SV=2	9.98	70899.1	4691.97	P11940	12	26.1	0	PABP1_HUMAN	46985.1	45907.1	55161.7	46985.1	45907.1	55161.7
Heterogeneous nuclear ribonucleoprotein H3 OS=Homo sapiens OX=9606 GN=HNRNPH3 PE=1 SV=2	6.44	36983.6	4658.15	P31942	7	25.72	0	HNRH3_HUMAN	69400.7	75976.3	74887.7	69400.7	75976.3	74887.7
Clathrin heavy chain 1 OS=Homo sapiens OX=9606 GN=CLTC PE=1 SV=5	5.36	193383	4638.38	Q00610	35	29.73	0	CLH1_HUMAN	140512	113196	133782	140512	113196	133782
Ezrin OS=Homo sapiens OX=9606 GN=EZR PE=1 SV=4	5.9	69527	4592.54	P15311	15	29.01	0	EZRI_HUMAN	64684.8	63150.3	63359.8	64684.8	63150.3	63359.8
Tropomyosin alpha-3 chain OS=Homo sapiens OX=9606 GN=TPM3 PE=1 SV=2	4.49	33007.1	4527.35	P06753	5	16.49	0	TPM3_HUMAN	122713	108071	121757	122713	108071	121757
Tubulin-specific chaperone A OS=Homo sapiens OX=9606 GN=TBCA PE=1 SV=3	5.05	12911.9	4516.19	O75347	5	44.44	0	TBCA_HUMAN	69613.7	24638	56106.7	69613.7	24638	56106.7
T-complex protein 1 subunit eta OS=Homo sapiens OX=9606 GN=CCT7 PE=1 SV=2	7.53	59880	4512.98	Q99832	11	29.1	0	TCPH_HUMAN	104906	99617	100000	104906	99617	100000
Calcyclin-binding protein OS=Homo sapiens OX=9606 GN=CACYBP PE=1 SV=2	8.63	26324	4502.53	Q9HB71	8	46.49	0	CYBP_HUMAN	40267.7	52506	45342.7	40267.7	52506	45342.7
S-phase kinase-associated protein 1 OS=Homo sapiens OX=9606 GN=SKP1 PE=1 SV=2	4.2	18829.1	4494.18	P63208	1	7.36	0	SKP1_HUMAN	49537	45753	43339	49537	45753	43339
DNA-(apurinic or apyrimidinic site) lyase OS=Homo sapiens OX=9606 GN=APEX1 PE=1 SV=2	8.14	35953.7	4477.04	P27695	5	21.7	0	APEX1_HUMAN	42182	43290.3	42809.3	42182	43290.3	42809.3
Tumor protein D54 OS=Homo sapiens OX=9606 GN=TPD52L2 PE=1 SV=2	5.08	22294.8	4449.6	O43399	6	43.69	0	TPD54_HUMAN	43953.7	39795.7	44903.7	43953.7	39795.7	44903.7
Apolipoprotein A-I OS=Homo sapiens OX=9606 GN=APOA1 PE=1 SV=1	5.44	30777.9	4439.33	P02647	2	10.86	0	APOA1_HUMAN	60294.5	154345	123097	60294.5	154345	123097
60S ribosomal protein L38 OS=Homo sapiens OX=9606 GN=RPL38 PE=1 SV=2	10.81	8274.93	4413.11	P63173	3	27.14	0	RL38_HUMAN	28198.3	23794	25393.7	28198.3	23794	25393.7
60S ribosomal protein L4 OS=Homo sapiens OX=9606 GN=RPL4 PE=1 SV=5	11.69	47982.5	4402.3	P36578	7	18.97	0	RL4_HUMAN	207751	183536	169882	207751	183536	169882
60S ribosomal protein L3 OS=Homo sapiens OX=9606 GN=RPL3 PE=1 SV=2	10.88	46394.1	4394.93	P39023	10	27.3	0	RL3_HUMAN	205111	188968	201973	205111	188968	201973
Nicotinamide phosphoribosyltransferase OS=Homo sapiens OX=9606 GN=NAMPT PE=1 SV=1	6.78	55806.3	4351.84	P43490	13	37.68	0	NAMPT_HUMAN	72510.3	55482.3	67826.3	72510.3	55482.3	67826.3
Protein disulfide-isomerase A4 OS=Homo sapiens OX=9606 GN=PDIA4 PE=1 SV=2	4.77	73274.7	4330.2	P13667	21	41.09	0	PDIA4_HUMAN	96098.3	81542	88661	96098.3	81542	88661
60S ribosomal protein L21 OS=Homo sapiens OX=9606 GN=RPL21 PE=1 SV=2	11.16	18621.9	4329.89	P46778	5	31.25	0	RL21_HUMAN	28494.7	20954.5	26872.7	28494.7	20954.5	26872.7
Eukaryotic translation initiation factor 2 subunit 2 OS=Homo sapiens OX=9606 GN=EIF2S2 PE=1 SV=2	5.46	38730.6	4324.51	P20042	9	33.33	0	IF2B_HUMAN	48176.3	39348.3	41967	48176.3	39348.3	41967
T-complex protein 1 subunit gamma OS=Homo sapiens OX=9606 GN=CCT3 PE=1 SV=4	6.09	61104.3	4318.21	P49368	11	26.24	0	TCPG_HUMAN	93335.3	80846.3	89815.3	93335.3	80846.3	89815.3
Eukaryotic translation initiation factor 6 OS=Homo sapiens OX=9606 GN=EIF6 PE=1 SV=1	4.37	27112.4	4311.69	P56537	5	28.98	0	IF6_HUMAN	49927.3	48450	53790.3	49927.3	48450	53790.3
Small nuclear ribonucleoprotein E OS=Homo sapiens OX=9606 GN=SNRPE PE=1 SV=1	9.87	10860.7	4307.53	P62304	2	25	0	RUXE_HUMAN	18866.5	37578.5	27948	18866.5	37578.5	27948
Carbonyl reductase [NADPH] 3 OS=Homo sapiens OX=9606 GN=CBR3 PE=1 SV=3	5.78	31249.5	4249.79	O75828	3	16.97	0	CBR3_HUMAN	3593.94	3915.9	5432.6	3593.94	3915.9	5432.6
Rab GDP dissociation inhibitor beta OS=Homo sapiens OX=9606 GN=GDI2 PE=1 SV=2	6.08	51119.6	4242.74	P50395	14	41.8	0	GDIB_HUMAN	100875	57281	85854.3	100875	57281	85854.3
Lamin-B1 OS=Homo sapiens OX=9606 GN=LMNB1 PE=1 SV=2	4.92	66693.6	4238.12	P20700	19	39.93	0	LMNB1_HUMAN	74235.3	61943	72563	74235.3	61943	72563
Alpha-actinin-1 OS=Homo sapiens OX=9606 GN=ACTN1 PE=1 SV=2	5.11	103628	4214.84	P12814	16	24.22	0	ACTN1_HUMAN	28154.6	23908.6	26913.3	28154.6	23908.6	26913.3
Histone H1.2 OS=Homo sapiens OX=9606 GN=H1-2 PE=1 SV=2	11.7	21364.8	4185.46	P16403	4	14.08	0	H12_HUMAN	200078	186103	201034	200078	186103	201034
Malate dehydrogenase_ cytoplasmic OS=Homo sapiens OX=9606 GN=MDH1 PE=1 SV=4	7.19	36654.3	4180.89	P40925	6	23.05	0	MDHC_HUMAN	115522	106661	108894	115522	106661	108894
Interleukin enhancer-binding factor 2 OS=Homo sapiens OX=9606 GN=ILF2 PE=1 SV=2	5.01	43290.3	4170.36	Q12905	5	17.18	0	ILF2_HUMAN	54511.3	51114.7	52718.7	54511.3	51114.7	52718.7
Putative heat shock protein HSP 90-alpha A4 OS=Homo sapiens OX=9606 GN=HSP90AA4P PE=5 SV=1	4.89	47826	4161.77	Q58FG1	5	12.92	0	HS904_HUMAN	25559.2	18857.1	20104.8	25559.2	18857.1	20104.8
Phosphoglucomutase-1 OS=Homo sapiens OX=9606 GN=PGM1 PE=1 SV=3	6.33	61734.4	4160.29	P36871	13	30.25	0	PGM1_HUMAN	104694	56063.7	54604.3	104694	56063.7	54604.3
Cytoskeleton-associated protein 4 OS=Homo sapiens OX=9606 GN=CKAP4 PE=1 SV=2	5.56	66136.6	4147.72	Q07065	18	35.38	0	CKAP4_HUMAN	87522.7	83215.3	85876.7	87522.7	83215.3	85876.7
Proteasome subunit alpha type-5 OS=Homo sapiens OX=9606 GN=PSMA5 PE=1 SV=3	4.54	26582.2	4117.62	P28066	5	30.29	0	PSA5_HUMAN	87536.7	79392.7	89627.7	87536.7	79392.7	89627.7
Ras-related protein Rab-8A OS=Homo sapiens OX=9606 GN=RAB8A PE=1 SV=1	9.55	23839.3	4100.49	P61006	5	22.71	0	RAB8A_HUMAN	10814	12986.3	11886.7	10814	12986.3	11886.7
Ubiquitin-conjugating enzyme E2 N OS=Homo sapiens OX=9606 GN=UBE2N PE=1 SV=1	6.18	17194.9	4070.96	P61088	5	42.11	0	UBE2N_HUMAN	37483	38861.7	35427.3	37483	38861.7	35427.3
Sodium/potassium-transporting ATPase subunit alpha-1 OS=Homo sapiens OX=9606 GN=ATP1A1 PE=1 SV=1	5.17	114208	4017.29	P05023	22	25.42	0	AT1A1_HUMAN	58744.5	59731.3	67154	58744.5	59731.3	67154
Heterogeneous nuclear ribonucleoprotein R OS=Homo sapiens OX=9606 GN=HNRNPR PE=1 SV=1	8.24	71228.3	3986.98	O43390	11	25.43	0	HNRPR_HUMAN	71215.9	63843.6	75072.8	71215.9	63843.6	75072.8
Voltage-dependent anion-selective channel protein 2 OS=Homo sapiens OX=9606 GN=VDAC2 PE=1 SV=2	7.48	32079.8	3986.77	P45880	8	34.35	0	VDAC2_HUMAN	142140	130416	133931	142140	130416	133931
DNA-directed RNA polymerases I_ II_ and III subunit RPABC3 OS=Homo sapiens OX=9606 GN=POLR2H PE=1 SV=4	4.3	17200.4	3970.76	P52434	3	20.67	0	RPAB3_HUMAN	34699.5	20596	32728.5	34699.5	20596	32728.5
40S ribosomal protein S27 OS=Homo sapiens OX=9606 GN=RPS27 PE=1 SV=3	9.99	9803.3	3970.75	P42677	2	28.57	0	RS27_HUMAN	143198	147901	159198	143198	147901	159198
Macrophage-capping protein OS=Homo sapiens OX=9606 GN=CAPG PE=1 SV=2	5.8	38783.7	3903.08	P40121	6	25	0	CAPG_HUMAN	64763.7	68878.7	62624.7	64763.7	68878.7	62624.7
Pachytene checkpoint protein 2 homolog OS=Homo sapiens OX=9606 GN=TRIP13 PE=1 SV=2	5.69	48893	3891.41	Q15645	14	37.27	0	PCH2_HUMAN	40988.7	36105.3	41577.7	40988.7	36105.3	41577.7
Proteasome activator complex subunit 1 OS=Homo sapiens OX=9606 GN=PSME1 PE=1 SV=1	5.69	28894.2	3874.54	Q06323	5	27.71	0	PSME1_HUMAN	43965.7	40047.7	44172.7	43965.7	40047.7	44172.7
Cyclin-dependent kinase 1 OS=Homo sapiens OX=9606 GN=CDK1 PE=1 SV=3	8.81	34152.5	3863.48	P06493	7	27.95	0	CDK1_HUMAN	54083	47648.3	54763.6	54083	47648.3	54763.6
Polyadenylate-binding protein 4 OS=Homo sapiens OX=9606 GN=PABPC4 PE=1 SV=1	9.73	71125.2	3822.91	Q13310	10	17.39	0	PABP4_HUMAN	45008.6	43853.1	38653.5	45008.6	43853.1	38653.5
Acetyl-CoA acetyltransferase_ mitochondrial OS=Homo sapiens OX=9606 GN=ACAT1 PE=1 SV=1	9.21	45484.8	3807.98	P24752	7	20.61	0	THIL_HUMAN	47250.3	39014	48069.7	47250.3	39014	48069.7
Endoplasmic reticulum resident protein 29 OS=Homo sapiens OX=9606 GN=ERP29 PE=1 SV=4	7.31	29050.5	3802.1	P30040	7	34.1	0	ERP29_HUMAN	62014	68468.3	68376.3	62014	68468.3	68376.3
Leucine-rich PPR motif-containing protein_ mitochondrial OS=Homo sapiens OX=9606 GN=LRPPRC PE=1 SV=3	5.75	159103	3780.78	P42704	33	28.55	0	LPPRC_HUMAN	74737.3	61244.3	77573	74737.3	61244.3	77573
Eukaryotic translation initiation factor 2 subunit 1 OS=Homo sapiens OX=9606 GN=EIF2S1 PE=1 SV=3	4.82	36397.4	3762.41	P05198	11	39.68	0	IF2A_HUMAN	51239	55609.7	55461.7	51239	55609.7	55461.7
60S ribosomal protein L13a OS=Homo sapiens OX=9606 GN=RPL13A PE=1 SV=2	11.56	23634.3	3753.97	P40429	8	28.08	0	RL13A_HUMAN	103033	97441	93049	103033	97441	93049
60S ribosomal protein L14 OS=Homo sapiens OX=9606 GN=RPL14 PE=1 SV=4	11.64	23545.9	3703.41	P50914	4	16.74	0	RL14_HUMAN	59667.3	47926	86603.7	59667.3	47926	86603.7
Lupus La protein OS=Homo sapiens OX=9606 GN=SSB PE=1 SV=2	6.78	47008.2	3702.12	P05455	11	30.88	0	LA_HUMAN	41496.7	35996	38424.3	41496.7	35996	38424.3
Fascin OS=Homo sapiens OX=9606 GN=FSCN1 PE=1 SV=3	6.9	55157.3	3688.38	Q16658	7	20.49	0	FSCN1_HUMAN	78017	107476	92007.3	78017	107476	92007.3
Microsomal glutathione S-transferase 3 OS=Homo sapiens OX=9606 GN=MGST3 PE=1 SV=1	9.67	16744.4	3680.61	O14880	2	17.76	0	MGST3_HUMAN	37573	45967	38846.5	37573	45967	38846.5
Serpin B6 OS=Homo sapiens OX=9606 GN=SERPINB6 PE=1 SV=3	5.01	42964.2	3670.2	P35237	15	53.46	0	SPB6_HUMAN	52536.3	61859	62971.7	52536.3	61859	62971.7
Thioredoxin-dependent peroxide reductase_ mitochondrial OS=Homo sapiens OX=9606 GN=PRDX3 PE=1 SV=3	7.7	28034.8	3668.96	P30048	4	17.58	0	PRDX3_HUMAN	110741	98449	102661	110741	98449	102661
Pyridoxal kinase OS=Homo sapiens OX=9606 GN=PDXK PE=1 SV=1	5.72	35330.5	3646.49	O00764	2	12.18	0	PDXK_HUMAN	22511.5	13487.5	18080.5	22511.5	13487.5	18080.5
Leucine-rich repeat-containing protein 59 OS=Homo sapiens OX=9606 GN=LRRC59 PE=1 SV=1	10.28	35329.7	3617.89	Q96AG4	7	27.69	0	LRC59_HUMAN	53762.7	56954	87628.3	53762.7	56954	87628.3
T-complex protein 1 subunit epsilon OS=Homo sapiens OX=9606 GN=CCT5 PE=1 SV=1	5.31	60127.4	3617.09	P48643	14	29.57	0	TCPE_HUMAN	95505	93042	94949	95505	93042	94949
Heterogeneous nuclear ribonucleoprotein A0 OS=Homo sapiens OX=9606 GN=HNRNPA0 PE=1 SV=1	9.65	31011.7	3593.42	Q13151	3	16.07	0	ROA0_HUMAN	49710.7	49057.7	57651.3	49710.7	49057.7	57651.3
60S ribosomal protein L23 OS=Homo sapiens OX=9606 GN=RPL23 PE=1 SV=1	11.19	14979.5	3591.74	P62829	4	30	0	RL23_HUMAN	104761	102641	100184	104761	102641	100184
Hemoglobin subunit alpha OS=Homo sapiens OX=9606 GN=HBA1 PE=1 SV=2	9.2	15314.6	3587.7	P69905	3	21.83	0	HBA_HUMAN	114592	205074	124442	114592	205074	124442
ATP-citrate synthase OS=Homo sapiens OX=9606 GN=ACLY PE=1 SV=3	6.98	121752	3550.15	P53396	23	27.52	0	ACLY_HUMAN	41694.3	56340.7	50780.3	41694.3	56340.7	50780.3
Basigin OS=Homo sapiens OX=9606 GN=BSG PE=1 SV=2	5.3	42599.6	3520.1	P35613	5	19.22	0	BASI_HUMAN	117198	138085	131388	117198	138085	131388
Adenosylhomocysteinase OS=Homo sapiens OX=9606 GN=AHCY PE=1 SV=4	5.92	48286.5	3485.08	P23526	7	20.37	0	SAHH_HUMAN	103593	83865.3	94454.3	103593	83865.3	94454.3
Ras-related protein Rab-14 OS=Homo sapiens OX=9606 GN=RAB14 PE=1 SV=4	5.82	24125.1	3468.91	P61106	6	40	0	RAB14_HUMAN	27809	21264	25218.7	27809	21264	25218.7
60S ribosomal protein L8 OS=Homo sapiens OX=9606 GN=RPL8 PE=1 SV=2	11.63	28252.8	3468.14	P62917	2	10.51	0	RL8_HUMAN	236196	108102	102482	236196	108102	102482
Glutathione S-transferase Mu 3 OS=Homo sapiens OX=9606 GN=GSTM3 PE=1 SV=3	5.22	27015.9	3463.89	P21266	5	31.11	0	GSTM3_HUMAN	23180.3	26328	12860	23180.3	26328	12860
Leukocyte elastase inhibitor OS=Homo sapiens OX=9606 GN=SERPINB1 PE=1 SV=1	5.88	42856	3461.52	P30740	12	36.15	0	ILEU_HUMAN	93391	79181.7	88316.3	93391	79181.7	88316.3
Bifunctional purine biosynthesis protein PURH OS=Homo sapiens OX=9606 GN=ATIC PE=1 SV=3	6.3	65129.2	3440.75	P31939	13	30.74	0	PUR9_HUMAN	28756.7	26393	28866.3	28756.7	26393	28866.3
Neutral alpha-glucosidase AB OS=Homo sapiens OX=9606 GN=GANAB PE=1 SV=3	5.72	107330	3427.85	Q14697	15	19.07	0	GANAB_HUMAN	88868.7	76216	78332.7	88868.7	76216	78332.7
Monocarboxylate transporter 4 OS=Homo sapiens OX=9606 GN=SLC16A3 PE=1 SV=1	7.89	50096.8	3403.9	O15427	6	13.12	0	MOT4_HUMAN	149866	148415	137765	149866	148415	137765
Actin-related protein 2/3 complex subunit 3 OS=Homo sapiens OX=9606 GN=ARPC3 PE=1 SV=3	8.83	20774.8	3400.75	O15145	3	17.42	0	ARPC3_HUMAN	9560	10283	10078.7	9560	10283	10078.7
Keratin_ type I cytoskeletal 14 OS=Homo sapiens OX=9606 GN=KRT14 PE=1 SV=4	4.9	51903.7	3363.89	P02533	11	26.48	0	K1C14_HUMAN	106810	100517	105601	106810	100517	105601
Aspartyl/asparaginyl beta-hydroxylase OS=Homo sapiens OX=9606 GN=ASPH PE=1 SV=3	4.74	86318.9	3325.4	Q12797	9	18.21	0	ASPH_HUMAN	57353.7	57034	59954.7	57353.7	57034	59954.7
Protein mago nashi homolog OS=Homo sapiens OX=9606 GN=MAGOH PE=1 SV=1	5.71	17220.7	3308.7	P61326	5	43.84	0	MGN_HUMAN	25324.7	31132	48090.7	25324.7	31132	48090.7
Staphylococcal nuclease domain-containing protein 1 OS=Homo sapiens OX=9606 GN=SND1 PE=1 SV=1	6.78	102681	3288.76	Q7KZF4	19	28.35	0	SND1_HUMAN	53466.7	48724.3	62944.7	53466.7	48724.3	62944.7
Serine/threonine-protein phosphatase PP1-alpha catalytic subunit OS=Homo sapiens OX=9606 GN=PPP1CA PE=1 SV=1	5.92	38253.5	3242.18	P62136	6	21.21	0	PP1A_HUMAN	16637	13080.3	11807.2	16637	13080.3	11807.2
Apolipoprotein C-III OS=Homo sapiens OX=9606 GN=APOC3 PE=1 SV=1	5.06	10852.3	3239.18	P02656	1	16.16	0	APOC3_HUMAN	22293	19210	23555	22293	19210	23555
Stathmin OS=Homo sapiens OX=9606 GN=STMN1 PE=1 SV=3	5.67	17302.5	3230.72	P16949	3	22.82	0	STMN1_HUMAN	36104	37393	35332.3	36104	37393	35332.3
F-actin-capping protein subunit alpha-1 OS=Homo sapiens OX=9606 GN=CAPZA1 PE=1 SV=3	5.34	33093.9	3218.93	P52907	7	39.51	0	CAZA1_HUMAN	30033.3	31343.5	32841.1	30033.3	31343.5	32841.1
60S ribosomal protein L36 OS=Homo sapiens OX=9606 GN=RPL36 PE=1 SV=3	12.11	12310.8	3188.35	Q9Y3U8	2	19.05	0	RL36_HUMAN	69848	118504	80182.5	69848	118504	80182.5
60S ribosomal protein L27 OS=Homo sapiens OX=9606 GN=RPL27 PE=1 SV=2	11.22	15797.8	3184.69	P61353	3	28.68	0	RL27_HUMAN	63983.7	96903	81546	63983.7	96903	81546
UV excision repair protein RAD23 homolog B OS=Homo sapiens OX=9606 GN=RAD23B PE=1 SV=1	4.58	43228.3	3182.8	P54727	8	27.14	0	RD23B_HUMAN	60759	68918.3	62807.3	60759	68918.3	62807.3
Translocon-associated protein subunit delta OS=Homo sapiens OX=9606 GN=SSR4 PE=1 SV=1	5.75	19169.7	3179.77	P51571	4	30.64	0	SSRD_HUMAN	70759	70712.7	72282	70759	70712.7	72282
Stress-induced-phosphoprotein 1 OS=Homo sapiens OX=9606 GN=STIP1 PE=1 SV=1	6.42	63266.7	3160.7	P31948	11	21.73	0	STIP1_HUMAN	93650.7	88634.7	90908	93650.7	88634.7	90908
26S proteasome regulatory subunit 6A OS=Homo sapiens OX=9606 GN=PSMC3 PE=1 SV=3	4.94	49488.8	3160.41	P17980	10	34.62	0	PRS6A_HUMAN	21432.7	27862.3	22794.7	21432.7	27862.3	22794.7
RuvB-like 1 OS=Homo sapiens OX=9606 GN=RUVBL1 PE=1 SV=1	6.02	50570.3	3148.97	Q9Y265	10	32.46	0	RUVB1_HUMAN	47432	41786.7	45562.3	47432	41786.7	45562.3
Transferrin receptor protein 1 OS=Homo sapiens OX=9606 GN=TFRC PE=1 SV=2	6.2	85327.7	3129.49	P02786	21	30.66	0	TFR1_HUMAN	82346	86114	82125.7	82346	86114	82125.7
Heterogeneous nuclear ribonucleoprotein D-like OS=Homo sapiens OX=9606 GN=HNRNPDL PE=1 SV=3	9.96	46608.7	3125.99	O14979	4	13.1	0	HNRDL_HUMAN	48066.7	34288.3	43756.7	48066.7	34288.3	43756.7
Annexin A4 OS=Homo sapiens OX=9606 GN=ANXA4 PE=1 SV=4	5.74	36110.9	3118.45	P09525	7	28.21	0	ANXA4_HUMAN	22352.7	29944	23145.7	22352.7	29944	23145.7
Nucleosome assembly protein 1-like 4 OS=Homo sapiens OX=9606 GN=NAP1L4 PE=1 SV=1	4.4	42994.6	3115.81	Q99733	5	18.93	0	NP1L4_HUMAN	26816.2	23725.7	25762.9	26816.2	23725.7	25762.9
Eukaryotic initiation factor 4A-III OS=Homo sapiens OX=9606 GN=EIF4A3 PE=1 SV=4	6.32	47156.3	3104.25	P38919	9	28.71	0	IF4A3_HUMAN	39136.3	52924.3	41777.3	39136.3	52924.3	41777.3
Cyclin-dependent kinase inhibitor 2A OS=Homo sapiens OX=9606 GN=CDKN2A PE=1 SV=2	5.43	16589.7	3104.03	P42771	3	26.28	0	CDN2A_HUMAN	14721		10567.7	14721	0	10567.7
Nucleolar protein 58 OS=Homo sapiens OX=9606 GN=NOP58 PE=1 SV=1	9.38	60091.5	3095.65	Q9Y2X3	10	26.28	0	NOP58_HUMAN	38170.3	33490.3	37419	38170.3	33490.3	37419
Serine/threonine-protein phosphatase PP1-gamma catalytic subunit OS=Homo sapiens OX=9606 GN=PPP1CC PE=1 SV=1	6.13	37725.2	3093.21	P36873	4	15.48	0	PP1G_HUMAN	33496.4	24355.7	23495.9	33496.4	24355.7	23495.9
RNA-binding motif protein_ X chromosome OS=Homo sapiens OX=9606 GN=RBMX PE=1 SV=3	10.37	42331.9	3087.4	P38159	12	31.71	0	RBMX_HUMAN	109110	55809.3	61781.7	109110	55809.3	61781.7
Rho-related GTP-binding protein RhoB OS=Homo sapiens OX=9606 GN=RHOB PE=1 SV=1	4.92	22579.6	3085.97	P62745	3	25	0	RHOB_HUMAN	20266	39915	18534.5	20266	39915	18534.5
Serine/arginine-rich splicing factor 7 OS=Homo sapiens OX=9606 GN=SRSF7 PE=1 SV=1	12.31	27594.7	3080.38	Q16629	3	14.71	0	SRSF7_HUMAN	48735.1	47228.5	43946.6	48735.1	47228.5	43946.6
Transmembrane emp24 domain-containing protein 9 OS=Homo sapiens OX=9606 GN=TMED9 PE=1 SV=2	8.19	27391.5	3068.79	Q9BVK6	4	19.57	0	TMED9_HUMAN	2867.03	26962.3	2863.15	2867.03	26962.3	2863.15
Splicing factor_ proline- and glutamine-rich OS=Homo sapiens OX=9606 GN=SFPQ PE=1 SV=2	9.95	76263.6	3068.58	P23246	10	15.42	0	SFPQ_HUMAN	111547	100060	108931	111547	100060	108931
Pyruvate dehydrogenase E1 component subunit beta_ mitochondrial OS=Homo sapiens OX=9606 GN=PDHB PE=1 SV=3	6.23	39575.7	3047.83	P11177	6	22.28	0	ODPB_HUMAN	24732.3	26291	25016.7	24732.3	26291	25016.7
Purine nucleoside phosphorylase OS=Homo sapiens OX=9606 GN=PNP PE=1 SV=2	6.53	32346.1	3042.28	P00491	7	33.91	0	PNPH_HUMAN	19571.3	32318.7	21290.3	19571.3	32318.7	21290.3
Serine/arginine-rich splicing factor 6 OS=Homo sapiens OX=9606 GN=SRSF6 PE=1 SV=2	11.92	39700.9	3030.31	Q13247	5	14.53	0	SRSF6_HUMAN	62635.5	21722.4	35946.8	62635.5	21722.4	35946.8
Spliceosome RNA helicase DDX39B OS=Homo sapiens OX=9606 GN=DDX39B PE=1 SV=1	5.32	49447.7	3027.88	Q13838	9	24.77	0	DX39B_HUMAN	93861.8	77783.6	88149	93861.8	77783.6	88149
Cytochrome b-c1 complex subunit 7 OS=Homo sapiens OX=9606 GN=UQCRB PE=1 SV=2	9.31	13530.5	3006.99	P14927	1	11.71	0	QCR7_HUMAN	7794	6205	7210	7794	6205	7210
Adenylyl cyclase-associated protein 1 OS=Homo sapiens OX=9606 GN=CAP1 PE=1 SV=5	8.07	52357.8	3004.12	Q01518	8	21.47	0	CAP1_HUMAN	45928	40174	46091.3	45928	40174	46091.3
Insulin-like growth factor 2 mRNA-binding protein 1 OS=Homo sapiens OX=9606 GN=IGF2BP1 PE=1 SV=2	9.72	63822.9	2994.78	Q9NZI8	9	21.84	0	IF2B1_HUMAN	16318.7	13765.7	17424.7	16318.7	13765.7	17424.7
Programmed cell death protein 6 OS=Homo sapiens OX=9606 GN=PDCD6 PE=1 SV=1	4.97	21925.5	2975.86	O75340	4	30.89	0	PDCD6_HUMAN	29918.7	35970.7	30433.7	29918.7	35970.7	30433.7
Sodium-coupled neutral amino acid transporter 2 OS=Homo sapiens OX=9606 GN=SLC38A2 PE=1 SV=2	7.98	56368.3	2967.01	Q96QD8	4	11.66	0	S38A2_HUMAN	42712.7	30633.7	38295.3	42712.7	30633.7	38295.3
ATP synthase subunit delta_ mitochondrial OS=Homo sapiens OX=9606 GN=ATP5F1D PE=1 SV=2	5.2	17490	2965.98	P30049	1	8.33	0	ATPD_HUMAN	42854	62861	60180	42854	62861	60180
Glutathione S-transferase kappa 1 OS=Homo sapiens OX=9606 GN=GSTK1 PE=1 SV=3	8.73	25611	2947.11	Q9Y2Q3	4	22.12	0	GSTK1_HUMAN	18955	28899.7	22761	18955	28899.7	22761
T-complex protein 1 subunit zeta OS=Homo sapiens OX=9606 GN=CCT6A PE=1 SV=3	6.26	58480.5	2942.95	P40227	14	35.22	0	TCPZ_HUMAN	107588	90432.7	93158.7	107588	90432.7	93158.7
Tryptophan--tRNA ligase_ cytoplasmic OS=Homo sapiens OX=9606 GN=WARS PE=1 SV=2	5.81	53507.7	2928.7	P23381	13	33.12	0	SYWC_HUMAN	40815.3	39555.7	42255.3	40815.3	39555.7	42255.3
ATP-dependent RNA helicase DDX39A OS=Homo sapiens OX=9606 GN=DDX39A PE=1 SV=2	5.34	49642.9	2924.38	O00148	10	27.4	0	DX39A_HUMAN	29295.6	26586.7	27767.4	29295.6	26586.7	27767.4
60S ribosomal protein L34 OS=Homo sapiens OX=9606 GN=RPL34 PE=1 SV=3	12	13521.1	2905.18	P49207	2	13.68	0	RL34_HUMAN	18842	58481	37512.5	18842	58481	37512.5
Superoxide dismutase [Mn]_ mitochondrial OS=Homo sapiens OX=9606 GN=SOD2 PE=1 SV=3	8.41	24921.3	2891.03	P04179	5	23.42	0	SODM_HUMAN	35393.3	34920	33295	35393.3	34920	33295
Erythrocyte band 7 integral membrane protein OS=Homo sapiens OX=9606 GN=STOM PE=1 SV=3	7.99	31901.9	2884.07	P27105	4	20.49	0	STOM_HUMAN	19651	21143	18797	19651	21143	18797
Nucleolar RNA helicase 2 OS=Homo sapiens OX=9606 GN=DDX21 PE=1 SV=5	9.9	87857.8	2880.34	Q9NR30	17	23.88	0	DDX21_HUMAN	62143.3	70634.3	68625.7	62143.3	70634.3	68625.7
Cytochrome b-c1 complex subunit Rieske_ mitochondrial OS=Homo sapiens OX=9606 GN=UQCRFS1 PE=1 SV=2	8.39	29953.2	2828.96	P47985	3	22.26	0	UCRI_HUMAN	8697	8646.5	7566.33	8697	8646.5	7566.33
Keratin_ type II cytoskeletal 6B OS=Homo sapiens OX=9606 GN=KRT6B PE=1 SV=5	8.07	60352.2	2823.12	P04259	12	21.63	0	K2C6B_HUMAN	22294.7	19886.3	22695.9	22294.7	19886.3	22695.9
Serum paraoxonase/arylesterase 2 OS=Homo sapiens OX=9606 GN=PON2 PE=1 SV=4	5.25	39552	2818.05	Q15165	6	33.9	0	PON2_HUMAN	33924.7	16439	21143	33924.7	16439	21143
RNA-binding protein FUS OS=Homo sapiens OX=9606 GN=FUS PE=1 SV=1	9.57	53654	2817.31	P35637	7	20.53	0	FUS_HUMAN	103407	96401.7	42885.9	103407	96401.7	42885.9
40S ribosomal protein S23 OS=Homo sapiens OX=9606 GN=RPS23 PE=1 SV=3	11.22	15978.7	2794.67	P62266	3	20.98	0	RS23_HUMAN	79940	80379.3	84891	79940	80379.3	84891
Cytochrome c oxidase subunit 4 isoform 1_ mitochondrial OS=Homo sapiens OX=9606 GN=COX4I1 PE=1 SV=1	10.11	19633.8	2793.63	P13073	3	19.53	0	COX41_HUMAN	26003.5	37083.7	28683.7	26003.5	37083.7	28683.7
40S ribosomal protein S25 OS=Homo sapiens OX=9606 GN=RPS25 PE=1 SV=1	10.84	13799.2	2792.69	P62851	4	28	0	RS25_HUMAN	73286.7	72747.3	79373.3	73286.7	72747.3	79373.3
60S ribosomal protein L35a OS=Homo sapiens OX=9606 GN=RPL35A PE=1 SV=2	11.62	12594.7	2790.95	P18077	1	6.36	0	RL35A_HUMAN	10469	9180	9708	10469	9180	9708
Eukaryotic translation initiation factor 1A_ Y-chromosomal OS=Homo sapiens OX=9606 GN=EIF1AY PE=1 SV=4	4.88	16556.4	2777.05	O14602	4	25.69	0	IF1AY_HUMAN	65316.3	48384.7	64768.7	65316.3	48384.7	64768.7
Serine/arginine-rich splicing factor 4 OS=Homo sapiens OX=9606 GN=SRSF4 PE=1 SV=2	12.02	56792.5	2769.01	Q08170	4	9.11	0	SRSF4_HUMAN	17604.9	17261.4	29327.9	17604.9	17261.4	29327.9
HLA class I histocompatibility antigen_ A alpha chain OS=Homo sapiens OX=9606 GN=HLA-A PE=1 SV=2	5.6	41125.9	2768.02	P04439	4	15.07	0	HLAA_HUMAN	99124.7	81922.3	98844.6	99124.7	81922.3	98844.6
Polypyrimidine tract-binding protein 1 OS=Homo sapiens OX=9606 GN=PTBP1 PE=1 SV=1	9.69	57392.5	2762.38	P26599	9	24.11	0	PTBP1_HUMAN	99417	98846.3	99111	99417	98846.3	99111
Ras-related protein Rab-35 OS=Homo sapiens OX=9606 GN=RAB35 PE=1 SV=1	8.39	23310.4	2755.08	Q15286	2	13.93	0	RAB35_HUMAN	11166	11820	8265.5	11166	11820	8265.5
Destrin OS=Homo sapiens OX=9606 GN=DSTN PE=1 SV=3	7.84	18962	2753.65	P60981	2	16.36	0	DEST_HUMAN	46565	23252	35156.5	46565	23252	35156.5
Eukaryotic translation initiation factor 3 subunit B OS=Homo sapiens OX=9606 GN=EIF3B PE=1 SV=3	4.7	92880.9	2746.95	P55884	15	24.08	0	EIF3B_HUMAN	36611	54762.3	43624.3	36611	54762.3	43624.3
ATP-dependent RNA helicase A OS=Homo sapiens OX=9606 GN=DHX9 PE=1 SV=4	6.43	142270	2725.43	Q08211	19	20.31	0	DHX9_HUMAN	86724	88024	106025	86724	88024	106025
Alanine--tRNA ligase_ cytoplasmic OS=Homo sapiens OX=9606 GN=AARS PE=1 SV=2	5.19	107552	2703.15	P49588	19	25.62	0	SYAC_HUMAN	49910.3	50797.7	52716.3	49910.3	50797.7	52716.3
Kynureninase OS=Homo sapiens OX=9606 GN=KYNU PE=1 SV=1	6.62	52864.9	2700.91	Q16719	8	20.43	0	KYNU_HUMAN	53826.7	45266.7	49432.7	53826.7	45266.7	49432.7
LIM and SH3 domain protein 1 OS=Homo sapiens OX=9606 GN=LASP1 PE=1 SV=2	6.7	30116.4	2695.84	Q14847	7	27.97	0	LASP1_HUMAN	47525	47285.3	47175.7	47525	47285.3	47175.7
Calumenin OS=Homo sapiens OX=9606 GN=CALU PE=1 SV=2	4.28	37220.9	2678.35	O43852	5	21.27	0	CALU_HUMAN	59173	51235.3	60268.7	59173	51235.3	60268.7
Ras-related protein Rab-11B OS=Homo sapiens OX=9606 GN=RAB11B PE=1 SV=4	5.56	24602.6	2675.54	Q15907	8	41.74	0	RB11B_HUMAN	30282.3	29850.7	30377	30282.3	29850.7	30377
6-phosphogluconate dehydrogenase_ decarboxylating OS=Homo sapiens OX=9606 GN=PGD PE=1 SV=3	6.89	53653.3	2667.94	P52209	9	20.91	0	6PGD_HUMAN	41098	28209.3	38091.7	41098	28209.3	38091.7
Glutamine--fructose-6-phosphate aminotransferase [isomerizing] 1 OS=Homo sapiens OX=9606 GN=GFPT1 PE=1 SV=3	6.7	79605	2663.78	Q06210	13	22.03	0	GFPT1_HUMAN	30065.3	23609.7	25482	30065.3	23609.7	25482
Hypoxia up-regulated protein 1 OS=Homo sapiens OX=9606 GN=HYOU1 PE=1 SV=1	4.97	111564	2655.99	Q9Y4L1	21	26.43	0	HYOU1_HUMAN	61132.3	50609.3	55467.3	61132.3	50609.3	55467.3
Protein FAM162A OS=Homo sapiens OX=9606 GN=FAM162A PE=1 SV=2	10.47	17570.5	2629.71	Q96A26	2	18.18	0	F162A_HUMAN	50040.5	16919	43882	50040.5	16919	43882
GTP-binding protein SAR1a OS=Homo sapiens OX=9606 GN=SAR1A PE=1 SV=1	6.27	22480.9	2627.4	Q9NR31	4	27.27	0	SAR1A_HUMAN	37452.7	32047.7	36243.3	37452.7	32047.7	36243.3
60S ribosomal protein L24 OS=Homo sapiens OX=9606 GN=RPL24 PE=1 SV=1	11.85	17893	2625.7	P83731	3	19.11	0	RL24_HUMAN	65565.7	83594.3	69744.3	65565.7	83594.3	69744.3
Serpin B5 OS=Homo sapiens OX=9606 GN=SERPINB5 PE=1 SV=2	5.67	42556.6	2622.01	P36952	9	35.47	0	SPB5_HUMAN	65956.3	51452.3	68665	65956.3	51452.3	68665
Very-long-chain (3R)-3-hydroxyacyl-CoA dehydratase 3 OS=Homo sapiens OX=9606 GN=HACD3 PE=1 SV=2	9.24	43387.7	2601.16	Q9P035	3	14.64	0	HACD3_HUMAN	22811.3	12119	18584.7	22811.3	12119	18584.7
Flap endonuclease 1 OS=Homo sapiens OX=9606 GN=FEN1 PE=1 SV=1	8.89	42935.2	2597.48	P39748	7	24.74	0	FEN1_HUMAN	56397.7	59566.7	57397	56397.7	59566.7	57397
ATP synthase subunit f_ mitochondrial OS=Homo sapiens OX=9606 GN=ATP5MF PE=1 SV=3	10.07	11031.9	2589.02	P56134	2	25.53	0	ATPK_HUMAN	26335	39763.5	30450.5	26335	39763.5	30450.5
Keratin_ type I cytoskeletal 16 OS=Homo sapiens OX=9606 GN=KRT16 PE=1 SV=4	4.79	51610.1	2585.13	P08779	11	28.75	0	K1C16_HUMAN	65658.4	74354	66310.2	65658.4	74354	66310.2
Chromobox protein homolog 3 OS=Homo sapiens OX=9606 GN=CBX3 PE=1 SV=4	5.04	20982.5	2573.93	Q13185	3	18.03	0	CBX3_HUMAN	26598.1	39784.3	36030.3	26598.1	39784.3	36030.3
ATP synthase subunit d_ mitochondrial OS=Homo sapiens OX=9606 GN=ATP5PD PE=1 SV=3	5.02	18548.3	2573.45	O75947	7	51.55	0	ATP5H_HUMAN	28544.3	23920	25931.3	28544.3	23920	25931.3
Vacuolar protein sorting-associated protein 35 OS=Homo sapiens OX=9606 GN=VPS35 PE=1 SV=2	5.18	92505.6	2572.69	Q96QK1	13	20.35	0	VPS35_HUMAN	41553.7	37849.3	41558.3	41553.7	37849.3	41558.3
Sideroflexin-1 OS=Homo sapiens OX=9606 GN=SFXN1 PE=1 SV=4	9.41	35904.6	2560.79	Q9H9B4	10	39.75	0	SFXN1_HUMAN	41199	37252.7	41914.3	41199	37252.7	41914.3
Prefoldin subunit 3 OS=Homo sapiens OX=9606 GN=VBP1 PE=1 SV=4	6.98	22797	2558.53	P61758	2	16.24	0	PFD3_HUMAN	15358	10842	10763	15358	10842	10763
Medium-chain specific acyl-CoA dehydrogenase_ mitochondrial OS=Homo sapiens OX=9606 GN=ACADM PE=1 SV=1	8.42	47044.6	2557.02	P11310	8	21.62	0	ACADM_HUMAN	40053.7	35608	37136.3	40053.7	35608	37136.3
Adenylate kinase 2_ mitochondrial OS=Homo sapiens OX=9606 GN=AK2 PE=1 SV=2	7.85	26705.9	2556.36	P54819	8	38.49	0	KAD2_HUMAN	27291.7	30163.7	25880.3	27291.7	30163.7	25880.3
Very long-chain specific acyl-CoA dehydrogenase_ mitochondrial OS=Homo sapiens OX=9606 GN=ACADVL PE=1 SV=1	9.07	70789.5	2555.91	P49748	18	35.73	0	ACADV_HUMAN	62132	47646	56979.3	62132	47646	56979.3
Lactoylglutathione lyase OS=Homo sapiens OX=9606 GN=GLO1 PE=1 SV=4	4.94	21005.9	2552.55	Q04760	4	35.87	0	LGUL_HUMAN	21413	32650	22715.7	21413	32650	22715.7
Serum albumin OS=Homo sapiens OX=9606 GN=ALB PE=1 SV=2	5.89	71362.7	2544.18	P02768	3	4.6	0	ALBU_HUMAN	439683	508252	449292	439683	508252	449292
Ras-related protein Rab-2B OS=Homo sapiens OX=9606 GN=RAB2B PE=1 SV=1	7.85	24442.5	2543.12	Q8WUD1	5	26.85	0	RAB2B_HUMAN	15072.4	7657.39	11493.1	15072.4	7657.39	11493.1
60S ribosomal protein L10 OS=Homo sapiens OX=9606 GN=RPL10 PE=1 SV=4	10.73	25060.2	2542.77	P27635	4	18.22	0	RL10_HUMAN	42313.7	132622	51883.3	42313.7	132622	51883.3
Proteasome subunit beta type-3 OS=Homo sapiens OX=9606 GN=PSMB3 PE=1 SV=2	6.16	23234.1	2525.21	P49720	3	21.95	0	PSB3_HUMAN	25732	27720.7	26179.3	25732	27720.7	26179.3
Aconitate hydratase_ mitochondrial OS=Homo sapiens OX=9606 GN=ACO2 PE=1 SV=2	7.35	86166.9	2521.25	Q99798	13	24.23	0	ACON_HUMAN	34198	35159	33960.7	34198	35159	33960.7
Splicing factor 3B subunit 6 OS=Homo sapiens OX=9606 GN=SF3B6 PE=1 SV=1	9.76	14699	2520.86	Q9Y3B4	1	11.2	0	SF3B6_HUMAN	10928	9871	13090	10928	9871	13090
Enoyl-CoA delta isomerase 1_ mitochondrial OS=Homo sapiens OX=9606 GN=ECI1 PE=1 SV=1	8.68	33101.2	2512.95	P42126	4	15.23	0	ECI1_HUMAN	56552.3	67774.3	62851.7	56552.3	67774.3	62851.7
40S ribosomal protein S19 OS=Homo sapiens OX=9606 GN=RPS19 PE=1 SV=2	10.98	16060.5	2506.8	P39019	3	20	0	RS19_HUMAN	28606.5	26402	31306	28606.5	26402	31306
Serine/arginine-rich splicing factor 1 OS=Homo sapiens OX=9606 GN=SRSF1 PE=1 SV=2	10.75	27858.7	2493.88	Q07955	7	25	0	SRSF1_HUMAN	104879	116952	116288	104879	116952	116288
60S ribosomal protein L29 OS=Homo sapiens OX=9606 GN=RPL29 PE=1 SV=2	12.21	17809.1	2492.13	P47914	2	14.47	0	RL29_HUMAN	155904	162010	153230	155904	162010	153230
NADPH--cytochrome P450 reductase OS=Homo sapiens OX=9606 GN=POR PE=1 SV=2	5.25	77146.1	2482.29	P16435	11	21.42	0	NCPR_HUMAN	36720.7	36984	34476	36720.7	36984	34476
Serine hydroxymethyltransferase_ cytosolic OS=Homo sapiens OX=9606 GN=SHMT1 PE=1 SV=1	7.55	53653	2476.45	P34896	4	11.59	0	GLYC_HUMAN	8781.52	13061.7	10356.8	8781.52	13061.7	10356.8
Jupiter microtubule associated homolog 1 OS=Homo sapiens OX=9606 GN=JPT1 PE=1 SV=3	5.31	16014.5	2466.1	Q9UK76	5	64.94	0	JUPI1_HUMAN	16050.7	12967.3	17594.7	16050.7	12967.3	17594.7
EF-hand domain-containing protein D2 OS=Homo sapiens OX=9606 GN=EFHD2 PE=1 SV=1	4.95	26811.4	2453.17	Q96C19	6	24.58	0	EFHD2_HUMAN	22913.6	25987	23916.7	22913.6	25987	23916.7
U1 small nuclear ribonucleoprotein 70 kDa OS=Homo sapiens OX=9606 GN=SNRNP70 PE=1 SV=2	10.46	51613.8	2433.8	P08621	7	15.56	0	RU17_HUMAN	48593	48775	50093	48593	48775	50093
Dolichyl-diphosphooligosaccharide--protein glycosyltransferase subunit 2 OS=Homo sapiens OX=9606 GN=RPN2 PE=1 SV=3	5.35	69398.1	2428.13	P04844	12	28.21	0	RPN2_HUMAN	37229.7	29927.3	34478	37229.7	29927.3	34478
Ubiquitin-conjugating enzyme E2 L3 OS=Homo sapiens OX=9606 GN=UBE2L3 PE=1 SV=1	8.82	18032.7	2425.4	P68036	1	14.29	0	UB2L3_HUMAN	44836	13915	41293	44836	13915	41293
Poly(U)-binding-splicing factor PUF60 OS=Homo sapiens OX=9606 GN=PUF60 PE=1 SV=1	5.02	60046.7	2410.29	Q9UHX1	12	33.81	0	PUF60_HUMAN	26456	18466.7	23061	26456	18466.7	23061
Signal recognition particle receptor subunit beta OS=Homo sapiens OX=9606 GN=SRPRB PE=1 SV=3	9.49	29930.4	2405.11	Q9Y5M8	5	26.57	0	SRPRB_HUMAN	26552.3	30098	26577.3	26552.3	30098	26577.3
Glutaredoxin-3 OS=Homo sapiens OX=9606 GN=GLRX3 PE=1 SV=2	5.15	37717.2	2396.93	O76003	8	27.76	0	GLRX3_HUMAN	27088	24627.7	27789.7	27088	24627.7	27789.7
Emerin OS=Homo sapiens OX=9606 GN=EMD PE=1 SV=1	5.17	29050.9	2390.6	P50402	4	21.26	0	EMD_HUMAN	69610.3	32641	56608.3	69610.3	32641	56608.3
Aldo-keto reductase family 1 member A1 OS=Homo sapiens OX=9606 GN=AKR1A1 PE=1 SV=3	6.37	36915.3	2380.89	P14550	7	28.31	0	AK1A1_HUMAN	18366.3	15335.7	17579.7	18366.3	15335.7	17579.7
RuvB-like 2 OS=Homo sapiens OX=9606 GN=RUVBL2 PE=1 SV=3	5.34	51327.8	2378.9	Q9Y230	13	37.15	0	RUVB2_HUMAN	33129.3	32813.7	33177.7	33129.3	32813.7	33177.7
Eukaryotic translation initiation factor 3 subunit L OS=Homo sapiens OX=9606 GN=EIF3L PE=1 SV=1	5.92	66955.2	2378.06	Q9Y262	11	24.47	0	EIF3L_HUMAN	33034.7	31875.7	31451	33034.7	31875.7	31451
Chromobox protein homolog 1 OS=Homo sapiens OX=9606 GN=CBX1 PE=1 SV=1	4.66	21531.9	2375.18	P83916	2	14.59	0	CBX1_HUMAN	13717.9			13717.9	0	0
C-1-tetrahydrofolate synthase_ cytoplasmic OS=Homo sapiens OX=9606 GN=MTHFD1 PE=1 SV=3	6.94	102244	2372.28	P11586	14	17.33	0	C1TC_HUMAN	104749	111677	112168	104749	111677	112168
Secretory carrier-associated membrane protein 3 OS=Homo sapiens OX=9606 GN=SCAMP3 PE=1 SV=3	7.57	38686.2	2368.74	O14828	6	30.84	0	SCAM3_HUMAN	22087.3	19941.3	20114.3	22087.3	19941.3	20114.3
Long-chain-fatty-acid--CoA ligase 4 OS=Homo sapiens OX=9606 GN=ACSL4 PE=1 SV=2	8.38	80271.7	2364.95	O60488	10	19.97	0	ACSL4_HUMAN	28395.7	28130.6	30118	28395.7	28130.6	30118
Radixin OS=Homo sapiens OX=9606 GN=RDX PE=1 SV=1	5.99	68678.1	2362.1	P35241	13	24.7	0	RADI_HUMAN	99653	29708.1	70285.6	99653	29708.1	70285.6
Protein CutA OS=Homo sapiens OX=9606 GN=CUTA PE=1 SV=2	5.26	19230.4	2349.25	O60888	2	22.91	0	CUTA_HUMAN	25462.5	38335	23677.5	25462.5	38335	23677.5
Citrate synthase_ mitochondrial OS=Homo sapiens OX=9606 GN=CS PE=1 SV=2	8.47	51940.7	2346.85	O75390	8	19.31	0	CISY_HUMAN	63248.7	52310	61195	63248.7	52310	61195
Probable ATP-dependent RNA helicase DDX17 OS=Homo sapiens OX=9606 GN=DDX17 PE=1 SV=2	8.25	80956.9	2343.63	Q92841	17	27.3	0	DDX17_HUMAN	51787.1	48988.4	50624.8	51787.1	48988.4	50624.8
Ras-related protein Rap-1b OS=Homo sapiens OX=9606 GN=RAP1B PE=1 SV=1	5.46	21052.9	2324.3	P61224	3	20.11	0	RAP1B_HUMAN	48096	22065.7	40659	48096	22065.7	40659
Vasodilator-stimulated phosphoprotein OS=Homo sapiens OX=9606 GN=VASP PE=1 SV=3	9.43	40000.9	2322.85	P50552	3	10	0	VASP_HUMAN	23267	18709	18213.7	23267	18709	18213.7
Septin-2 OS=Homo sapiens OX=9606 GN=SEPTIN2 PE=1 SV=1	6.17	41715.7	2319.54	Q15019	7	31.02	0	SEPT2_HUMAN	17462.3	15065	19241.3	17462.3	15065	19241.3
Histone-binding protein RBBP7 OS=Homo sapiens OX=9606 GN=RBBP7 PE=1 SV=1	4.72	48162.3	2315.48	Q16576	6	21.88	0	RBBP7_HUMAN	82388.8	76779.9	77990.5	82388.8	76779.9	77990.5
Importin-5 OS=Homo sapiens OX=9606 GN=IPO5 PE=1 SV=4	4.65	125113	2309.03	O00410	16	19.78	0	IPO5_HUMAN	56653.7	33773	31806.7	56653.7	33773	31806.7
Aspartate aminotransferase_ cytoplasmic OS=Homo sapiens OX=9606 GN=GOT1 PE=1 SV=3	6.6	46475.7	2307.46	P17174	8	29.06	0	AATC_HUMAN	17615	14914	16830	17615	14914	16830
Flavin reductase (NADPH) OS=Homo sapiens OX=9606 GN=BLVRB PE=1 SV=3	7.51	22233.4	2302.11	P30043	1	7.28	0	BLVRB_HUMAN	25739	29074	26985	25739	29074	26985
Ras-related protein Rab-6A OS=Homo sapiens OX=9606 GN=RAB6A PE=1 SV=3	5.23	23706.9	2297.9	P20340	3	14.9	0	RAB6A_HUMAN	6110.5	8589	6009	6110.5	8589	6009
Serine/threonine-protein phosphatase 2A 65 kDa regulatory subunit A alpha isoform OS=Homo sapiens OX=9606 GN=PPP2R1A PE=1 SV=4	4.82	66107.1	2284.2	P30153	12	26.83	0	2AAA_HUMAN	73775	56640.7	69944	73775	56640.7	69944
Bifunctional glutamate/proline--tRNA ligase OS=Homo sapiens OX=9606 GN=EPRS PE=1 SV=5	7	172188	2267.61	P07814	25	22.62	0	SYEP_HUMAN	116612	91212.7	91293.7	116612	91212.7	91293.7
60S ribosomal protein L35 OS=Homo sapiens OX=9606 GN=RPL35 PE=1 SV=2	11.68	14551.5	2262.48	P42766	2	15.45	0	RL35_HUMAN	101162	92499.5	131386	101162	92499.5	131386
Ras-related protein Rab-13 OS=Homo sapiens OX=9606 GN=RAB13 PE=1 SV=1	9.72	23002.3	2238.31	P51153	4	25.62	0	RAB13_HUMAN	7340.93	11904.8	7552.33	7340.93	11904.8	7552.33
HLA class I histocompatibility antigen_ C alpha chain OS=Homo sapiens OX=9606 GN=HLA-C PE=1 SV=3	5.65	41161.8	2221.05	P10321	7	25.96	0	HLAC_HUMAN	46446.4	52200.7	49241.5	46446.4	52200.7	49241.5
Proteasome subunit beta type-2 OS=Homo sapiens OX=9606 GN=PSMB2 PE=1 SV=1	6.64	23007.4	2202.58	P49721	5	24.88	0	PSB2_HUMAN	20763.7	27283	24273	20763.7	27283	24273
Proteasome activator complex subunit 2 OS=Homo sapiens OX=9606 GN=PSME2 PE=1 SV=4	5.42	27572.8	2201.68	Q9UL46	3	14.64	0	PSME2_HUMAN	33283	23900.7	31818	33283	23900.7	31818
Zinc finger CCCH-type antiviral protein 1 OS=Homo sapiens OX=9606 GN=ZC3HAV1 PE=1 SV=3	8.32	103199	2197.02	Q7Z2W4	9	15.74	0	ZCCHV_HUMAN	53535.7	43174.3	44734	53535.7	43174.3	44734
Nuclear migration protein nudC OS=Homo sapiens OX=9606 GN=NUDC PE=1 SV=1	5.1	38300	2166.13	Q9Y266	6	22.66	0	NUDC_HUMAN	58214.3	52092	52095	58214.3	52092	52095
Importin-7 OS=Homo sapiens OX=9606 GN=IPO7 PE=1 SV=1	4.51	120828	2160.53	O95373	10	12.52	0	IPO7_HUMAN	81510	41217.3	77804.3	81510	41217.3	77804.3
Putative RNA-binding protein Luc7-like 2 OS=Homo sapiens OX=9606 GN=LUC7L2 PE=1 SV=2	10.69	46970.2	2158.45	Q9Y383	7	19.9	0	LC7L2_HUMAN	56993.6	79584.4	60482	56993.6	79584.4	60482
Trifunctional enzyme subunit alpha_ mitochondrial OS=Homo sapiens OX=9606 GN=HADHA PE=1 SV=2	9.49	83741.2	2150.38	P40939	15	26.74	0	ECHA_HUMAN	27778	33845.7	27925.7	27778	33845.7	27925.7
Proteasome activator complex subunit 3 OS=Homo sapiens OX=9606 GN=PSME3 PE=1 SV=1	5.6	29620.2	2148.27	P61289	7	30.31	0	PSME3_HUMAN	24671.7	20535.3	24965.3	24671.7	20535.3	24965.3
Poly [ADP-ribose] polymerase 1 OS=Homo sapiens OX=9606 GN=PARP1 PE=1 SV=4	9.31	113882	2142.41	P09874	19	21.01	0	PARP1_HUMAN	69286	63221	66152.7	69286	63221	66152.7
Exportin-1 OS=Homo sapiens OX=9606 GN=XPO1 PE=1 SV=1	5.67	124527	2141.86	O14980	21	23.06	0	XPO1_HUMAN	55985.7	45496	53786.3	55985.7	45496	53786.3
Voltage-dependent anion-selective channel protein 3 OS=Homo sapiens OX=9606 GN=VDAC3 PE=1 SV=1	8.87	31000.9	2135.02	Q9Y277	4	14.13	0	VDAC3_HUMAN	22103.2	19976.3	20717.2	22103.2	19976.3	20717.2
Cystatin-B OS=Homo sapiens OX=9606 GN=CSTB PE=1 SV=2	7.52	11196.6	2122.15	P04080	1	7.14	0	CYTB_HUMAN	6121	5070	4955	6121	5070	4955
NADH-cytochrome b5 reductase 3 OS=Homo sapiens OX=9606 GN=CYB5R3 PE=1 SV=3	7.41	34463	2121.52	P00387	7	30.56	0	NB5R3_HUMAN	63360	60918.7	60675.7	63360	60918.7	60675.7
Eukaryotic translation initiation factor 3 subunit E OS=Homo sapiens OX=9606 GN=EIF3E PE=1 SV=1	5.65	52620.1	2113.59	P60228	13	33.48	0	EIF3E_HUMAN	21995.3	29656.7	24374	21995.3	29656.7	24374
Vesicle-associated membrane protein-associated protein A OS=Homo sapiens OX=9606 GN=VAPA PE=1 SV=3	8.94	28121.4	2111.77	Q9P0L0	5	26.91	0	VAPA_HUMAN	61733.2	73757.1	61084	61733.2	73757.1	61084
Delta-1-pyrroline-5-carboxylate synthase OS=Homo sapiens OX=9606 GN=ALDH18A1 PE=1 SV=2	6.71	88043.8	2108.14	P54886	14	19.25	0	P5CS_HUMAN	36591	40240.3	36796.3	36591	40240.3	36796.3
Ras-related protein Rab-5A OS=Homo sapiens OX=9606 GN=RAB5A PE=1 SV=2	8.25	23886.8	2102.24	P20339	6	35.81	0	RAB5A_HUMAN	9814.58	10411.7	8817.79	9814.58	10411.7	8817.79
26S proteasome regulatory subunit 8 OS=Homo sapiens OX=9606 GN=PSMC5 PE=1 SV=1	7.41	45797.2	2100.84	P62195	10	34.98	0	PRS8_HUMAN	33842.7	32156.3	31633.7	33842.7	32156.3	31633.7
Leucine--tRNA ligase_ cytoplasmic OS=Homo sapiens OX=9606 GN=LARS PE=1 SV=2	6.96	135664	2092.91	Q9P2J5	22	24.91	0	SYLC_HUMAN	35284	34411.3	35113	35284	34411.3	35113
Glyoxylate reductase/hydroxypyruvate reductase OS=Homo sapiens OX=9606 GN=GRHPR PE=1 SV=1	7.16	36067.5	2091.59	Q9UBQ7	3	17.38	0	GRHPR_HUMAN	16851.7	19978	23190.5	16851.7	19978	23190.5
Prefoldin subunit 6 OS=Homo sapiens OX=9606 GN=PFDN6 PE=1 SV=1	9.52	14582.7	2083.77	O15212	2	20.16	0	PFD6_HUMAN	17101.5	14052.5	14444.5	17101.5	14052.5	14444.5
Eukaryotic translation initiation factor 3 subunit F OS=Homo sapiens OX=9606 GN=EIF3F PE=1 SV=1	5.1	37678	2074.61	O00303	7	24.09	0	EIF3F_HUMAN	41431	37755	40012.3	41431	37755	40012.3
Proteasome subunit alpha type-6 OS=Homo sapiens OX=9606 GN=PSMA6 PE=1 SV=1	6.39	27855.7	2073.25	P60900	2	11.38	0	PSA6_HUMAN	21260.5	21657.5	21941.5	21260.5	21657.5	21941.5
40S ribosomal protein S12 OS=Homo sapiens OX=9606 GN=RPS12 PE=1 SV=3	7	14914.2	2070.5	P25398	1	7.58	0	RS12_HUMAN	127415	86740	124533	127415	86740	124533
Plastin-3 OS=Homo sapiens OX=9606 GN=PLS3 PE=1 SV=4	5.27	71324.4	2066.12	P13797	12	21.59	0	PLST_HUMAN	35596.7	36097.5	36784	35596.7	36097.5	36784
Tyrosine--tRNA ligase_ cytoplasmic OS=Homo sapiens OX=9606 GN=YARS PE=1 SV=4	6.67	59485.7	2059.42	P54577	11	24.43	0	SYYC_HUMAN	40690.7	32241.3	36942	40690.7	32241.3	36942
Isopentenyl-diphosphate Delta-isomerase 1 OS=Homo sapiens OX=9606 GN=IDI1 PE=1 SV=2	5.94	26661.4	2044.92	Q13907	6	35.24	0	IDI1_HUMAN	13885.7	11881.3	12174.3	13885.7	11881.3	12174.3
Succinyl-CoA:3-ketoacid coenzyme A transferase 1_ mitochondrial OS=Homo sapiens OX=9606 GN=OXCT1 PE=1 SV=1	7.24	56614	2030.93	P55809	14	38.46	0	SCOT1_HUMAN	26608.7	28502.3	29150.3	26608.7	28502.3	29150.3
NAD(P)H-hydrate epimerase OS=Homo sapiens OX=9606 GN=NAXE PE=1 SV=2	7.63	32016.8	2024.99	Q8NCW5	3	17.01	0	NNRE_HUMAN	14938	13962.3	15590	14938	13962.3	15590
Histone-binding protein RBBP4 OS=Homo sapiens OX=9606 GN=RBBP4 PE=1 SV=3	4.56	47940.9	2024.16	Q09028	5	15.06	0	RBBP4_HUMAN	23243.7	26736.5	30473.5	23243.7	26736.5	30473.5
Phosphoserine aminotransferase OS=Homo sapiens OX=9606 GN=PSAT1 PE=1 SV=2	7.6	40821.9	2021.26	Q9Y617	11	31.08	0	SERC_HUMAN	42723.7	41030.3	41111.7	42723.7	41030.3	41111.7
Coatomer subunit zeta-1 OS=Homo sapiens OX=9606 GN=COPZ1 PE=1 SV=1	4.5	20255.3	2020.31	P61923	3	25.99	0	COPZ1_HUMAN	20147.3	12283	8134.67	20147.3	12283	8134.67
Partner of Y14 and mago OS=Homo sapiens OX=9606 GN=PYM1 PE=1 SV=1	10.11	22655.6	2012.82	Q9BRP8	3	24.51	0	PYM1_HUMAN	21203.3	19811.3	22249.3	21203.3	19811.3	22249.3
S-methyl-5'-thioadenosine phosphorylase OS=Homo sapiens OX=9606 GN=MTAP PE=1 SV=2	6.84	31749.3	2012.01	Q13126	4	27.21	0	MTAP_HUMAN	19921.3	15628.7	18134.7	19921.3	15628.7	18134.7
Splicing factor U2AF 65 kDa subunit OS=Homo sapiens OX=9606 GN=U2AF2 PE=1 SV=4	9.47	53843.3	2005.23	P26368	5	21.47	0	U2AF2_HUMAN	29636.7	30212.7	29195	29636.7	30212.7	29195
Transformer-2 protein homolog beta OS=Homo sapiens OX=9606 GN=TRA2B PE=1 SV=1	11.71	33779.8	2002.14	P62995	3	12.85	0	TRA2B_HUMAN	30585.7	20198.3	29634	30585.7	20198.3	29634
Peripherin OS=Homo sapiens OX=9606 GN=PRPH PE=1 SV=2	5.21	53765	1992.65	P41219	4	8.51	0	PERI_HUMAN	20357.4	24614.7	22351.9	20357.4	24614.7	22351.9
HLA class I histocompatibility antigen_ B alpha chain OS=Homo sapiens OX=9606 GN=HLA-B PE=1 SV=3	5.49	40802.3	1982.59	P01889	6	22.38	0	HLAB_HUMAN	37617.3	28001.2	32605.8	37617.3	28001.2	32605.8
Probable 28S rRNA (cytosine(4447)-C(5))-methyltransferase OS=Homo sapiens OX=9606 GN=NOP2 PE=1 SV=2	9.82	89644.1	1981.51	P46087	13	18.47	0	NOP2_HUMAN	39874	31606	37750.7	39874	31606	37750.7
Eukaryotic translation initiation factor 3 subunit J OS=Homo sapiens OX=9606 GN=EIF3J PE=1 SV=2	4.52	29176.5	1979.82	O75822	5	22.48	0	EIF3J_HUMAN	30327	29697.3	32621	30327	29697.3	32621
Aspartate aminotransferase_ mitochondrial OS=Homo sapiens OX=9606 GN=GOT2 PE=1 SV=3	9.36	47916.9	1971.29	P00505	6	15.58	0	AATM_HUMAN	46200	50293.7	48511	46200	50293.7	48511
Prefoldin subunit 4 OS=Homo sapiens OX=9606 GN=PFDN4 PE=1 SV=1	4.22	15428.3	1968.62	Q9NQP4	2	20.15	0	PFD4_HUMAN	19054		10867.5	19054	0	10867.5
V-type proton ATPase catalytic subunit A OS=Homo sapiens OX=9606 GN=ATP6V1A PE=1 SV=2	5.19	68703.4	1967.43	P38606	4	11.18	0	VATA_HUMAN	13820.3	7832.33	10033	13820.3	7832.33	10033
Prostaglandin E synthase 3 OS=Homo sapiens OX=9606 GN=PTGES3 PE=1 SV=1	4.12	18982.6	1964.35	Q15185	3	21.88	0	TEBP_HUMAN	10886.7	8468	10027	10886.7	8468	10027
26S proteasome non-ATPase regulatory subunit 11 OS=Homo sapiens OX=9606 GN=PSMD11 PE=1 SV=3	6.07	47749	1961.26	O00231	10	28.67	0	PSD11_HUMAN	25161.3	27998	29094	25161.3	27998	29094
ADP-ribosylation factor-like protein 1 OS=Homo sapiens OX=9606 GN=ARL1 PE=1 SV=1	5.45	20531.6	1925.47	P40616	3	25.41	0	ARL1_HUMAN	9171	12326.5	9457	9171	12326.5	9457
Glucose-6-phosphate 1-dehydrogenase OS=Homo sapiens OX=9606 GN=G6PD PE=1 SV=4	6.43	59713.1	1924.95	P11413	11	29.32	0	G6PD_HUMAN	40858.3	35740.3	43222	40858.3	35740.3	43222
Serine--tRNA ligase_ cytoplasmic OS=Homo sapiens OX=9606 GN=SARS PE=1 SV=3	6.04	59290.6	1923.45	P49591	9	24.12	0	SYSC_HUMAN	20024.7	19230	18416.7	20024.7	19230	18416.7
60S ribosomal protein L32 OS=Homo sapiens OX=9606 GN=RPL32 PE=1 SV=2	11.88	15973.9	1909.91	P62910	3	22.96	0	RL32_HUMAN	129974	57300	20792	129974	57300	20792
Translationally-controlled tumor protein OS=Homo sapiens OX=9606 GN=TPT1 PE=1 SV=1	4.64	19709.5	1909.08	P13693	3	19.77	0	TCTP_HUMAN	67364.5	43834.3	45407.5	67364.5	43834.3	45407.5
Dihydrolipoyl dehydrogenase_ mitochondrial OS=Homo sapiens OX=9606 GN=DLD PE=1 SV=2	7.77	54747.6	1903.49	P09622	6	15.13	0	DLDH_HUMAN	31826	16284	28253.7	31826	16284	28253.7
B-cell receptor-associated protein 31 OS=Homo sapiens OX=9606 GN=BCAP31 PE=1 SV=3	8.97	28048.7	1897.58	P51572	4	15.45	0	BAP31_HUMAN	21970.7	51121	30229.7	21970.7	51121	30229.7
DNA replication licensing factor MCM3 OS=Homo sapiens OX=9606 GN=MCM3 PE=1 SV=3	5.41	91608.3	1896.6	P25205	17	29.08	0	MCM3_HUMAN	19546.7	16454.3	18011.3	19546.7	16454.3	18011.3
Basic leucine zipper and W2 domain-containing protein 1 OS=Homo sapiens OX=9606 GN=BZW1 PE=1 SV=1	5.62	48214.4	1893.19	Q7L1Q6	9	18.38	0	BZW1_HUMAN	73844	73184.3	71650.7	73844	73184.3	71650.7
26S proteasome regulatory subunit 7 OS=Homo sapiens OX=9606 GN=PSMC2 PE=1 SV=3	5.59	49033.1	1875.88	P35998	7	19.17	0	PRS7_HUMAN	33805.3	30639	35895.7	33805.3	30639	35895.7
DnaJ homolog subfamily A member 1 OS=Homo sapiens OX=9606 GN=DNAJA1 PE=1 SV=2	6.7	45609.6	1865.3	P31689	7	28.46	0	DNJA1_HUMAN	29840.7	14551.7	13788.7	29840.7	14551.7	13788.7
Gamma-glutamylcyclotransferase OS=Homo sapiens OX=9606 GN=GGCT PE=1 SV=1	4.88	21235.9	1865.04	O75223	6	37.23	0	GGCT_HUMAN	23945.3	22191.3	24683	23945.3	22191.3	24683
RNA-binding protein 8A OS=Homo sapiens OX=9606 GN=RBM8A PE=1 SV=1	5.38	19946.1	1857.5	Q9Y5S9	6	40.23	0	RBM8A_HUMAN	36665.7	40527	40160.7	36665.7	40527	40160.7
FLYWCH family member 2 OS=Homo sapiens OX=9606 GN=FLYWCH2 PE=1 SV=1	8.87	14677.6	1853.72	Q96CP2	2	16.43	0	FWCH2_HUMAN	16967	13077	25067	16967	13077	25067
Sulfide:quinone oxidoreductase_ mitochondrial OS=Homo sapiens OX=9606 GN=SQOR PE=1 SV=1	9.5	50245.9	1843.16	Q9Y6N5	7	16.67	0	SQOR_HUMAN	31041.3	32199	30782.3	31041.3	32199	30782.3
ATP-dependent 6-phosphofructokinase_ platelet type OS=Homo sapiens OX=9606 GN=PFKP PE=1 SV=2	7.37	86508.7	1835.45	Q01813	14	22.07	0	PFKAP_HUMAN	68390	64063.9	62526	68390	64063.9	62526
Eukaryotic translation initiation factor 2 subunit 3 OS=Homo sapiens OX=9606 GN=EIF2S3 PE=1 SV=3	8.43	51679.8	1816.32	P41091	6	16.74	0	IF2G_HUMAN	78786	61921.3	71771.3	78786	61921.3	71771.3
Glucosidase 2 subunit beta OS=Homo sapiens OX=9606 GN=PRKCSH PE=1 SV=2	4.13	60395	1814.77	P14314	7	18.37	0	GLU2B_HUMAN	73697	95040	78273.3	73697	95040	78273.3
Small nuclear ribonucleoprotein Sm D1 OS=Homo sapiens OX=9606 GN=SNRPD1 PE=1 SV=1	12.07	13281.6	1809.31	P62314	2	26.05	0	SMD1_HUMAN	10595.7	11375	6599.5	10595.7	11375	6599.5
Probable ATP-dependent RNA helicase DDX5 OS=Homo sapiens OX=9606 GN=DDX5 PE=1 SV=1	9.18	69661.4	1808.92	P17844	11	17.59	0	DDX5_HUMAN	57491.9	60836.3	60666.6	57491.9	60836.3	60666.6
Arginine--tRNA ligase_ cytoplasmic OS=Homo sapiens OX=9606 GN=RARS PE=1 SV=2	6.27	76177.5	1797.26	P54136	12	21.82	0	SYRC_HUMAN	42624.7	35708.7	38141.7	42624.7	35708.7	38141.7
Tricarboxylate transport protein_ mitochondrial OS=Homo sapiens OX=9606 GN=SLC25A1 PE=1 SV=2	10.42	34354.9	1795.96	P53007	3	11.25	0	TXTP_HUMAN	55520.7	19161	45431	55520.7	19161	45431
Calpastatin OS=Homo sapiens OX=9606 GN=CAST PE=1 SV=4	4.78	76972.1	1783.12	P20810	7	16.53	0	ICAL_HUMAN	74110.3	70359.7	76190.7	74110.3	70359.7	76190.7
Ras GTPase-activating protein-binding protein 1 OS=Homo sapiens OX=9606 GN=G3BP1 PE=1 SV=1	5.23	52221.4	1782.92	Q13283	4	12.23	0	G3BP1_HUMAN	53957.7	40103.3	46052	53957.7	40103.3	46052
Thioredoxin domain-containing protein 17 OS=Homo sapiens OX=9606 GN=TXNDC17 PE=1 SV=1	5.24	14226	1780.59	Q9BRA2	2	18.7	0	TXD17_HUMAN	20005	16961	20053	20005	16961	20053
Dynactin subunit 2 OS=Homo sapiens OX=9606 GN=DCTN2 PE=1 SV=4	4.93	44345.1	1779.92	Q13561	5	19.45	0	DCTN2_HUMAN	15882.3	11224	14074.7	15882.3	11224	14074.7
Adenine phosphoribosyltransferase OS=Homo sapiens OX=9606 GN=APRT PE=1 SV=2	5.67	19778.9	1775.38	P07741	3	14.44	0	APT_HUMAN	8059	10520.5	6363	8059	10520.5	6363
Histone H1.5 OS=Homo sapiens OX=9606 GN=H1-5 PE=1 SV=3	11.68	22580.2	1772.19	P16401	4	19.91	0	H15_HUMAN	85767	95823.7	97884.7	85767	95823.7	97884.7
Keratin_ type II cytoskeletal 5 OS=Homo sapiens OX=9606 GN=KRT5 PE=1 SV=3	7.8	62606.6	1768.8	P13647	11	19.49	0	K2C5_HUMAN	51788.5	97835.4	59237.6	51788.5	97835.4	59237.6
Puromycin-sensitive aminopeptidase OS=Homo sapiens OX=9606 GN=NPEPPS PE=1 SV=2	5.37	103961	1766.42	P55786	17	24.48	0	PSA_HUMAN	28210	25107.7	26735	28210	25107.7	26735
ELAV-like protein 1 OS=Homo sapiens OX=9606 GN=ELAVL1 PE=1 SV=2	9.57	36263	1766.38	Q15717	5	20.55	0	ELAV1_HUMAN	41264	36462	36440.7	41264	36462	36440.7
Cullin-associated NEDD8-dissociated protein 1 OS=Homo sapiens OX=9606 GN=CAND1 PE=1 SV=2	5.42	138087	1758.77	Q86VP6	20	19.51	0	CAND1_HUMAN	41078	36042.7	43661	41078	36042.7	43661
Nicotinamide N-methyltransferase OS=Homo sapiens OX=9606 GN=NNMT PE=1 SV=1	5.43	30030.3	1756.38	P40261	4	17.42	0	NNMT_HUMAN	31285	35913	31256.7	31285	35913	31256.7
Isocitrate dehydrogenase [NADP] cytoplasmic OS=Homo sapiens OX=9606 GN=IDH1 PE=1 SV=2	6.6	46944.5	1755.37	O75874	9	27.29	0	IDHC_HUMAN	31904.7	36075.7	32978.3	31904.7	36075.7	32978.3
Sorcin OS=Homo sapiens OX=9606 GN=SRI PE=1 SV=1	5.17	21961.6	1750.66	P30626	4	20.71	0	SORCN_HUMAN	28490.3	22070.7	34064	28490.3	22070.7	34064
Small nuclear ribonucleoprotein Sm D2 OS=Homo sapiens OX=9606 GN=SNRPD2 PE=1 SV=1	10.65	13641	1746.89	P62316	2	16.1	0	SMD2_HUMAN	13786.5	23997.5	18411.5	13786.5	23997.5	18411.5
ATP synthase subunit gamma_ mitochondrial OS=Homo sapiens OX=9606 GN=ATP5F1C PE=1 SV=1	9.7	33053.1	1745.74	P36542	7	23.49	0	ATPG_HUMAN	60839.7	35417.7	53661.3	60839.7	35417.7	53661.3
Isoleucine--tRNA ligase_ cytoplasmic OS=Homo sapiens OX=9606 GN=IARS PE=1 SV=2	5.77	145810	1745.56	P41252	27	27.34	0	SYIC_HUMAN	51589	54212.7	47304.7	51589	54212.7	47304.7
DNA-directed RNA polymerases I_ II_ and III subunit RPABC1 OS=Homo sapiens OX=9606 GN=POLR2E PE=1 SV=4	5.61	24665.3	1737.48	P19388	1	8.1	0	RPAB1_HUMAN	11067	9746	12479	11067	9746	12479
Vinculin OS=Homo sapiens OX=9606 GN=VCL PE=1 SV=4	5.35	124370	1733.9	P18206	25	28.92	0	VINC_HUMAN	41483.7	39126.7	41848.7	41483.7	39126.7	41848.7
Hypoxanthine-guanine phosphoribosyltransferase OS=Homo sapiens OX=9606 GN=HPRT1 PE=1 SV=2	6.27	24807.5	1731.65	P00492	3	16.51	0	HPRT_HUMAN	21799.3	21563	23692	21799.3	21563	23692
Twinfilin-1 OS=Homo sapiens OX=9606 GN=TWF1 PE=1 SV=3	6.54	40453.8	1730.35	Q12792	5	23.43	0	TWF1_HUMAN	12854	12984.3	13761.7	12854	12984.3	13761.7
S-adenosylmethionine synthase isoform type-2 OS=Homo sapiens OX=9606 GN=MAT2A PE=1 SV=1	6.05	44002.9	1729.41	P31153	6	15.19	0	METK2_HUMAN	35919.7	37638.3	36807.3	35919.7	37638.3	36807.3
Annexin A6 OS=Homo sapiens OX=9606 GN=ANXA6 PE=1 SV=3	5.27	76215.6	1726.06	P08133	16	27.64	0	ANXA6_HUMAN	125088	23656	24899.7	125088	23656	24899.7
Annexin A3 OS=Homo sapiens OX=9606 GN=ANXA3 PE=1 SV=3	5.54	36546.4	1724.03	P12429	10	32.82	0	ANXA3_HUMAN	37813.7	25910.7	37706.3	37813.7	25910.7	37706.3
Inosine-5'-monophosphate dehydrogenase 2 OS=Homo sapiens OX=9606 GN=IMPDH2 PE=1 SV=2	6.49	56261.3	1720.33	P12268	9	19.46	0	IMDH2_HUMAN	55699.7	51217	50500.7	55699.7	51217	50500.7
THO complex subunit 4 OS=Homo sapiens OX=9606 GN=ALYREF PE=1 SV=3	11.68	26887.9	1720.28	Q86V81	4	23.35	0	THOC4_HUMAN	33669.3	34455.7	33005	33669.3	34455.7	33005
Far upstream element-binding protein 2 OS=Homo sapiens OX=9606 GN=KHSRP PE=1 SV=4	6.97	73400.6	1716.22	Q92945	14	29.96	0	FUBP2_HUMAN	54720.3	53470.3	55279	54720.3	53470.3	55279
Trifunctional purine biosynthetic protein adenosine-3 OS=Homo sapiens OX=9606 GN=GART PE=1 SV=1	6.28	109022	1714.53	P22102	14	18.91	0	PUR2_HUMAN	35605.7	24690.3	30141.3	35605.7	24690.3	30141.3
Transcription intermediary factor 1-beta OS=Homo sapiens OX=9606 GN=TRIM28 PE=1 SV=5	5.43	90317.6	1703.1	Q13263	13	28.74	0	TIF1B_HUMAN	44015.7	32775.3	41199.3	44015.7	32775.3	41199.3
Basic leucine zipper and W2 domain-containing protein 2 OS=Homo sapiens OX=9606 GN=BZW2 PE=1 SV=1	6.28	48390.6	1700.71	Q9Y6E2	5	13.37	0	BZW2_HUMAN	22305.7	24080	23576	22305.7	24080	23576
U2 small nuclear ribonucleoprotein A' OS=Homo sapiens OX=9606 GN=SNRPA1 PE=1 SV=2	9.05	28529.7	1698.25	P09661	5	21.18	0	RU2A_HUMAN	22334.7	23230.7	20955	22334.7	23230.7	20955
RNA transcription_ translation and transport factor protein OS=Homo sapiens OX=9606 GN=RTRAF PE=1 SV=1	6.23	28182.2	1696.18	Q9Y224	8	40.57	0	RTRAF_HUMAN	24881.3	22555.7	22951	24881.3	22555.7	22951
Ribosomal L1 domain-containing protein 1 OS=Homo sapiens OX=9606 GN=RSL1D1 PE=1 SV=3	10.88	55200.7	1694.7	O76021	9	20.41	0	RL1D1_HUMAN	37638.3	37389	38060	37638.3	37389	38060
TAR DNA-binding protein 43 OS=Homo sapiens OX=9606 GN=TARDBP PE=1 SV=1	5.8	45082.1	1694.65	Q13148	4	12.32	0	TADBP_HUMAN	33290	33085.3	33937.3	33290	33085.3	33937.3
Sterol-4-alpha-carboxylate 3-dehydrogenase_ decarboxylating OS=Homo sapiens OX=9606 GN=NSDHL PE=1 SV=2	8.09	42185.5	1693.73	Q15738	5	19.03	0	NSDHL_HUMAN	17042	16048	17248.3	17042	16048	17248.3
MICOS complex subunit MIC19 OS=Homo sapiens OX=9606 GN=CHCHD3 PE=1 SV=1	8.38	26437.5	1689.87	Q9NX63	2	11.45	0	MIC19_HUMAN	29948.5	23109	27528.5	29948.5	23109	27528.5
Eukaryotic translation initiation factor 3 subunit I OS=Homo sapiens OX=9606 GN=EIF3I PE=1 SV=1	5.28	36901.1	1681.19	Q13347	6	28.62	0	EIF3I_HUMAN	31852.7	42380.3	36612	31852.7	42380.3	36612
MKI67 FHA domain-interacting nucleolar phosphoprotein OS=Homo sapiens OX=9606 GN=NIFK PE=1 SV=1	10.54	34393.3	1680.05	Q9BYG3	3	13.99	0	MK67I_HUMAN	8148.67	9789.33	9614.67	8148.67	9789.33	9614.67
Protein NDRG1 OS=Homo sapiens OX=9606 GN=NDRG1 PE=1 SV=1	5.43	43291.8	1673.34	Q92597	4	16.5	0	NDRG1_HUMAN	25507	38858	25143	25507	38858	25143
Eukaryotic translation initiation factor 3 subunit G OS=Homo sapiens OX=9606 GN=EIF3G PE=1 SV=2	5.78	35896.2	1667.03	O75821	5	22.19	0	EIF3G_HUMAN	64415.3	30400	54222.7	64415.3	30400	54222.7
Hsp90 co-chaperone Cdc37 OS=Homo sapiens OX=9606 GN=CDC37 PE=1 SV=1	4.99	44981.6	1665.69	Q16543	7	24.34	0	CDC37_HUMAN	31420.3	36676	34034	31420.3	36676	34034
Lon protease homolog_ mitochondrial OS=Homo sapiens OX=9606 GN=LONP1 PE=1 SV=2	5.99	107003	1664.46	P36776	14	17	0	LONM_HUMAN	27858.7	32317.7	32274	27858.7	32317.7	32274
Sodium/potassium-transporting ATPase subunit alpha-2 OS=Homo sapiens OX=9606 GN=ATP1A2 PE=1 SV=1	5.33	113577	1664.24	P50993	8	11.86	0	AT1A2_HUMAN	18857.1			18857.1	0	0
Acidic leucine-rich nuclear phosphoprotein 32 family member E OS=Homo sapiens OX=9606 GN=ANP32E PE=1 SV=1	3.55	30920.6	1662.54	Q9BTT0	6	28.73	0	AN32E_HUMAN	10279	15190.3	11741.3	10279	15190.3	11741.3
Nucleolar protein 56 OS=Homo sapiens OX=9606 GN=NOP56 PE=1 SV=4	9.76	66449.2	1654.05	O00567	7	20.54	0	NOP56_HUMAN	18071	17738.3	17470.3	18071	17738.3	17470.3
Electron transfer flavoprotein subunit beta OS=Homo sapiens OX=9606 GN=ETFB PE=1 SV=3	8.25	28071.8	1649.12	P38117	6	21.57	0	ETFB_HUMAN	30109.7	30157.7	33293.3	30109.7	30157.7	33293.3
2'-deoxynucleoside 5'-phosphate N-hydrolase 1 OS=Homo sapiens OX=9606 GN=DNPH1 PE=1 SV=1	4.78	19222.5	1645.48	O43598	2	20.11	0	DNPH1_HUMAN	9039.5	5779	6301.5	9039.5	5779	6301.5
Guanine nucleotide-binding protein G(i) subunit alpha-1 OS=Homo sapiens OX=9606 GN=GNAI1 PE=1 SV=2	5.61	40931.4	1645.26	P63096	4	14.12	0	GNAI1_HUMAN	6525.92	3858.93	6246.11	6525.92	3858.93	6246.11
Cytochrome b-c1 complex subunit 2_ mitochondrial OS=Homo sapiens OX=9606 GN=UQCRC2 PE=1 SV=3	8.93	48614.2	1635.97	P22695	7	21.85	0	QCR2_HUMAN	34095.7	46077.7	18628	34095.7	46077.7	18628
26S proteasome non-ATPase regulatory subunit 3 OS=Homo sapiens OX=9606 GN=PSMD3 PE=1 SV=2	8.76	61091.7	1620.46	O43242	13	26.59	0	PSMD3_HUMAN	37553.7	27109	35981.3	37553.7	27109	35981.3
Replication factor C subunit 4 OS=Homo sapiens OX=9606 GN=RFC4 PE=1 SV=2	8	40195	1619.95	P35249	8	33.06	0	RFC4_HUMAN	20167.7	13619.7	16273.3	20167.7	13619.7	16273.3
Probable rRNA-processing protein EBP2 OS=Homo sapiens OX=9606 GN=EBNA1BP2 PE=1 SV=2	10.81	34909	1610.57	Q99848	8	29.08	0	EBP2_HUMAN	26005.3	26902	18265	26005.3	26902	18265
Eukaryotic translation initiation factor 4 gamma 1 OS=Homo sapiens OX=9606 GN=EIF4G1 PE=1 SV=4	5.07	176233	1608.97	Q04637	21	15.82	0	IF4G1_HUMAN	68677.3	55159.7	65321.7	68677.3	55159.7	65321.7
3-hydroxyisobutyrate dehydrogenase_ mitochondrial OS=Homo sapiens OX=9606 GN=HIBADH PE=1 SV=2	8.15	35728.2	1606.97	P31937	3	12.5	0	3HIDH_HUMAN	12552.7	8374.67	13419	12552.7	8374.67	13419
Programmed cell death protein 4 OS=Homo sapiens OX=9606 GN=PDCD4 PE=1 SV=2	4.89	52134.5	1602.58	Q53EL6	7	24.31	0	PDCD4_HUMAN	18873.3	19311.7	16739	18873.3	19311.7	16739
Ubiquitin-conjugating enzyme E2 variant 1 OS=Homo sapiens OX=9606 GN=UBE2V1 PE=1 SV=2	8.18	16609.1	1601.11	Q13404	2	17.69	0	UB2V1_HUMAN	22383.2	17987.3	20589.8	22383.2	17987.3	20589.8
Ribosome biogenesis protein BRX1 homolog OS=Homo sapiens OX=9606 GN=BRIX1 PE=1 SV=2	10.59	41686.6	1592.96	Q8TDN6	6	31.16	0	BRX1_HUMAN	75606.3	62586.3	72826	75606.3	62586.3	72826
Protein S100-A13 OS=Homo sapiens OX=9606 GN=S100A13 PE=1 SV=1	5.84	11471.2	1592.96	Q99584	1	12.24	0	S10AD_HUMAN	15194	10318		15194	10318	0
Succinate dehydrogenase [ubiquinone] flavoprotein subunit_ mitochondrial OS=Homo sapiens OX=9606 GN=SDHA PE=1 SV=2	7.07	73718.1	1587.25	P31040	9	18.98	0	SDHA_HUMAN	45718.3	45402	56474.7	45718.3	45402	56474.7
Caveolae-associated protein 1 OS=Homo sapiens OX=9606 GN=CAVIN1 PE=1 SV=1	5.34	43476.2	1586.77	Q6NZI2	6	18.97	0	CAVN1_HUMAN	17896	11676	15802.3	17896	11676	15802.3
ATP synthase F(0) complex subunit B1_ mitochondrial OS=Homo sapiens OX=9606 GN=ATP5PB PE=1 SV=2	9.78	28965.7	1585.41	P24539	4	17.97	0	AT5F1_HUMAN	53070	59183	50149.3	53070	59183	50149.3
Biliverdin reductase A OS=Homo sapiens OX=9606 GN=BLVRA PE=1 SV=2	6.05	33713.7	1585.08	P53004	5	21.28	0	BIEA_HUMAN	16979.7	16860.3	19722.7	16979.7	16860.3	19722.7
60S ribosomal protein L26-like 1 OS=Homo sapiens OX=9606 GN=RPL26L1 PE=1 SV=1	11.23	17256.3	1584.04	Q9UNX3	2	9.66	0	RL26L_HUMAN	15054.5	25890	18945.5	15054.5	25890	18945.5
Synapse-associated protein 1 OS=Homo sapiens OX=9606 GN=SYAP1 PE=1 SV=1	4.25	39990.5	1579.26	Q96A49	7	22.44	0	SYAP1_HUMAN	12568.3	14275.7	14694.3	12568.3	14275.7	14694.3
Cold-inducible RNA-binding protein OS=Homo sapiens OX=9606 GN=CIRBP PE=1 SV=1	9.82	18648	1577.16	Q14011	3	20.93	0	CIRBP_HUMAN	9090	7334.67	8975	9090	7334.67	8975
Beta-2-microglobulin OS=Homo sapiens OX=9606 GN=B2M PE=1 SV=1	6.11	13828.6	1562.41	P61769	2	16.81	0	B2MG_HUMAN	90540.5	95199	97314	90540.5	95199	97314
Delta(3_5)-Delta(2_4)-dienoyl-CoA isomerase_ mitochondrial OS=Homo sapiens OX=9606 GN=ECH1 PE=1 SV=2	8	36158.4	1557.67	Q13011	4	16.16	0	ECH1_HUMAN	29355	27923.7	28984.3	29355	27923.7	28984.3
ERO1-like protein alpha OS=Homo sapiens OX=9606 GN=ERO1A PE=1 SV=2	5.37	55248.1	1556.77	Q96HE7	5	15.17	0	ERO1A_HUMAN	24506.3	23278	23419	24506.3	23278	23419
Ras-related protein Rab-3D OS=Homo sapiens OX=9606 GN=RAB3D PE=1 SV=1	4.57	24495.3	1551.1	O95716	2	10.5	0	RAB3D_HUMAN			2008.57	0	0	2008.57
Eukaryotic translation initiation factor 3 subunit A OS=Homo sapiens OX=9606 GN=EIF3A PE=1 SV=1	6.37	166969	1550.77	Q14152	20	18.02	0	EIF3A_HUMAN	51150.7	42147.3	49175.7	51150.7	42147.3	49175.7
40S ribosomal protein S5 OS=Homo sapiens OX=9606 GN=RPS5 PE=1 SV=4	10.29	23047.5	1544.43	P46782	2	14.22	0	RS5_HUMAN	68645	69068	66140.5	68645	69068	66140.5
SAP domain-containing ribonucleoprotein OS=Homo sapiens OX=9606 GN=SARNP PE=1 SV=3	6.07	23727.9	1539.32	P82979	4	22.86	0	SARNP_HUMAN	26624.7	23969	25702.3	26624.7	23969	25702.3
Interleukin enhancer-binding factor 3 OS=Homo sapiens OX=9606 GN=ILF3 PE=1 SV=3	9.05	95737.7	1537.89	Q12906	14	17.11	0	ILF3_HUMAN	49394.3	41101.3	44441.3	49394.3	41101.3	44441.3
DAZ-associated protein 1 OS=Homo sapiens OX=9606 GN=DAZAP1 PE=1 SV=1	8.76	43611.6	1529.32	Q96EP5	4	17.94	0	DAZP1_HUMAN	17588.7	17666.7	16391.7	17588.7	17666.7	16391.7
Protein S100-A10 OS=Homo sapiens OX=9606 GN=S100A10 PE=1 SV=2	7.27	11317.2	1524.21	P60903	1	7.22	0	S10AA_HUMAN	10218	13293	11210	10218	13293	11210
Apoptosis-inducing factor 1_ mitochondrial OS=Homo sapiens OX=9606 GN=AIFM1 PE=1 SV=1	9.39	67185.8	1518.28	O95831	6	12.07	0	AIFM1_HUMAN	31386.3	32423.3	31607	31386.3	32423.3	31607
Proteasome subunit alpha type-1 OS=Homo sapiens OX=9606 GN=PSMA1 PE=1 SV=1	6.19	29840.8	1517.67	P25786	4	18.63	0	PSA1_HUMAN	42178	38472.3	39368.3	42178	38472.3	39368.3
Ras-related protein Rab-4A OS=Homo sapiens OX=9606 GN=RAB4A PE=1 SV=3	5.74	24674.8	1516.63	P20338	1	6.88	0	RAB4A_HUMAN			1241	0	0	1241
Ubiquilin-1 OS=Homo sapiens OX=9606 GN=UBQLN1 PE=1 SV=2	4.85	62519.1	1516.19	Q9UMX0	8	19.86	0	UBQL1_HUMAN	14860.9	14535.9	14089.9	14860.9	14535.9	14089.9
Sarcoplasmic/endoplasmic reticulum calcium ATPase 2 OS=Homo sapiens OX=9606 GN=ATP2A2 PE=1 SV=1	5.06	116411	1516.07	P16615	15	20.06	0	AT2A2_HUMAN	49194.7	40906.7	48291.7	49194.7	40906.7	48291.7
Ras-related protein Rab-3A OS=Homo sapiens OX=9606 GN=RAB3A PE=1 SV=1	4.66	25212.1	1513.38	P20336	2	10.91	0	RAB3A_HUMAN	2147.07	2977.34	2217.61	2147.07	2977.34	2217.61
Transaldolase OS=Homo sapiens OX=9606 GN=TALDO1 PE=1 SV=2	6.41	37711.3	1508.01	P37837	6	17.8	0	TALDO_HUMAN	51197	51077	50097	51197	51077	50097
Small acidic protein OS=Homo sapiens OX=9606 GN=SMAP PE=1 SV=1	4.37	20389.6	1501.63	O00193	2	19.67	0	SMAP_HUMAN	8069.5	14455	9049	8069.5	14455	9049
Serine/arginine-rich splicing factor 9 OS=Homo sapiens OX=9606 GN=SRSF9 PE=1 SV=1	8.88	25656.3	1495.64	Q13242	4	20.36	0	SRSF9_HUMAN	34879.7	22670	24657	34879.7	22670	24657
Thioredoxin-like protein 1 OS=Homo sapiens OX=9606 GN=TXNL1 PE=1 SV=3	4.64	32650.6	1495.47	O43396	6	31.14	0	TXNL1_HUMAN	15489	12023.7	14886	15489	12023.7	14886
3-ketoacyl-CoA thiolase_ mitochondrial OS=Homo sapiens OX=9606 GN=ACAA2 PE=1 SV=2	8.08	42380.4	1494.42	P42765	6	26.45	0	THIM_HUMAN	22431.3	16474	17887.3	22431.3	16474	17887.3
Elongation factor Ts_ mitochondrial OS=Homo sapiens OX=9606 GN=TSFM PE=1 SV=2	8.48	35732.9	1493.59	P43897	2	13.54	0	EFTS_HUMAN	28891	11972	17489	28891	11972	17489
Reticulocalbin-2 OS=Homo sapiens OX=9606 GN=RCN2 PE=1 SV=1	4.06	36933.5	1491.83	Q14257	5	23.34	0	RCN2_HUMAN	9177.67	6680	9388.33	9177.67	6680	9388.33
Protein FAM49B OS=Homo sapiens OX=9606 GN=FAM49B PE=1 SV=1	5.7	37033.2	1490.09	Q9NUQ9	4	20.37	0	FA49B_HUMAN	15595.3	13107	14469.7	15595.3	13107	14469.7
Ubiquitin-conjugating enzyme E2 variant 2 OS=Homo sapiens OX=9606 GN=UBE2V2 PE=1 SV=4	8.55	16419.8	1485.78	Q15819	2	17.93	0	UB2V2_HUMAN	25062.8	28751.7	28640.7	25062.8	28751.7	28640.7
Aminopeptidase B OS=Homo sapiens OX=9606 GN=RNPEP PE=1 SV=2	5.41	73280.2	1484.91	Q9H4A4	7	15.23	0	AMPB_HUMAN	25058	20801.7	25025.7	25058	20801.7	25025.7
Proteasome subunit alpha type-2 OS=Homo sapiens OX=9606 GN=PSMA2 PE=1 SV=2	7.32	26012.7	1481.15	P25787	5	33.76	0	PSA2_HUMAN	35204.7	18970.3	30065.7	35204.7	18970.3	30065.7
RNA-binding protein with serine-rich domain 1 OS=Homo sapiens OX=9606 GN=RNPS1 PE=1 SV=1	12.35	34208.3	1467.48	Q15287	3	11.15	0	RNPS1_HUMAN	14473.3	15578.7	16420	14473.3	15578.7	16420
Protein DEK OS=Homo sapiens OX=9606 GN=DEK PE=1 SV=1	9.01	42959.5	1466.14	P35659	6	20	0	DEK_HUMAN	39427	36396.3	38932.3	39427	36396.3	38932.3
60S ribosomal protein L18a OS=Homo sapiens OX=9606 GN=RPL18A PE=1 SV=2	11.32	21047.5	1463.39	Q02543	3	15.34	0	RL18A_HUMAN	39111	68044.3	72305.7	39111	68044.3	72305.7
GMP synthase [glutamine-hydrolyzing] OS=Homo sapiens OX=9606 GN=GMPS PE=1 SV=1	6.45	77456.9	1456.58	P49915	14	32.32	0	GUAA_HUMAN	28132.7	27294.3	32054.7	28132.7	27294.3	32054.7
Vacuolar protein sorting-associated protein 26A OS=Homo sapiens OX=9606 GN=VPS26A PE=1 SV=2	6.15	38284	1450.09	O75436	6	25.69	0	VP26A_HUMAN	28893	23822	30230	28893	23822	30230
Ras-related protein Rab-21 OS=Homo sapiens OX=9606 GN=RAB21 PE=1 SV=3	7.92	24746.8	1449.97	Q9UL25	2	14.22	0	RAB21_HUMAN	7643.5	8776.5	8469	7643.5	8776.5	8469
Eukaryotic translation initiation factor 3 subunit K OS=Homo sapiens OX=9606 GN=EIF3K PE=1 SV=1	4.62	25344.9	1449.71	Q9UBQ5	2	11.47	0	EIF3K_HUMAN	26103.5	28604.5	35730	26103.5	28604.5	35730
Ras-related protein Rab-5B OS=Homo sapiens OX=9606 GN=RAB5B PE=1 SV=1	8.24	23935	1449.68	P61020	5	27.91	0	RAB5B_HUMAN	7984.29	10195	7357.38	7984.29	10195	7357.38
Nicotinate phosphoribosyltransferase OS=Homo sapiens OX=9606 GN=NAPRT PE=1 SV=2	5.37	58148.6	1449.38	Q6XQN6	5	11.9	0	PNCB_HUMAN	21813	16235.3	18658.7	21813	16235.3	18658.7
Glycine--tRNA ligase OS=Homo sapiens OX=9606 GN=GARS1 PE=1 SV=3	6.65	83907.1	1449.25	P41250	10	18.81	0	GARS_HUMAN	25055.7	22319.7	27980.3	25055.7	22319.7	27980.3
Small nuclear ribonucleoprotein Sm D3 OS=Homo sapiens OX=9606 GN=SNRPD3 PE=1 SV=1	10.97	14030.4	1445.19	P62318	2	15.08	0	SMD3_HUMAN	46053	63189	49900.5	46053	63189	49900.5
Na(+)/H(+) exchange regulatory cofactor NHE-RF1 OS=Homo sapiens OX=9606 GN=SLC9A3R1 PE=1 SV=4	5.45	39153.6	1437.82	O14745	6	22.07	0	NHRF1_HUMAN	20452.7	17143	18642.3	20452.7	17143	18642.3
Eukaryotic translation initiation factor 4B OS=Homo sapiens OX=9606 GN=EIF4B PE=1 SV=2	5.37	69208.3	1436.21	P23588	4	9.49	0	IF4B_HUMAN	59573.3	46481.7	56345.7	59573.3	46481.7	56345.7
Eukaryotic translation initiation factor 1b OS=Homo sapiens OX=9606 GN=EIF1B PE=1 SV=2	7.27	12937.7	1435.16	O60739	2	26.55	0	EIF1B_HUMAN	9349	12401	13382	9349	12401	13382
Guanine nucleotide-binding protein G(s) subunit alpha isoforms short OS=Homo sapiens OX=9606 GN=GNAS PE=1 SV=1	5.48	46120.9	1430.92	P63092	4	12.18	0	GNAS2_HUMAN	15321.7	15884.7	10621	15321.7	15884.7	10621
Serine/threonine-protein phosphatase 2A catalytic subunit alpha isoform OS=Homo sapiens OX=9606 GN=PPP2CA PE=1 SV=1	5.18	36164.5	1429.84	P67775	4	18.45	0	PP2AA_HUMAN	24353.3	28021	29309.7	24353.3	28021	29309.7
Coatomer subunit beta OS=Homo sapiens OX=9606 GN=COPB1 PE=1 SV=3	5.66	108283	1427.11	P53618	14	19.83	0	COPB_HUMAN	37701.7	35776.7	40856	37701.7	35776.7	40856
SH3 domain-binding glutamic acid-rich-like protein 3 OS=Homo sapiens OX=9606 GN=SH3BGRL3 PE=1 SV=1	4.62	10494.8	1424.78	Q9H299	3	31.18	0	SH3L3_HUMAN	13869	7954	11835	13869	7954	11835
ATP-binding cassette sub-family F member 1 OS=Homo sapiens OX=9606 GN=ABCF1 PE=1 SV=2	6.4	96382.1	1422.47	Q8NE71	13	20	0	ABCF1_HUMAN	41984.3	33530	41289.3	41984.3	33530	41289.3
26S proteasome non-ATPase regulatory subunit 13 OS=Homo sapiens OX=9606 GN=PSMD13 PE=1 SV=2	5.45	43230.7	1420.27	Q9UNM6	6	22.34	0	PSD13_HUMAN	26428.3	23247.3	25573.7	26428.3	23247.3	25573.7
Vesicle-associated membrane protein-associated protein B/C OS=Homo sapiens OX=9606 GN=VAPB PE=1 SV=3	7.14	27456.6	1416.9	O95292	3	16.87	0	VAPB_HUMAN	12058.2	12175.9	17964.4	12058.2	12175.9	17964.4
Probable ATP-dependent RNA helicase DDX47 OS=Homo sapiens OX=9606 GN=DDX47 PE=1 SV=1	9.63	50931.8	1406.43	Q9H0S4	5	15.16	0	DDX47_HUMAN	11829	12038.7	11878.7	11829	12038.7	11878.7
28 kDa heat- and acid-stable phosphoprotein OS=Homo sapiens OX=9606 GN=PDAP1 PE=1 SV=1	9.56	20630	1404.09	Q13442	4	30.94	0	HAP28_HUMAN	16676	15954	12069.3	16676	15954	12069.3
Lysosome-associated membrane glycoprotein 1 OS=Homo sapiens OX=9606 GN=LAMP1 PE=1 SV=3	8.85	45395.7	1400.34	P11279	3	7.91	0	LAMP1_HUMAN	49473.3	35966.5	42045.3	49473.3	35966.5	42045.3
Metalloreductase STEAP4 OS=Homo sapiens OX=9606 GN=STEAP4 PE=1 SV=1	9.59	52551.6	1394.07	Q687X5	5	16.34	0	STEA4_HUMAN	24701.3	22117	25728.7	24701.3	22117	25728.7
Mitochondrial dicarboxylate carrier OS=Homo sapiens OX=9606 GN=SLC25A10 PE=1 SV=2	9.89	31738.7	1392.49	Q9UBX3	3	15.68	0	DIC_HUMAN	25522.5	43952	17747.3	25522.5	43952	17747.3
Eukaryotic translation initiation factor 5B OS=Homo sapiens OX=9606 GN=EIF5B PE=1 SV=4	5.22	139283	1392.24	O60841	21	24.1	0	IF2P_HUMAN	29372	25843.3	29184.3	29372	25843.3	29184.3
Proteasome subunit beta type-4 OS=Homo sapiens OX=9606 GN=PSMB4 PE=1 SV=4	5.62	29261.4	1390.11	P28070	4	22.35	0	PSB4_HUMAN	32258.7	36238	30592	32258.7	36238	30592
Ubiquitin thioesterase OTUB1 OS=Homo sapiens OX=9606 GN=OTUB1 PE=1 SV=2	4.66	31512.2	1389.27	Q96FW1	4	16.97	0	OTUB1_HUMAN	13924.3	12580.7	12256	13924.3	12580.7	12256
Guanine nucleotide-binding protein G(i) subunit alpha-2 OS=Homo sapiens OX=9606 GN=GNAI2 PE=1 SV=3	5.2	41021.3	1384.73	P04899	5	17.18	0	GNAI2_HUMAN	4841.67	5452.5	4403.23	4841.67	5452.5	4403.23
Peroxisomal multifunctional enzyme type 2 OS=Homo sapiens OX=9606 GN=HSD17B4 PE=1 SV=3	9.18	80142.7	1381.21	P51659	9	17.26	0	DHB4_HUMAN	29647.7	27444.3	29284.7	29647.7	27444.3	29284.7
26S proteasome non-ATPase regulatory subunit 12 OS=Homo sapiens OX=9606 GN=PSMD12 PE=1 SV=3	7.59	53303.7	1379.82	O00232	7	21.27	0	PSD12_HUMAN	38107.3	29812	35210.7	38107.3	29812	35210.7
Succinate--CoA ligase [GDP-forming] subunit beta_ mitochondrial OS=Homo sapiens OX=9606 GN=SUCLG2 PE=1 SV=2	6.07	46852.9	1376.03	Q96I99	7	19.91	0	SUCB2_HUMAN	74019	90670	80872.7	74019	90670	80872.7
Transportin-1 OS=Homo sapiens OX=9606 GN=TNPO1 PE=1 SV=2	4.65	103838	1375.78	Q92973	11	13.03	0	TNPO1_HUMAN	60350.3	48823.7	57072	60350.3	48823.7	57072
Prefoldin subunit 2 OS=Homo sapiens OX=9606 GN=PFDN2 PE=1 SV=1	6.23	16704.9	1373.49	Q9UHV9	3	22.73	0	PFD2_HUMAN	15400	15378.3	14876	15400	15378.3	14876
Eukaryotic translation initiation factor 3 subunit M OS=Homo sapiens OX=9606 GN=EIF3M PE=1 SV=1	5.29	42959.2	1367.21	Q7L2H7	9	34.49	0	EIF3M_HUMAN	29493	31116	33532	29493	31116	33532
Thymidine phosphorylase OS=Homo sapiens OX=9606 GN=TYMP PE=1 SV=2	5.21	50354.8	1363.65	P19971	9	24.9	0	TYPH_HUMAN	25170.7	25624.3	24254.7	25170.7	25624.3	24254.7
Ubiquilin-2 OS=Homo sapiens OX=9606 GN=UBQLN2 PE=1 SV=2	4.97	65696.3	1361.09	Q9UHD9	6	13.3	0	UBQL2_HUMAN	18324.4	14963.1	18702.1	18324.4	14963.1	18702.1
Cyclin-dependent kinase 2 OS=Homo sapiens OX=9606 GN=CDK2 PE=1 SV=2	9.01	34100.7	1356.36	P24941	6	26.51	0	CDK2_HUMAN	12945.2	7983.59	13246	12945.2	7983.59	13246
SUMO-activating enzyme subunit 1 OS=Homo sapiens OX=9606 GN=SAE1 PE=1 SV=1	5	38906.1	1354.68	Q9UBE0	3	17.05	0	SAE1_HUMAN	11740.7	7993.5	7911	11740.7	7993.5	7911
ATP-dependent RNA helicase DDX1 OS=Homo sapiens OX=9606 GN=DDX1 PE=1 SV=2	6.84	83401.7	1352.42	Q92499	11	22.84	0	DDX1_HUMAN	32503.7	30460.3	31874.7	32503.7	30460.3	31874.7
Peptidyl-tRNA hydrolase 2_ mitochondrial OS=Homo sapiens OX=9606 GN=PTRH2 PE=1 SV=1	8.96	19478.7	1351.08	Q9Y3E5	2	23.46	0	PTH2_HUMAN	14005.5	13017	12158.5	14005.5	13017	12158.5
Endoplasmic reticulum resident protein 44 OS=Homo sapiens OX=9606 GN=ERP44 PE=1 SV=1	4.93	47370.5	1342.08	Q9BS26	4	9.36	0	ERP44_HUMAN	10515.3	13927	14851	10515.3	13927	14851
MARCKS-related protein OS=Homo sapiens OX=9606 GN=MARCKSL1 PE=1 SV=2	4.45	19585.8	1334.16	P49006	2	25.13	0	MRP_HUMAN	15103.7	26494	22160	15103.7	26494	22160
Transcription factor BTF3 homolog 4 OS=Homo sapiens OX=9606 GN=BTF3L4 PE=1 SV=1	5.95	17270.6	1312.73	Q96K17	3	34.18	0	BT3L4_HUMAN	12551.7	11856	12697.3	12551.7	11856	12697.3
Kinesin-1 heavy chain OS=Homo sapiens OX=9606 GN=KIF5B PE=1 SV=1	6.1	110426	1312.72	P33176	15	21.91	0	KINH_HUMAN	22110	20985.3	22388.7	22110	20985.3	22388.7
Acyl-coenzyme A thioesterase 9_ mitochondrial OS=Homo sapiens OX=9606 GN=ACOT9 PE=1 SV=2	8.76	50301	1309.91	Q9Y305	5	15.26	0	ACOT9_HUMAN	10830	12256.7	11036.7	10830	12256.7	11036.7
Serpin B3 OS=Homo sapiens OX=9606 GN=SERPINB3 PE=1 SV=2	6.4	44621.7	1308.93	P29508	3	12.82	0	SPB3_HUMAN	5540	3666.67	4490.33	5540	3666.67	4490.33
Tropomodulin-3 OS=Homo sapiens OX=9606 GN=TMOD3 PE=1 SV=1	4.9	39765.9	1308.7	Q9NYL9	5	19.6	0	TMOD3_HUMAN	22741.3	13813.7	17827.7	22741.3	13813.7	17827.7
Coatomer subunit alpha OS=Homo sapiens OX=9606 GN=COPA PE=1 SV=2	7.46	139886	1307.25	P53621	17	18.79	0	COPA_HUMAN	29859.7	28826.3	28463.7	29859.7	28826.3	28463.7
116 kDa U5 small nuclear ribonucleoprotein component OS=Homo sapiens OX=9606 GN=EFTUD2 PE=1 SV=1	4.66	110405	1304.78	Q15029	14	18.52	0	U5S1_HUMAN	18858.3	18381.8	24033.3	18858.3	18381.8	24033.3
BAG family molecular chaperone regulator 2 OS=Homo sapiens OX=9606 GN=BAG2 PE=1 SV=1	6.29	23943.1	1302.98	O95816	1	4.27	0	BAG2_HUMAN	1247			1247	0	0
Leukotriene A-4 hydrolase OS=Homo sapiens OX=9606 GN=LTA4H PE=1 SV=2	5.77	69912.7	1291.62	P09960	10	24.06	0	LKHA4_HUMAN	17533	16497.3	17474.3	17533	16497.3	17474.3
CD44 antigen OS=Homo sapiens OX=9606 GN=CD44 PE=1 SV=3	4.99	82051	1290.63	P16070	5	7.95	0	CD44_HUMAN	48255.3	67224.7	59007.3	48255.3	67224.7	59007.3
Erlin-2 OS=Homo sapiens OX=9606 GN=ERLIN2 PE=1 SV=1	5.33	38067.7	1288.08	O94905	5	22.42	0	ERLN2_HUMAN	9511.9	9210.14	5611.63	9511.9	9210.14	5611.63
Nucleobindin-2 OS=Homo sapiens OX=9606 GN=NUCB2 PE=1 SV=3	4.85	50336.9	1287.41	P80303	5	17.62	0	NUCB2_HUMAN	12855	9154	11951.7	12855	9154	11951.7
Very-long-chain enoyl-CoA reductase OS=Homo sapiens OX=9606 GN=TECR PE=1 SV=1	9.77	36433.6	1281.34	Q9NZ01	5	15.91	0	TECR_HUMAN	65967.3	59296.7	58339.3	65967.3	59296.7	58339.3
Vesicular integral-membrane protein VIP36 OS=Homo sapiens OX=9606 GN=LMAN2 PE=1 SV=1	6.53	40570.9	1275.35	Q12907	3	11.8	0	LMAN2_HUMAN	17844.7	17931	19020	17844.7	17931	19020
Rab GDP dissociation inhibitor alpha OS=Homo sapiens OX=9606 GN=GDI1 PE=1 SV=2	4.81	51210.1	1271.42	P31150	9	29.75	0	GDIA_HUMAN	5911.75	8586.46	6165.65	5911.75	8586.46	6165.65
Casein kinase I isoform alpha OS=Homo sapiens OX=9606 GN=CSNK1A1 PE=1 SV=2	10.01	39143.1	1267.4	P48729	3	12.76	0	KC1A_HUMAN	9447	10953.5	10319.5	9447	10953.5	10319.5
Proteasomal ubiquitin receptor ADRM1 OS=Homo sapiens OX=9606 GN=ADRM1 PE=1 SV=2	4.76	42438.5	1266.36	Q16186	1	3.93	0	ADRM1_HUMAN	56126	50315	48467	56126	50315	48467
KH domain-containing_ RNA-binding_ signal transduction-associated protein 1 OS=Homo sapiens OX=9606 GN=KHDRBS1 PE=1 SV=1	8.98	48341.5	1265.23	Q07666	6	13.77	0	KHDR1_HUMAN	20157.7	20826.3	21271.3	20157.7	20826.3	21271.3
Protein RCC2 OS=Homo sapiens OX=9606 GN=RCC2 PE=1 SV=2	8.92	56826	1255.75	Q9P258	4	9.96	0	RCC2_HUMAN	15618.7	14890	16954	15618.7	14890	16954
Cytochrome c oxidase subunit 2 OS=Homo sapiens OX=9606 GN=MT-CO2 PE=1 SV=1	4.49	25736.2	1254.24	P00403	4	24.67	0	COX2_HUMAN	34037	30671	33278.3	34037	30671	33278.3
Neutral amino acid transporter B(0) OS=Homo sapiens OX=9606 GN=SLC1A5 PE=1 SV=2	5.18	57054.6	1246.65	Q15758	8	18.85	0	AAAT_HUMAN	22784.7	27880.3	26740.7	22784.7	27880.3	26740.7
Tubulin alpha chain-like 3 OS=Homo sapiens OX=9606 GN=TUBAL3 PE=1 SV=2	5.65	50707.2	1242.33	A6NHL2	3	7.4	0	TBAL3_HUMAN	12004	39902.7	17152.7	12004	39902.7	17152.7
26S proteasome non-ATPase regulatory subunit 5 OS=Homo sapiens OX=9606 GN=PSMD5 PE=1 SV=3	5.19	56595	1240.83	Q16401	8	19.25	0	PSMD5_HUMAN	19930	15448.3	17964	19930	15448.3	17964
Far upstream element-binding protein 1 OS=Homo sapiens OX=9606 GN=FUBP1 PE=1 SV=3	7.45	67731.6	1231.16	Q96AE4	12	22.36	0	FUBP1_HUMAN	51375	42292.7	46349	51375	42292.7	46349
Crk-like protein OS=Homo sapiens OX=9606 GN=CRKL PE=1 SV=1	6.31	33891.1	1221.3	P46109	5	26.73	0	CRKL_HUMAN	16609.7	11397	17083.7	16609.7	11397	17083.7
Glutamate dehydrogenase 1_ mitochondrial OS=Homo sapiens OX=9606 GN=GLUD1 PE=1 SV=2	7.72	61740.1	1220.38	P00367	11	25.09	0	DHE3_HUMAN	30200.7	28051.7	30707.3	30200.7	28051.7	30707.3
Ataxin-10 OS=Homo sapiens OX=9606 GN=ATXN10 PE=1 SV=1	4.94	54230.2	1219.71	Q9UBB4	8	24.42	0	ATX10_HUMAN	16486.7	15367	19359	16486.7	15367	19359
Keratin_ type II cytoskeletal 72 OS=Homo sapiens OX=9606 GN=KRT72 PE=1 SV=2	6.56	56504.7	1216.07	Q14CN4	5	9.78	0	K2C72_HUMAN	13086.3	12167.7	11856.5	13086.3	12167.7	11856.5
Splicing factor 3B subunit 3 OS=Homo sapiens OX=9606 GN=SF3B3 PE=1 SV=4	4.96	136661	1215.47	Q15393	14	15.28	0	SF3B3_HUMAN	34975.3	28018.3	33828.7	34975.3	28018.3	33828.7
Splicing factor 3A subunit 1 OS=Homo sapiens OX=9606 GN=SF3A1 PE=1 SV=1	4.97	88943.4	1215.44	Q15459	8	12.48	0	SF3A1_HUMAN	15349.7	23601.3	16737.7	15349.7	23601.3	16737.7
MICOS complex subunit MIC60 OS=Homo sapiens OX=9606 GN=IMMT PE=1 SV=1	6.07	84077.2	1215.17	Q16891	11	21.37	0	MIC60_HUMAN	37376	34897.3	44886	37376	34897.3	44886
Eukaryotic translation elongation factor 1 epsilon-1 OS=Homo sapiens OX=9606 GN=EEF1E1 PE=1 SV=1	8.92	19867.6	1212.65	O43324	2	10.92	0	MCA3_HUMAN	28919.5	18303.5	26890	28919.5	18303.5	26890
Phosphomannomutase 2 OS=Homo sapiens OX=9606 GN=PMM2 PE=1 SV=1	6.41	28424.4	1206.28	O15305	5	17.07	0	PMM2_HUMAN	10330.3	8942.33	12981.5	10330.3	8942.33	12981.5
Tumor protein D53 OS=Homo sapiens OX=9606 GN=TPD52L1 PE=1 SV=1	5.34	22506.2	1206.26	Q16890	2	13.73	0	TPD53_HUMAN	4617	4398.5	5132.5	4617	4398.5	5132.5
39S ribosomal protein L49_ mitochondrial OS=Homo sapiens OX=9606 GN=MRPL49 PE=1 SV=1	9.87	19255.1	1205.43	Q13405	2	10.84	0	RM49_HUMAN	10790	12409.5	12038.5	10790	12409.5	12038.5
Scaffold attachment factor B1 OS=Homo sapiens OX=9606 GN=SAFB PE=1 SV=4	5.16	103098	1204.45	Q15424	9	15.41	0	SAFB1_HUMAN	36623.3	26520.4	31281.8	36623.3	26520.4	31281.8
Cell division control protein 42 homolog OS=Homo sapiens OX=9606 GN=CDC42 PE=1 SV=2	6.18	21600.8	1204.07	P60953	1	8.9	0	CDC42_HUMAN	17449	10802	16182	17449	10802	16182
RNA-binding protein Musashi homolog 2 OS=Homo sapiens OX=9606 GN=MSI2 PE=1 SV=1	8.71	35367.9	1201.31	Q96DH6	2	9.15	0	MSI2H_HUMAN	7839.5	4971	6029.5	7839.5	4971	6029.5
Aspartate--tRNA ligase_ cytoplasmic OS=Homo sapiens OX=9606 GN=DARS PE=1 SV=2	6.13	57535.5	1199.31	P14868	9	21.76	0	SYDC_HUMAN	20598	22307.3	20314.3	20598	22307.3	20314.3
Ubiquilin-4 OS=Homo sapiens OX=9606 GN=UBQLN4 PE=1 SV=2	4.96	63910.2	1193.96	Q9NRR5	4	10.15	0	UBQL4_HUMAN		3798.69		0	3798.69	0
Insulin-like growth factor 2 mRNA-binding protein 3 OS=Homo sapiens OX=9606 GN=IGF2BP3 PE=1 SV=2	9.31	64047.3	1193.62	O00425	8	20.38	0	IF2B3_HUMAN	15710.7	12789.3	13743.3	15710.7	12789.3	13743.3
Valine--tRNA ligase OS=Homo sapiens OX=9606 GN=VARS PE=1 SV=4	7.37	141731	1193.17	P26640	15	15.82	0	SYVC_HUMAN	55610.7	55315.7	54926.7	55610.7	55315.7	54926.7
Polyadenylate-binding protein 3 OS=Homo sapiens OX=9606 GN=PABPC3 PE=1 SV=2	10.19	70259.2	1181.03	Q9H361	6	11.89	0	PABP3_HUMAN	54753.6	49253.4	49761.5	54753.6	49253.4	49761.5
26S proteasome non-ATPase regulatory subunit 2 OS=Homo sapiens OX=9606 GN=PSMD2 PE=1 SV=3	4.9	100941	1180.89	Q13200	14	20.48	0	PSMD2_HUMAN	39214.7	30125	33334	39214.7	30125	33334
Vacuolar protein sorting-associated protein 29 OS=Homo sapiens OX=9606 GN=VPS29 PE=1 SV=1	6.36	20676.8	1174.65	Q9UBQ0	5	29.67	0	VPS29_HUMAN	9679.67	16851.3	14972.5	9679.67	16851.3	14972.5
Serine/threonine-protein kinase 26 OS=Homo sapiens OX=9606 GN=STK26 PE=1 SV=2	4.99	46814	1172.93	Q9P289	5	15.14	0	STK26_HUMAN	19459.3	16105.3	18562.7	19459.3	16105.3	18562.7
ATP-dependent 6-phosphofructokinase_ liver type OS=Homo sapiens OX=9606 GN=PFKL PE=1 SV=6	7.25	85817	1172.59	P17858	8	13.21	0	PFKAL_HUMAN	14384	19246.8	16899.7	14384	19246.8	16899.7
Cytochrome c1_ heme protein_ mitochondrial OS=Homo sapiens OX=9606 GN=CYC1 PE=1 SV=3	9.23	35764.2	1171.49	P08574	3	10.46	0	CY1_HUMAN	47846	27156.7	37101	47846	27156.7	37101
26S proteasome regulatory subunit 10B OS=Homo sapiens OX=9606 GN=PSMC6 PE=1 SV=1	7.29	44458.2	1171.48	P62333	6	20.57	0	PRS10_HUMAN	23833	23158	25646	23833	23158	25646
Src substrate cortactin OS=Homo sapiens OX=9606 GN=CTTN PE=1 SV=2	5.08	61757.3	1166.89	Q14247	7	15.82	0	SRC8_HUMAN	18732.3	14913	16715	18732.3	14913	16715
Sodium/potassium-transporting ATPase subunit beta-3 OS=Homo sapiens OX=9606 GN=ATP1B3 PE=1 SV=1	8.45	31854.8	1162.14	P54709	2	11.83	0	AT1B3_HUMAN	7834.5	11114	8646.5	7834.5	11114	8646.5
Activator of 90 kDa heat shock protein ATPase homolog 1 OS=Homo sapiens OX=9606 GN=AHSA1 PE=1 SV=1	5.26	38445.5	1161.98	O95433	8	40.24	0	AHSA1_HUMAN	25236	17397.7	24743.3	25236	17397.7	24743.3
Acetyl-CoA acetyltransferase_ cytosolic OS=Homo sapiens OX=9606 GN=ACAT2 PE=1 SV=2	6.52	41864.2	1149.52	Q9BWD1	4	16.62	0	THIC_HUMAN	37506.7	41168	36411.3	37506.7	41168	36411.3
Nuclear autoantigenic sperm protein OS=Homo sapiens OX=9606 GN=NASP PE=1 SV=2	4.06	85523	1145.58	P49321	11	21.83	0	NASP_HUMAN	61091	54404	60666	61091	54404	60666
High mobility group protein HMG-I/HMG-Y OS=Homo sapiens OX=9606 GN=HMGA1 PE=1 SV=3	11.08	11676	1142.99	P17096	3	36.45	0	HMGA1_HUMAN	7808	16715.5	8601	7808	16715.5	8601
Myeloid-derived growth factor OS=Homo sapiens OX=9606 GN=MYDGF PE=1 SV=1	6.26	18909.3	1142.99	Q969H8	3	15.03	0	MYDGF_HUMAN	24928.3	14051	26852.7	24928.3	14051	26852.7
2'-5'-oligoadenylate synthase-like protein OS=Homo sapiens OX=9606 GN=OASL PE=1 SV=2	7.79	59739.3	1142.17	Q15646	7	18.48	0	OASL_HUMAN	18360.7	14085	18210.7	18360.7	14085	18210.7
Guanine nucleotide-binding protein-like 3 OS=Homo sapiens OX=9606 GN=GNL3 PE=1 SV=2	9.73	62506.5	1141.85	Q9BVP2	7	19.85	0	GNL3_HUMAN	14678.7	11384.3	12475.7	14678.7	11384.3	12475.7
Pyruvate kinase PKLR OS=Homo sapiens OX=9606 GN=PKLR PE=1 SV=2	7.64	62229.5	1141.37	P30613	3	5.4	0	KPYR_HUMAN	4494.52	2804.3	3027.78	4494.52	2804.3	3027.78
ADP-ribosylation factor 6 OS=Homo sapiens OX=9606 GN=ARF6 PE=1 SV=2	9.35	20196.3	1139.51	P62330	2	9.14	0	ARF6_HUMAN	1896.62	2781.65	1735.34	1896.62	2781.65	1735.34
Interferon-induced_ double-stranded RNA-activated protein kinase OS=Homo sapiens OX=9606 GN=EIF2AK2 PE=1 SV=2	8.55	62550.6	1138.83	P19525	7	16.15	0	E2AK2_HUMAN	15487	9874.33	12751	15487	9874.33	12751
Pre-mRNA-splicing factor ATP-dependent RNA helicase DHX15 OS=Homo sapiens OX=9606 GN=DHX15 PE=1 SV=2	7.15	91731.4	1135.91	O43143	13	20	0	DHX15_HUMAN	34481.3	35159	30314	34481.3	35159	30314
Importin-9 OS=Homo sapiens OX=9606 GN=IPO9 PE=1 SV=3	4.52	116933	1135.55	Q96P70	9	11.72	0	IPO9_HUMAN	16488	13027	15695.7	16488	13027	15695.7
G-patch domain and KOW motifs-containing protein OS=Homo sapiens OX=9606 GN=GPKOW PE=1 SV=2	5.78	52457	1129.72	Q92917	5	16.39	0	GPKOW_HUMAN	14580.7	12033	14003.3	14580.7	12033	14003.3
Mitotic checkpoint protein BUB3 OS=Homo sapiens OX=9606 GN=BUB3 PE=1 SV=1	6.42	37611.1	1129.38	O43684	5	20.43	0	BUB3_HUMAN	16899.3	16960.3	18428.3	16899.3	16960.3	18428.3
RNA cytidine acetyltransferase OS=Homo sapiens OX=9606 GN=NAT10 PE=1 SV=2	8.26	116642	1127.97	Q9H0A0	12	15.12	0	NAT10_HUMAN	16413.7	16201.7	17064	16413.7	16201.7	17064
Glutathione S-transferase omega-1 OS=Homo sapiens OX=9606 GN=GSTO1 PE=1 SV=2	6.25	27851	1126.68	P78417	6	21.99	0	GSTO1_HUMAN	41142	31412	40504	41142	31412	40504
Ribosyldihydronicotinamide dehydrogenase [quinone] OS=Homo sapiens OX=9606 GN=NQO2 PE=1 SV=5	5.88	26146.7	1121.85	P16083	5	24.68	0	NQO2_HUMAN	21850.7	18028	22734	21850.7	18028	22734
Apoptosis inhibitor 5 OS=Homo sapiens OX=9606 GN=API5 PE=1 SV=3	7.16	59346.8	1118.77	Q9BZZ5	7	17.75	0	API5_HUMAN	29712.7	18809	29324.7	29712.7	18809	29324.7
GrpE protein homolog 1_ mitochondrial OS=Homo sapiens OX=9606 GN=GRPEL1 PE=1 SV=2	8.24	24507.2	1118.57	Q9HAV7	2	12.44	0	GRPE1_HUMAN	14961	14964.5	16217.5	14961	14964.5	16217.5
PC4 and SFRS1-interacting protein OS=Homo sapiens OX=9606 GN=PSIP1 PE=1 SV=1	9.85	60217.4	1117.77	O75475	8	22.08	0	PSIP1_HUMAN	27636.3	26013.7	26581	27636.3	26013.7	26581
Asparagine synthetase [glutamine-hydrolyzing] OS=Homo sapiens OX=9606 GN=ASNS PE=1 SV=4	6.43	64940.3	1113.68	P08243	7	12.3	0	ASNS_HUMAN	17994	23802.7	19005.7	17994	23802.7	19005.7
Cell growth-regulating nucleolar protein OS=Homo sapiens OX=9606 GN=LYAR PE=1 SV=2	10.24	44071.1	1113.67	Q9NX58	2	9.5	0	LYAR_HUMAN	5646	4978.5	5443	5646	4978.5	5443
Protein-L-isoaspartate(D-aspartate) O-methyltransferase OS=Homo sapiens OX=9606 GN=PCMT1 PE=1 SV=4	6.85	24807.5	1111.86	P22061	4	22.03	0	PIMT_HUMAN	30811.7	10485.3	28369.7	30811.7	10485.3	28369.7
Synaptic vesicle membrane protein VAT-1 homolog OS=Homo sapiens OX=9606 GN=VAT1 PE=1 SV=2	5.88	42148.5	1110.95	Q99536	7	25.45	0	VAT1_HUMAN	10727	13742	11423.7	10727	13742	11423.7
Eukaryotic translation initiation factor 3 subunit C OS=Homo sapiens OX=9606 GN=EIF3C PE=1 SV=1	5.36	106028	1109.27	Q99613	11	14.46	0	EIF3C_HUMAN	61027.3	48829.3	57415	61027.3	48829.3	57415
Mitochondrial 2-oxoglutarate/malate carrier protein OS=Homo sapiens OX=9606 GN=SLC25A11 PE=1 SV=3	10.39	34232.9	1108.49	Q02978	5	17.52	0	M2OM_HUMAN	8006	9478.67	10777.7	8006	9478.67	10777.7
Obg-like ATPase 1 OS=Homo sapiens OX=9606 GN=OLA1 PE=1 SV=2	7.85	44971.7	1105.51	Q9NTK5	6	20.45	0	OLA1_HUMAN	19468.3	13887	17517.7	19468.3	13887	17517.7
Spermine synthase OS=Homo sapiens OX=9606 GN=SMS PE=1 SV=2	4.68	41724.5	1105.37	P52788	4	17.76	0	SPSY_HUMAN	12733	12079	11016.7	12733	12079	11016.7
Alpha-fetoprotein OS=Homo sapiens OX=9606 GN=AFP PE=1 SV=1	5.37	70502.5	1101.04	P02771	3	5.58	0	FETA_HUMAN	136459	13542	21111.5	136459	13542	21111.5
39S ribosomal protein L12_ mitochondrial OS=Homo sapiens OX=9606 GN=MRPL12 PE=1 SV=2	9.3	21576.3	1097.7	P52815	3	17.68	0	RM12_HUMAN	21505	14695	21332	21505	14695	21332
BAG family molecular chaperone regulator 1 OS=Homo sapiens OX=9606 GN=BAG1 PE=1 SV=4	7.86	39006.9	1096.49	Q99933	2	7.25	0	BAG1_HUMAN	10865.5	8430	10384	10865.5	8430	10384
Heat shock protein 105 kDa OS=Homo sapiens OX=9606 GN=HSPH1 PE=1 SV=1	5.11	97777.6	1093.25	Q92598	12	18.07	0	HS105_HUMAN	33960	40499.3	35836	33960	40499.3	35836
Programmed cell death protein 5 OS=Homo sapiens OX=9606 GN=PDCD5 PE=1 SV=3	5.69	14285.1	1093.06	O14737	3	25.6	0	PDCD5_HUMAN	17659	14772.3	14576	17659	14772.3	14576
Thioredoxin domain-containing protein 5 OS=Homo sapiens OX=9606 GN=TXNDC5 PE=1 SV=2	5.59	48313.2	1090.37	Q8NBS9	9	19.68	0	TXND5_HUMAN	53258	55376.3	59214	53258	55376.3	59214
Contactin-associated protein-like 4 OS=Homo sapiens OX=9606 GN=CNTNAP4 PE=1 SV=3	6.25	147271	1089.13	Q9C0A0	1	1.07	0	CNTP4_HUMAN	6408	9622	8021	6408	9622	8021
Dolichyl-diphosphooligosaccharide--protein glycosyltransferase 48 kDa subunit OS=Homo sapiens OX=9606 GN=DDOST PE=1 SV=4	6.11	50972	1085.39	P39656	7	20.39	0	OST48_HUMAN	32166.7	29733	30376.3	32166.7	29733	30376.3
Ribosome biogenesis regulatory protein homolog OS=Homo sapiens OX=9606 GN=RRS1 PE=1 SV=2	11.39	41250.4	1077.88	Q15050	4	16.71	0	RRS1_HUMAN	6634	4869.67	5813.33	6634	4869.67	5813.33
Septin-7 OS=Homo sapiens OX=9606 GN=SEPTIN7 PE=1 SV=2	8.97	50965.2	1075.19	Q16181	4	14.65	0	SEPT7_HUMAN	19510	19819.3	17847.7	19510	19819.3	17847.7
26S proteasome regulatory subunit 4 OS=Homo sapiens OX=9606 GN=PSMC1 PE=1 SV=1	5.82	49355.7	1072.12	P62191	5	18.41	0	PRS4_HUMAN	22740	15089	22235.3	22740	15089	22235.3
Programmed cell death 6-interacting protein OS=Homo sapiens OX=9606 GN=PDCD6IP PE=1 SV=1	6.11	96650.6	1072.1	Q8WUM4	9	13.25	0	PDC6I_HUMAN	24293.7	19756.3	23437.7	24293.7	19756.3	23437.7
Torsin-1A-interacting protein 1 OS=Homo sapiens OX=9606 GN=TOR1AIP1 PE=1 SV=2	8.36	66419.6	1067.35	Q5JTV8	5	13.38	0	TOIP1_HUMAN	16710.3	15088	15879.7	16710.3	15088	15879.7
Charged multivesicular body protein 4b OS=Homo sapiens OX=9606 GN=CHMP4B PE=1 SV=1	4.57	24950.2	1067	Q9H444	3	22.32	0	CHM4B_HUMAN	19910.7	19430	19140.3	19910.7	19430	19140.3
DnaJ homolog subfamily C member 9 OS=Homo sapiens OX=9606 GN=DNAJC9 PE=1 SV=1	5.43	30080.9	1060.61	Q8WXX5	6	31.15	0	DNJC9_HUMAN	6872	6409.67	7262	6872	6409.67	7262
Ubiquitin carboxyl-terminal hydrolase 5 OS=Homo sapiens OX=9606 GN=USP5 PE=1 SV=2	4.72	96698.9	1059.19	P45974	14	22.38	0	UBP5_HUMAN	29760.7	27140.3	29508.3	29760.7	27140.3	29508.3
Ribonuclease inhibitor OS=Homo sapiens OX=9606 GN=RNH1 PE=1 SV=2	4.52	51798.4	1056.4	P13489	3	8.89	0	RINI_HUMAN	32153.3	33401.3	32425	32153.3	33401.3	32425
ATP-binding cassette sub-family E member 1 OS=Homo sapiens OX=9606 GN=ABCE1 PE=1 SV=1	8.32	68283.9	1054.19	P61221	4	9.68	0	ABCE1_HUMAN	5877.67	4922	5203.67	5877.67	4922	5203.67
Replication protein A 14 kDa subunit OS=Homo sapiens OX=9606 GN=RPA3 PE=1 SV=1	4.75	13682.8	1054.08	P35244	1	14.05	0	RFA3_HUMAN	20550	14421	19036	20550	14421	19036
Alpha-actinin-3 OS=Homo sapiens OX=9606 GN=ACTN3 PE=1 SV=2	5.22	103983	1049.45	Q08043	5	6.66	0	ACTN3_HUMAN	15317.7	26591.3	20719.1	15317.7	26591.3	20719.1
Podocalyxin OS=Homo sapiens OX=9606 GN=PODXL PE=1 SV=2	5.16	59091.6	1046.59	O00592	5	12.01	0	PODXL_HUMAN	23748	16470	23188.7	23748	16470	23188.7
RNA-binding protein 4 OS=Homo sapiens OX=9606 GN=RBM4 PE=1 SV=1	6.68	40713.1	1042.9	Q9BWF3	2	12.09	0	RBM4_HUMAN	12872	12378.5	12466	12872	12378.5	12466
Myosin-11 OS=Homo sapiens OX=9606 GN=MYH11 PE=1 SV=3	5.25	228195	1042.61	P35749	12	7.3	0	MYH11_HUMAN	58348.1	51070.4	56553.3	58348.1	51070.4	56553.3
TATA-binding protein-associated factor 2N OS=Homo sapiens OX=9606 GN=TAF15 PE=1 SV=1	8.07	62058.1	1040.79	Q92804	4	10.64	0	RBP56_HUMAN			10269.1	0	0	10269.1
Peptidyl-prolyl cis-trans isomerase FKBP10 OS=Homo sapiens OX=9606 GN=FKBP10 PE=1 SV=1	5.25	64758.4	1040.53	Q96AY3	5	12.2	0	FKB10_HUMAN	20629.7	30283	24552.3	20629.7	30283	24552.3
Serine/arginine-rich splicing factor 5 OS=Homo sapiens OX=9606 GN=SRSF5 PE=1 SV=1	12.08	31377.9	1035.67	Q13243	2	7.72	0	SRSF5_HUMAN	14930.4	20882.8	16224.9	14930.4	20882.8	16224.9
Protein Niban 2 OS=Homo sapiens OX=9606 GN=NIBAN2 PE=1 SV=3	5.79	84651.3	1033.35	Q96TA1	10	19.17	0	NIBA2_HUMAN	42852.7	32596.7	38604	42852.7	32596.7	38604
Dynamin-1-like protein OS=Homo sapiens OX=9606 GN=DNM1L PE=1 SV=2	6.4	82390.5	1033.12	O00429	15	26.49	0	DNM1L_HUMAN	17235	18109.3	19058.3	17235	18109.3	19058.3
Keratin_ type II cuticular Hb4 OS=Homo sapiens OX=9606 GN=KRT84 PE=2 SV=2	7.43	65983	1032.96	Q9NSB2	3	4.33	0	KRT84_HUMAN	3550.66	2977.39	3906.33	3550.66	2977.39	3906.33
Microtubule-associated protein RP/EB family member 1 OS=Homo sapiens OX=9606 GN=MAPRE1 PE=1 SV=3	4.83	30170.2	1027.78	Q15691	3	19.78	0	MARE1_HUMAN	12479	23610.5	12141	12479	23610.5	12141
Kinectin OS=Homo sapiens OX=9606 GN=KTN1 PE=1 SV=1	5.39	156561	1026.32	Q86UP2	14	14.37	0	KTN1_HUMAN	25224.3	20306.3	32672.7	25224.3	20306.3	32672.7
Flotillin-1 OS=Homo sapiens OX=9606 GN=FLOT1 PE=1 SV=3	7.32	47583.5	1025.77	O75955	6	18.97	0	FLOT1_HUMAN	16505	16688.7	16371	16505	16688.7	16371
mRNA turnover protein 4 homolog OS=Homo sapiens OX=9606 GN=MRTO4 PE=1 SV=2	8.64	27674.6	1023.11	Q9UKD2	4	17.15	0	MRT4_HUMAN	27358.7	35304.7	28469	27358.7	35304.7	28469
rRNA 2'-O-methyltransferase fibrillarin OS=Homo sapiens OX=9606 GN=FBL PE=1 SV=2	10.8	33898.3	1021.65	P22087	4	15.26	0	FBRL_HUMAN	45050.7	37546.3	48511.3	45050.7	37546.3	48511.3
Protein transport protein Sec61 subunit beta OS=Homo sapiens OX=9606 GN=SEC61B PE=1 SV=2	12.07	10031.5	1019.78	P60468	2	21.88	0	SC61B_HUMAN	42000	34043.5	72165	42000	34043.5	72165
Histone H1x OS=Homo sapiens OX=9606 GN=H1FX PE=1 SV=1	11.48	22487.1	1017.75	Q92522	3	21.6	0	H1X_HUMAN	14519.7	19896.7	20072	14519.7	19896.7	20072
RNA-binding protein 39 OS=Homo sapiens OX=9606 GN=RBM39 PE=1 SV=2	10.73	59664.8	1017.15	Q14498	5	11.13	0	RBM39_HUMAN	22035	23499.7	22376.7	22035	23499.7	22376.7
Splicing factor 3B subunit 4 OS=Homo sapiens OX=9606 GN=SF3B4 PE=1 SV=1	8.92	44442.9	1016.99	Q15427	2	9.67	0	SF3B4_HUMAN	7804.5	7146.5	7654	7804.5	7146.5	7654
Rho-related GTP-binding protein RhoG OS=Homo sapiens OX=9606 GN=RHOG PE=1 SV=1	8.08	21764.7	1016.59	P84095	2	18.85	0	RHOG_HUMAN	5663.5	5355	5615	5663.5	5355	5615
Transmembrane emp24 domain-containing protein 4 OS=Homo sapiens OX=9606 GN=TMED4 PE=1 SV=1	8.44	26113.9	1013.81	Q7Z7H5	4	18.06	0	TMED4_HUMAN	11274.7	11859.7	12919.4	11274.7	11859.7	12919.4
Integrin beta-1 OS=Homo sapiens OX=9606 GN=ITGB1 PE=1 SV=2	5.1	91723	1013.27	P05556	9	13.03	0	ITB1_HUMAN	50508.7	37304	41272.7	50508.7	37304	41272.7
Lysine--tRNA ligase OS=Homo sapiens OX=9606 GN=KARS1 PE=1 SV=3	5.94	68504.4	1011.77	Q15046	7	15.41	0	SYK_HUMAN	19925.3	22377.3	19945	19925.3	22377.3	19945
Splicing factor 3B subunit 1 OS=Homo sapiens OX=9606 GN=SF3B1 PE=1 SV=3	6.69	146572	1009.33	O75533	17	19.1	0	SF3B1_HUMAN	27457	25121.7	25728.3	27457	25121.7	25728.3
Eukaryotic translation initiation factor 4 gamma 2 OS=Homo sapiens OX=9606 GN=EIF4G2 PE=1 SV=1	6.75	102875	1004.88	P78344	14	18.19	0	IF4G2_HUMAN	11556	11286.7	12735	11556	11286.7	12735
Erlin-1 OS=Homo sapiens OX=9606 GN=ERLIN1 PE=1 SV=2	7.95	39342.3	1003.01	O75477	3	10.34	0	ERLN1_HUMAN	16292.4	13425.9	12280	16292.4	13425.9	12280
Procollagen-lysine_2-oxoglutarate 5-dioxygenase 1 OS=Homo sapiens OX=9606 GN=PLOD1 PE=1 SV=2	6.51	84120.6	1000.1	Q02809	9	18.16	0	PLOD1_HUMAN	18732	15510.3	18480.3	18732	15510.3	18480.3
Coatomer subunit beta' OS=Homo sapiens OX=9606 GN=COPB2 PE=1 SV=2	4.98	103343	998.397	P35606	9	13.47	0	COPB2_HUMAN	25020	23215.7	25347	25020	23215.7	25347
Ribonucleoside-diphosphate reductase large subunit OS=Homo sapiens OX=9606 GN=RRM1 PE=1 SV=1	6.79	90982.8	996.951	P23921	10	14.02	0	RIR1_HUMAN	38032.3	35272.3	37716.3	38032.3	35272.3	37716.3
Aminoacyl tRNA synthase complex-interacting multifunctional protein 2 OS=Homo sapiens OX=9606 GN=AIMP2 PE=1 SV=2	8.27	35691	996.428	Q13155	2	11.56	0	AIMP2_HUMAN	20101.7	11988	28565.5	20101.7	11988	28565.5
MICOS complex subunit MIC26 OS=Homo sapiens OX=9606 GN=APOO PE=1 SV=1	9.49	22398.7	996.377	Q9BUR5	2	12.63	0	MIC26_HUMAN	10786	2875	9781.5	10786	2875	9781.5
Leucine-rich repeat-containing protein 47 OS=Homo sapiens OX=9606 GN=LRRC47 PE=1 SV=1	8.28	64043.3	994.61	Q8N1G4	5	12.01	0	LRC47_HUMAN	10416.3	14113.7	9210.33	10416.3	14113.7	9210.33
Spermidine synthase OS=Homo sapiens OX=9606 GN=SRM PE=1 SV=1	5.16	34395	993.891	P19623	4	14.57	0	SPEE_HUMAN	16467	16623	16368	16467	16623	16368
D-dopachrome decarboxylase OS=Homo sapiens OX=9606 GN=DDT PE=1 SV=3	7.19	12825.8	993.834	P30046	2	16.1	0	DOPD_HUMAN	21657.5	36789	25544	21657.5	36789	25544
U5 small nuclear ribonucleoprotein 200 kDa helicase OS=Homo sapiens OX=9606 GN=SNRNP200 PE=1 SV=2	5.68	246162	992.267	O75643	22	14.19	0	U520_HUMAN	24732.7	21992.7	23138	24732.7	21992.7	23138
GDP-L-fucose synthase OS=Homo sapiens OX=9606 GN=TSTA3 PE=1 SV=1	6.16	36120.8	987.147	Q13630	4	21.18	0	FCL_HUMAN	14179.7	15582.7	14626.3	14179.7	15582.7	14626.3
Mitochondrial fission 1 protein OS=Homo sapiens OX=9606 GN=FIS1 PE=1 SV=2	9.29	16994.8	986.71	Q9Y3D6	2	15.79	0	FIS1_HUMAN	4275	4806.5	4388	4275	4806.5	4388
Asparagine--tRNA ligase_ cytoplasmic OS=Homo sapiens OX=9606 GN=NARS1 PE=1 SV=1	5.87	63798.4	985.493	O43776	9	21.72	0	SYNC_HUMAN	28830.7	31773.7	30569.3	28830.7	31773.7	30569.3
Cold shock domain-containing protein E1 OS=Homo sapiens OX=9606 GN=CSDE1 PE=1 SV=2	5.85	89740.2	985.375	O75534	8	13.66	0	CSDE1_HUMAN	14750	10591.7	14036	14750	10591.7	14036
Adenylate kinase isoenzyme 1 OS=Homo sapiens OX=9606 GN=AK1 PE=1 SV=3	9.04	21748.9	980.727	P00568	3	18.04	0	KAD1_HUMAN	15504.3	17497	13058.7	15504.3	17497	13058.7
Septin-9 OS=Homo sapiens OX=9606 GN=SEPTIN9 PE=1 SV=2	9.46	65686.7	980.681	Q9UHD8	10	22.35	0	SEPT9_HUMAN	18560.7	12710	13107	18560.7	12710	13107
NAD(P)H dehydrogenase [quinone] 1 OS=Homo sapiens OX=9606 GN=NQO1 PE=1 SV=1	9.36	30924.7	978.021	P15559	3	14.96	0	NQO1_HUMAN	15577	12062	16988.5	15577	12062	16988.5
ATP synthase subunit O_ mitochondrial OS=Homo sapiens OX=9606 GN=ATP5PO PE=1 SV=1	10.6	23391.4	976.902	P48047	5	26.76	0	ATPO_HUMAN	19982.7	28202.3	22814.3	19982.7	28202.3	22814.3
Farnesyl pyrophosphate synthase OS=Homo sapiens OX=9606 GN=FDPS PE=1 SV=4	5.78	48788.8	974.598	P14324	3	7.16	0	FPPS_HUMAN	69526.5	70715	105183	69526.5	70715	105183
High mobility group nucleosome-binding domain-containing protein 5 OS=Homo sapiens OX=9606 GN=HMGN5 PE=1 SV=1	4.3	31524.6	972.418	P82970	2	10.99	0	HMGN5_HUMAN	11462	19906.5	37230	11462	19906.5	37230
Cytoplasmic aconitate hydratase OS=Homo sapiens OX=9606 GN=ACO1 PE=1 SV=3	6.26	98912.3	967.175	P21399	9	15.64	0	ACOC_HUMAN	24055.3	15392.3	14913	24055.3	15392.3	14913
Pyrroline-5-carboxylate reductase 1_ mitochondrial OS=Homo sapiens OX=9606 GN=PYCR1 PE=1 SV=2	7.41	33588.8	966.153	P32322	5	25.08	0	P5CR1_HUMAN	15554.7	16115	16849.3	15554.7	16115	16849.3
Nucleobindin-1 OS=Homo sapiens OX=9606 GN=NUCB1 PE=1 SV=4	4.98	53879.4	963.697	Q02818	6	16.27	0	NUCB1_HUMAN	15549.3	12367	13072.7	15549.3	12367	13072.7
Developmentally-regulated GTP-binding protein 1 OS=Homo sapiens OX=9606 GN=DRG1 PE=1 SV=1	9.3	40827.3	962.309	Q9Y295	5	18.26	0	DRG1_HUMAN	13059	11532	12365	13059	11532	12365
Membrane-associated progesterone receptor component 2 OS=Homo sapiens OX=9606 GN=PGRMC2 PE=1 SV=1	4.54	23875.5	962.172	O15173	4	26.01	0	PGRC2_HUMAN	16939	17849.3	15789.7	16939	17849.3	15789.7
Protein ERGIC-53 OS=Homo sapiens OX=9606 GN=LMAN1 PE=1 SV=2	6.34	57834.2	962.092	P49257	6	16.27	0	LMAN1_HUMAN	29453	25332.3	38056	29453	25332.3	38056
Cytoplasmic dynein 1 light intermediate chain 2 OS=Homo sapiens OX=9606 GN=DYNC1LI2 PE=1 SV=1	5.97	54384.5	960.12	O43237	4	11.99	0	DC1L2_HUMAN	8951.33	9682	8499.67	8951.33	9682	8499.67
Ragulator complex protein LAMTOR1 OS=Homo sapiens OX=9606 GN=LAMTOR1 PE=1 SV=2	4.83	17858.9	959.191	Q6IAA8	1	8.07	0	LTOR1_HUMAN	11681	10519	10508	11681	10519	10508
Cleft lip and palate transmembrane protein 1-like protein OS=Homo sapiens OX=9606 GN=CLPTM1L PE=1 SV=1	8.73	62571.5	954.619	Q96KA5	7	20.82	0	CLP1L_HUMAN	18240.7	17328	19959.3	18240.7	17328	19959.3
Isoleucine--tRNA ligase_ mitochondrial OS=Homo sapiens OX=9606 GN=IARS2 PE=1 SV=2	6.82	114761	950.078	Q9NSE4	11	13.34	0	SYIM_HUMAN	40027	29688	34779	40027	29688	34779
Intercellular adhesion molecule 1 OS=Homo sapiens OX=9606 GN=ICAM1 PE=1 SV=2	7.92	58623.7	949.383	P05362	5	13.35	0	ICAM1_HUMAN	14868.7	15804.3	15249.7	14868.7	15804.3	15249.7
Actin-related protein 2/3 complex subunit 2 OS=Homo sapiens OX=9606 GN=ARPC2 PE=1 SV=1	7.01	34447.1	949.017	O15144	4	13.33	0	ARPC2_HUMAN	16438.7	18364.3	16749	16438.7	18364.3	16749
Ribosome-binding protein 1 OS=Homo sapiens OX=9606 GN=RRBP1 PE=1 SV=5	9.19	152856	945.997	Q9P2E9	10	10.78	0	RRBP1_HUMAN	19304	18979.3	19863.3	19304	18979.3	19863.3
RNA-binding protein Raly OS=Homo sapiens OX=9606 GN=RALY PE=1 SV=1	9.66	32520.2	945.004	Q9UKM9	5	30.39	0	RALY_HUMAN	16174	9185.33	15377.3	16174	9185.33	15377.3
Polypeptide N-acetylgalactosaminyltransferase 2 OS=Homo sapiens OX=9606 GN=GALNT2 PE=1 SV=1	8.33	65474.2	937.764	Q10471	10	19.26	0	GALT2_HUMAN	108181	94112.3	102748	108181	94112.3	102748
Thioredoxin reductase 1_ cytoplasmic OS=Homo sapiens OX=9606 GN=TXNRD1 PE=1 SV=3	7.13	71725.6	937.25	Q16881	8	16.49	0	TRXR1_HUMAN	26827	28543.7	26121.7	26827	28543.7	26121.7
Eukaryotic translation initiation factor 2A OS=Homo sapiens OX=9606 GN=EIF2A PE=1 SV=3	9.18	65560.5	933.749	Q9BY44	4	9.57	0	EIF2A_HUMAN	13483.3	12858	12707	13483.3	12858	12707
Alpha-aminoadipic semialdehyde dehydrogenase OS=Homo sapiens OX=9606 GN=ALDH7A1 PE=1 SV=5	7.94	59057.5	928.695	P49419	5	12.8	0	AL7A1_HUMAN	13523.3	15976.7	13534	13523.3	15976.7	13534
Coactosin-like protein OS=Homo sapiens OX=9606 GN=COTL1 PE=1 SV=3	5.35	16059.1	924.047	Q14019	2	13.38	0	COTL1_HUMAN	20584.5	27050	33242	20584.5	27050	33242
Mitochondrial import inner membrane translocase subunit TIM50 OS=Homo sapiens OX=9606 GN=TIMM50 PE=1 SV=2	8.51	39874.4	922.929	Q3ZCQ8	4	13.88	0	TIM50_HUMAN	15361.7	15964.3	16094.7	15361.7	15964.3	16094.7
6-phosphogluconolactonase OS=Homo sapiens OX=9606 GN=PGLS PE=1 SV=2	5.67	27832	919.872	O95336	4	18.22	0	6PGL_HUMAN	9370	9253	8331	9370	9253	8331
Ras-related protein Rab-9A OS=Homo sapiens OX=9606 GN=RAB9A PE=1 SV=1	5.11	23122.7	915.874	P51151	3	18.41	0	RAB9A_HUMAN	6930.67	6581	7953.33	6930.67	6581	7953.33
Apoptosis regulator BAX OS=Homo sapiens OX=9606 GN=BAX PE=1 SV=1	4.89	21298.5	914.497	Q07812	3	20.83	0	BAX_HUMAN	5847	5235.33	5927	5847	5235.33	5927
Thioredoxin domain-containing protein 12 OS=Homo sapiens OX=9606 GN=TXNDC12 PE=1 SV=1	5.11	19376.9	913.855	O95881	3	20.35	0	TXD12_HUMAN	7691	3934	8801.67	7691	3934	8801.67
NEDD8-conjugating enzyme Ubc12 OS=Homo sapiens OX=9606 GN=UBE2M PE=1 SV=1	7.71	21185.1	913.08	P61081	3	14.75	0	UBC12_HUMAN	25430	17068.5	13205	25430	17068.5	13205
28S ribosomal protein S29_ mitochondrial OS=Homo sapiens OX=9606 GN=DAP3 PE=1 SV=1	9.21	45908.7	912.533	P51398	2	8.79	0	RT29_HUMAN	9773.5	8326	6636.5	9773.5	8326	6636.5
Caprin-1 OS=Homo sapiens OX=9606 GN=CAPRIN1 PE=1 SV=2	4.97	78537.4	912.207	Q14444	7	15.8	0	CAPR1_HUMAN	57104	45917.3	51755.7	57104	45917.3	51755.7
FACT complex subunit SSRP1 OS=Homo sapiens OX=9606 GN=SSRP1 PE=1 SV=1	6.47	81417.1	912.099	Q08945	9	13.4	0	SSRP1_HUMAN	24553.7	21665.7	21551	24553.7	21665.7	21551
Luc7-like protein 3 OS=Homo sapiens OX=9606 GN=LUC7L3 PE=1 SV=2	10.45	51865.4	905.216	O95232	3	10.42	0	LC7L3_HUMAN	13937.7	11432.7	12540.7	13937.7	11432.7	12540.7
DnaJ homolog subfamily B member 4 OS=Homo sapiens OX=9606 GN=DNAJB4 PE=1 SV=1	8.77	38035	903.063	Q9UDY4	3	13.06	0	DNJB4_HUMAN	9971	8787.33	9660.67	9971	8787.33	9660.67
Protein SEC13 homolog OS=Homo sapiens OX=9606 GN=SEC13 PE=1 SV=3	5.1	36053.8	901.945	P55735	2	8.7	0	SEC13_HUMAN	13100	12915	14810.5	13100	12915	14810.5
DnaJ homolog subfamily B member 11 OS=Homo sapiens OX=9606 GN=DNAJB11 PE=1 SV=1	5.77	40799.1	895.929	Q9UBS4	3	13.13	0	DJB11_HUMAN	8446	7606.5	13684	8446	7606.5	13684
Lamin-B2 OS=Homo sapiens OX=9606 GN=LMNB2 PE=1 SV=4	5.34	70062.6	894.572	Q03252	12	24.35	0	LMNB2_HUMAN	18647.5	15511.8	18002.3	18647.5	15511.8	18002.3
Triokinase/FMN cyclase OS=Homo sapiens OX=9606 GN=TKFC PE=1 SV=2	7.28	59289.4	892.933	Q3LXA3	8	20.35	0	TKFC_HUMAN	18383.7	16929.3	18357.3	18383.7	16929.3	18357.3
Proteasome subunit beta type-6 OS=Homo sapiens OX=9606 GN=PSMB6 PE=1 SV=4	4.61	25585.9	886.388	P28072	3	12.97	0	PSB6_HUMAN	53041.3	45331.7	50036	53041.3	45331.7	50036
ATP-binding cassette sub-family D member 3 OS=Homo sapiens OX=9606 GN=ABCD3 PE=1 SV=1	9.73	75989.3	886.351	P28288	9	17.3	0	ABCD3_HUMAN	9559.33	11827.7	11205	9559.33	11827.7	11205
Microtubule-associated protein 4 OS=Homo sapiens OX=9606 GN=MAP4 PE=1 SV=3	5.14	121518	885.948	P27816	8	10.24	0	MAP4_HUMAN	21016	19190.3	20517	21016	19190.3	20517
Coatomer subunit delta OS=Homo sapiens OX=9606 GN=ARCN1 PE=1 SV=1	5.85	57666.7	885.216	P48444	7	15.85	0	COPD_HUMAN	18497	25026.7	21292.3	18497	25026.7	21292.3
Hexokinase-2 OS=Homo sapiens OX=9606 GN=HK2 PE=1 SV=2	5.66	103806	885.129	P52789	8	12.76	0	HXK2_HUMAN	11898.7	8454.67	11701.3	11898.7	8454.67	11701.3
ATP-dependent RNA helicase DDX50 OS=Homo sapiens OX=9606 GN=DDX50 PE=1 SV=1	9.66	83135.4	881.494	Q9BQ39	5	10.31	0	DDX50_HUMAN	18263	16360	16133.2	18263	16360	16133.2
Fructose-bisphosphate aldolase C OS=Homo sapiens OX=9606 GN=ALDOC PE=1 SV=2	6.47	39855.1	880.919	P09972	7	25	0	ALDOC_HUMAN	33066.3	31973.7	33542	33066.3	31973.7	33542
Coatomer subunit gamma-1 OS=Homo sapiens OX=9606 GN=COPG1 PE=1 SV=1	5.17	99030.1	878.354	Q9Y678	8	14.19	0	COPG1_HUMAN	21959.7	16553	20140.7	21959.7	16553	20140.7
Nucleolar GTP-binding protein 1 OS=Homo sapiens OX=9606 GN=GTPBP4 PE=1 SV=3	10.06	74363.9	876.958	Q9BZE4	7	16.09	0	NOG1_HUMAN	14702.7	12768.7	12868.7	14702.7	12768.7	12868.7
Sorbitol dehydrogenase OS=Homo sapiens OX=9606 GN=SORD PE=1 SV=4	7.91	38951.9	875.337	Q00796	4	14.29	0	DHSO_HUMAN	9078.33	10068	9343.67	9078.33	10068	9343.67
NADH dehydrogenase [ubiquinone] flavoprotein 2_ mitochondrial OS=Homo sapiens OX=9606 GN=NDUFV2 PE=1 SV=2	8.1	27676.7	874.074	P19404	4	21.29	0	NDUV2_HUMAN	10041.3	8692	9967.67	10041.3	8692	9967.67
RNA-splicing ligase RtcB homolog OS=Homo sapiens OX=9606 GN=RTCB PE=1 SV=1	6.84	55723.7	873.382	Q9Y3I0	6	17.03	0	RTCB_HUMAN	43446.3	33973.3	37777.3	43446.3	33973.3	37777.3
Retinoic acid-induced protein 3 OS=Homo sapiens OX=9606 GN=GPRC5A PE=1 SV=2	8.15	40650.4	873.014	Q8NFJ5	1	3.64	0	RAI3_HUMAN	57366	60945	58803	57366	60945	58803
Importin subunit alpha-1 OS=Homo sapiens OX=9606 GN=KPNA2 PE=1 SV=1	5.09	58204.2	871.241	P52292	5	11.91	0	IMA1_HUMAN	18307	19652.3	18055	18307	19652.3	18055
ATP-dependent RNA helicase DDX19A OS=Homo sapiens OX=9606 GN=DDX19A PE=1 SV=1	6.19	54431.4	870.291	Q9NUU7	5	14.85	0	DD19A_HUMAN	24725	25805.3	25761	24725	25805.3	25761
Histone acetyltransferase type B catalytic subunit OS=Homo sapiens OX=9606 GN=HAT1 PE=1 SV=1	5.38	49911.9	869.899	O14929	5	15.27	0	HAT1_HUMAN	16448.7	18157	19530	16448.7	18157	19530
Periodic tryptophan protein 2 homolog OS=Homo sapiens OX=9606 GN=PWP2 PE=2 SV=2	5.74	103422	867.35	Q15269	5	7.94	0	PWP2_HUMAN	12570	10809	12557	12570	10809	12557
Probable ATP-dependent RNA helicase DDX6 OS=Homo sapiens OX=9606 GN=DDX6 PE=1 SV=2	8.89	54816.1	865.677	P26196	4	14.7	0	DDX6_HUMAN	15247	18234.7	14610.3	15247	18234.7	14610.3
Platelet-activating factor acetylhydrolase IB subunit beta OS=Homo sapiens OX=9606 GN=PAFAH1B2 PE=1 SV=1	5.52	25740.4	856.845	P68402	2	12.66	0	PA1B2_HUMAN	17235.5	12949.5	17476	17235.5	12949.5	17476
Cytochrome b-c1 complex subunit 1_ mitochondrial OS=Homo sapiens OX=9606 GN=UQCRC1 PE=1 SV=3	5.95	53330.2	856.028	P31930	6	17.29	0	QCR1_HUMAN	35532.3	26589.7	19088.3	35532.3	26589.7	19088.3
26S proteasome non-ATPase regulatory subunit 1 OS=Homo sapiens OX=9606 GN=PSMD1 PE=1 SV=2	5.09	106863	851.689	Q99460	10	18.89	0	PSMD1_HUMAN	18799.7	16913.7	22095.7	18799.7	16913.7	22095.7
Bifunctional coenzyme A synthase OS=Homo sapiens OX=9606 GN=COASY PE=1 SV=4	6.57	62671.1	848.935	Q13057	5	11.88	0	COASY_HUMAN	10477.3	11575.7	9495.33	10477.3	11575.7	9495.33
Casein kinase II subunit alpha OS=Homo sapiens OX=9606 GN=CSNK2A1 PE=1 SV=1	7.61	45257.7	848.309	P68400	3	7.93	0	CSK21_HUMAN	9898.67	9755.33	10419.7	9898.67	9755.33	10419.7
Cation-dependent mannose-6-phosphate receptor OS=Homo sapiens OX=9606 GN=M6PR PE=1 SV=1	5.48	31506.6	846.312	P20645	2	7.58	0	MPRD_HUMAN	13691.5	16085.5	15685	13691.5	16085.5	15685
26S proteasome non-ATPase regulatory subunit 4 OS=Homo sapiens OX=9606 GN=PSMD4 PE=1 SV=1	4.49	40964.9	845.034	P55036	6	20.42	0	PSMD4_HUMAN	15259	11179.3	11739.7	15259	11179.3	11739.7
Signal peptidase complex subunit 2 OS=Homo sapiens OX=9606 GN=SPCS2 PE=1 SV=3	8.64	25288	844.847	Q15005	5	25.22	0	SPCS2_HUMAN	8527.33	10872.7	10815.7	8527.33	10872.7	10815.7
Isocitrate dehydrogenase [NAD] subunit alpha_ mitochondrial OS=Homo sapiens OX=9606 GN=IDH3A PE=1 SV=1	6.52	40048	844.014	P50213	4	15.3	0	IDH3A_HUMAN	23257	19396	23361	23257	19396	23361
Replication factor C subunit 3 OS=Homo sapiens OX=9606 GN=RFC3 PE=1 SV=2	8.29	41354.8	843.746	P40938	4	13.2	0	RFC3_HUMAN	89231.3	94479	81625.3	89231.3	94479	81625.3
Ribose-phosphate pyrophosphokinase 2 OS=Homo sapiens OX=9606 GN=PRPS2 PE=1 SV=2	6.18	35168.4	843.462	P11908	2	11.01	0	PRPS2_HUMAN	12374.5	12782	10640.5	12374.5	12782	10640.5
Scaffold attachment factor B2 OS=Homo sapiens OX=9606 GN=SAFB2 PE=1 SV=1	5.79	107987	843.038	Q14151	6	11.54	0	SAFB2_HUMAN		3044.93	7743.22	0	3044.93	7743.22
26S proteasome regulatory subunit 6B OS=Homo sapiens OX=9606 GN=PSMC4 PE=1 SV=2	4.91	47480.4	842.068	P43686	8	22.97	0	PRS6B_HUMAN	16567.3	13609.3	16122.7	16567.3	13609.3	16122.7
Proteasome subunit beta type-7 OS=Homo sapiens OX=9606 GN=PSMB7 PE=1 SV=1	7.65	30307.7	840.388	Q99436	6	28.52	0	PSB7_HUMAN	28389	32265	27629.3	28389	32265	27629.3
Enoyl-CoA delta isomerase 2_ mitochondrial OS=Homo sapiens OX=9606 GN=ECI2 PE=1 SV=4	9.41	43984.4	833.8	O75521	2	7.36	0	ECI2_HUMAN	16439.5	15039	16713	16439.5	15039	16713
High mobility group protein B1 OS=Homo sapiens OX=9606 GN=HMGB1 PE=1 SV=3	5.45	25064.9	833.074	P09429	4	20.93	0	HMGB1_HUMAN	74651.7	66818.7	73099.2	74651.7	66818.7	73099.2
Signal peptidase complex catalytic subunit SEC11A OS=Homo sapiens OX=9606 GN=SEC11A PE=1 SV=1	9.97	20625.4	828.085	P67812	2	10.61	0	SC11A_HUMAN	9365.5	9483	8197	9365.5	9483	8197
Eukaryotic translation initiation factor 4H OS=Homo sapiens OX=9606 GN=EIF4H PE=1 SV=5	7.21	27442.1	827.826	Q15056	4	14.52	0	IF4H_HUMAN	54948.7	30146.7	46022.7	54948.7	30146.7	46022.7
GTP-binding protein Rheb OS=Homo sapiens OX=9606 GN=RHEB PE=1 SV=1	5.57	20554.6	827.756	Q15382	2	14.67	0	RHEB_HUMAN	11405	13041.5	11256	11405	13041.5	11256
Membrane-associated progesterone receptor component 1 OS=Homo sapiens OX=9606 GN=PGRMC1 PE=1 SV=3	4.34	21785.2	826.201	O00264	3	17.44	0	PGRC1_HUMAN	20882	17036.3	19686.7	20882	17036.3	19686.7
DnaJ homolog subfamily B member 1 OS=Homo sapiens OX=9606 GN=DNAJB1 PE=1 SV=4	9	38215.3	825.793	P25685	2	7.94	0	DNJB1_HUMAN	12940.5	10253.5	12352	12940.5	10253.5	12352
N-alpha-acetyltransferase 10 OS=Homo sapiens OX=9606 GN=NAA10 PE=1 SV=1	5.31	26629.6	824.191	P41227	4	19.15	0	NAA10_HUMAN	63269.7	54096.3	64102	63269.7	54096.3	64102
Nuclear pore complex protein Nup155 OS=Homo sapiens OX=9606 GN=NUP155 PE=1 SV=1	5.75	156796	823.769	O75694	13	12.22	0	NU155_HUMAN	102653	124387	100299	102653	124387	100299
Structural maintenance of chromosomes protein 3 OS=Homo sapiens OX=9606 GN=SMC3 PE=1 SV=2	6.81	141941	823.339	Q9UQE7	13	14.05	0	SMC3_HUMAN	16561.7	21259.7	22111.3	16561.7	21259.7	22111.3
Protein TFG OS=Homo sapiens OX=9606 GN=TFG PE=1 SV=2	4.75	43505	821.7	Q92734	5	21.75	0	TFG_HUMAN	29547.3	28009	26879.3	29547.3	28009	26879.3
H/ACA ribonucleoprotein complex subunit DKC1 OS=Homo sapiens OX=9606 GN=DKC1 PE=1 SV=3	10	58130.4	820.925	O60832	6	13.42	0	DKC1_HUMAN	3206.33	11473.7	11855.7	3206.33	11473.7	11855.7
Ras-related protein Rab-31 OS=Homo sapiens OX=9606 GN=RAB31 PE=1 SV=1	6.7	21911	818.119	Q13636	3	25.26	0	RAB31_HUMAN	25469.5	9934	15310.3	25469.5	9934	15310.3
Methionine--tRNA ligase_ cytoplasmic OS=Homo sapiens OX=9606 GN=MARS PE=1 SV=2	5.78	102313	816.52	P56192	8	13.78	0	SYMC_HUMAN	27784	24584.7	25357.7	27784	24584.7	25357.7
Guanine deaminase OS=Homo sapiens OX=9606 GN=GDA PE=1 SV=1	5.34	51516.3	813.276	Q9Y2T3	3	6.83	0	GUAD_HUMAN	59633.3	55278.7	56929	59633.3	55278.7	56929
Mitochondrial import inner membrane translocase subunit TIM44 OS=Homo sapiens OX=9606 GN=TIMM44 PE=1 SV=2	8.46	51698	813.134	O43615	7	18.36	0	TIM44_HUMAN	15163.3	14998	14398	15163.3	14998	14398
Unconventional myosin-Ic OS=Homo sapiens OX=9606 GN=MYO1C PE=1 SV=4	9.83	122537	812.641	O00159	8	9.88	0	MYO1C_HUMAN	15512.7	12787	14741	15512.7	12787	14741
Proteasome assembly chaperone 1 OS=Homo sapiens OX=9606 GN=PSMG1 PE=1 SV=1	6.92	33652.3	812.534	O95456	5	19.1	0	PSMG1_HUMAN	42602	7346.33	34208.7	42602	7346.33	34208.7
DnaJ homolog subfamily A member 2 OS=Homo sapiens OX=9606 GN=DNAJA2 PE=1 SV=1	6.07	46373	811.378	O60884	4	13.11	0	DNJA2_HUMAN	8232.33	9643.5	8041	8232.33	9643.5	8041
Developmentally-regulated GTP-binding protein 2 OS=Homo sapiens OX=9606 GN=DRG2 PE=1 SV=1	9.18	41145.7	810.671	P55039	2	8.52	0	DRG2_HUMAN	6846	5150.5	5860	6846	5150.5	5860
F-actin-capping protein subunit alpha-2 OS=Homo sapiens OX=9606 GN=CAPZA2 PE=1 SV=3	5.49	33177.2	810.267	P47755	3	15.03	0	CAZA2_HUMAN	5729.72	3457.85	4821.26	5729.72	3457.85	4821.26
Protein LYRIC OS=Homo sapiens OX=9606 GN=MTDH PE=1 SV=2	10.05	63894.1	807.424	Q86UE4	9	20.45	0	LYRIC_HUMAN	20600.3	17544.3	16620.7	20600.3	17544.3	16620.7
Protein kinase C and casein kinase substrate in neurons protein 3 OS=Homo sapiens OX=9606 GN=PACSIN3 PE=1 SV=2	5.79	48829	805.623	Q9UKS6	6	18.87	0	PACN3_HUMAN	14684	15867.3	17420	14684	15867.3	17420
Protein arginine N-methyltransferase 5 OS=Homo sapiens OX=9606 GN=PRMT5 PE=1 SV=4	5.88	73368.3	798.883	O14744	6	12.56	0	ANM5_HUMAN	18198	16123.7	19171	18198	16123.7	19171
pre-rRNA 2'-O-ribose RNA methyltransferase FTSJ3 OS=Homo sapiens OX=9606 GN=FTSJ3 PE=1 SV=2	8.65	96957.8	796.507	Q8IY81	14	25.27	0	SPB1_HUMAN	16260.3	17983	16590.3	16260.3	17983	16590.3
Neurofilament light polypeptide OS=Homo sapiens OX=9606 GN=NEFL PE=1 SV=3	4.43	61573.7	795.071	P07196	2	6.63	0	NFL_HUMAN	1809	3868		1809	3868	0
Exportin-T OS=Homo sapiens OX=9606 GN=XPOT PE=1 SV=2	5.09	111219	793.48	O43592	11	13.51	0	XPOT_HUMAN	24769.3	22406.3	30501.3	24769.3	22406.3	30501.3
Double-strand break repair protein MRE11 OS=Homo sapiens OX=9606 GN=MRE11 PE=1 SV=3	5.52	80935.6	793.381	P49959	4	8.05	0	MRE11_HUMAN	11141	9665.33	9887	11141	9665.33	9887
Vitronectin OS=Homo sapiens OX=9606 GN=VTN PE=1 SV=1	5.45	55104	793.365	P04004	1	3.14	0	VTNC_HUMAN	53053	59516	61174	53053	59516	61174
NSFL1 cofactor p47 OS=Homo sapiens OX=9606 GN=NSFL1C PE=1 SV=2	4.81	40572.9	790.45	Q9UNZ2	5	24.32	0	NSF1C_HUMAN	11117.3	10140.3	10047	11117.3	10140.3	10047
Prenylcysteine oxidase 1 OS=Homo sapiens OX=9606 GN=PCYOX1 PE=1 SV=3	5.78	57039.5	789.89	Q9UHG3	4	10.5	0	PCYOX_HUMAN	10303.3	14470.3	11585.7	10303.3	14470.3	11585.7
Glutamine--tRNA ligase OS=Homo sapiens OX=9606 GN=QARS PE=1 SV=1	6.76	88711.3	788.645	P47897	8	14.71	0	SYQ_HUMAN	20176.7	13549	16641	20176.7	13549	16641
Plasma membrane calcium-transporting ATPase 1 OS=Homo sapiens OX=9606 GN=ATP2B1 PE=1 SV=4	5.56	135654	786.59	P20020	7	8.69	0	AT2B1_HUMAN	11393	7951	9953.67	11393	7951	9953.67
Protein phosphatase inhibitor 2 OS=Homo sapiens OX=9606 GN=PPP1R2 PE=1 SV=2	4.44	23072.3	782.315	P41236	4	21.46	0	IPP2_HUMAN	10959.7	18380.3	15143.3	10959.7	18380.3	15143.3
Keratin-like protein KRT222 OS=Homo sapiens OX=9606 GN=KRT222 PE=2 SV=1	5.55	34328.9	782.033	Q8N1A0	2	5.76	0	KT222_HUMAN	1478.2			1478.2	0	0
3-mercaptopyruvate sulfurtransferase OS=Homo sapiens OX=9606 GN=MPST PE=1 SV=3	6.17	33463.6	781.708	P25325	1	9.09	0	THTM_HUMAN	6609	3123	7177	6609	3123	7177
Unconventional myosin-Ie OS=Homo sapiens OX=9606 GN=MYO1E PE=1 SV=2	9.27	127632	776.464	Q12965	8	8.3	0	MYO1E_HUMAN	10563.9	14136.7	12069.8	10563.9	14136.7	12069.8
Mitochondrial import receptor subunit TOM70 OS=Homo sapiens OX=9606 GN=TOMM70 PE=1 SV=1	6.8	68139.3	774.718	O94826	9	15.95	0	TOM70_HUMAN	20925	20466.3	16587.3	20925	20466.3	16587.3
Phenylalanine--tRNA ligase alpha subunit OS=Homo sapiens OX=9606 GN=FARSA PE=1 SV=3	7.74	57620.8	774.136	Q9Y285	7	17.91	0	SYFA_HUMAN	116537	129599	123336	116537	129599	123336
Inositol monophosphatase 1 OS=Homo sapiens OX=9606 GN=IMPA1 PE=1 SV=1	4.97	30588.1	773.424	P29218	3	15.52	0	IMPA1_HUMAN	8678.67	8755	9496.67	8678.67	8755	9496.67
tRNA methyltransferase 10 homolog C OS=Homo sapiens OX=9606 GN=TRMT10C PE=1 SV=2	9.92	47632.2	772.792	Q7L0Y3	4	9.18	0	TM10C_HUMAN	6758.33	8523.67	7734.33	6758.33	8523.67	7734.33
Low molecular weight phosphotyrosine protein phosphatase OS=Homo sapiens OX=9606 GN=ACP1 PE=1 SV=3	6.37	18498.7	772.255	P24666	1	6.96	0	PPAC_HUMAN	26348	24527	26879	26348	24527	26879
CTP synthase 1 OS=Homo sapiens OX=9606 GN=CTPS1 PE=1 SV=2	6.03	67374.8	772.04	P17812	7	14.38	0	PYRG1_HUMAN	30011.1	24467.3	26473.5	30011.1	24467.3	26473.5
CTP synthase 2 OS=Homo sapiens OX=9606 GN=CTPS2 PE=1 SV=1	6.5	66362	767.526	Q9NRF8	6	12.63	0	PYRG2_HUMAN	12906.3	11300	14589.8	12906.3	11300	14589.8
NADH-ubiquinone oxidoreductase 75 kDa subunit_ mitochondrial OS=Homo sapiens OX=9606 GN=NDUFS1 PE=1 SV=3	5.84	80494.2	766.31	P28331	8	18.43	0	NDUS1_HUMAN	20094.7	9597.33	15096	20094.7	9597.33	15096
Alkyldihydroxyacetonephosphate synthase_ peroxisomal OS=Homo sapiens OX=9606 GN=AGPS PE=1 SV=1	7.03	73710.3	766.121	O00116	6	15.65	0	ADAS_HUMAN	10642.3	10294	11208.3	10642.3	10294	11208.3
Phosphoribosyl pyrophosphate synthase-associated protein 2 OS=Homo sapiens OX=9606 GN=PRPSAP2 PE=1 SV=1	7.22	41325	763.564	O60256	3	11.92	0	KPRB_HUMAN	4467	6144	3513.33	4467	6144	3513.33
Mitochondrial carrier homolog 2 OS=Homo sapiens OX=9606 GN=MTCH2 PE=1 SV=1	7.89	33958.3	761.911	Q9Y6C9	2	6.6	0	MTCH2_HUMAN	27215	22375	24546	27215	22375	24546
Calcium-binding mitochondrial carrier protein Aralar2 OS=Homo sapiens OX=9606 GN=SLC25A13 PE=1 SV=2	8.82	74574.9	761.076	Q9UJS0	9	19.11	0	CMC2_HUMAN	13052.7	10331.7	12608.7	13052.7	10331.7	12608.7
Paraspeckle component 1 OS=Homo sapiens OX=9606 GN=PSPC1 PE=1 SV=1	6.26	58857.8	760.223	Q8WXF1	4	9.18	0	PSPC1_HUMAN	8971	7406.33	8042.33	8971	7406.33	8042.33
Ubiquitin-conjugating enzyme E2 K OS=Homo sapiens OX=9606 GN=UBE2K PE=1 SV=3	5.16	22520.7	759.907	P61086	2	13.5	0	UBE2K_HUMAN	17657	15443	18277.5	17657	15443	18277.5
Potassium-transporting ATPase alpha chain 1 OS=Homo sapiens OX=9606 GN=ATP4A PE=2 SV=5	5.46	115830	759.826	P20648	4	4.35	0	ATP4A_HUMAN	18482.6	14562.1	17961.4	18482.6	14562.1	17961.4
Galectin-3-binding protein OS=Homo sapiens OX=9606 GN=LGALS3BP PE=1 SV=1	4.95	66243.5	759.087	Q08380	4	8.89	0	LG3BP_HUMAN	12049.7	7747.33	9924.67	12049.7	7747.33	9924.67
Methionine adenosyltransferase 2 subunit beta OS=Homo sapiens OX=9606 GN=MAT2B PE=1 SV=1	7.02	37894	758.338	Q9NZL9	7	28.44	0	MAT2B_HUMAN	14839.3	13339.3	12198.3	14839.3	13339.3	12198.3
AP-2 complex subunit beta OS=Homo sapiens OX=9606 GN=AP2B1 PE=1 SV=1	5.06	105465	753.87	P63010	8	13.34	0	AP2B1_HUMAN	12676.9	20785.3	10371.7	12676.9	20785.3	10371.7
COP9 signalosome complex subunit 4 OS=Homo sapiens OX=9606 GN=COPS4 PE=1 SV=1	5.49	46554	753.334	Q9BT78	6	19.95	0	CSN4_HUMAN	11602	8786.67	10342.7	11602	8786.67	10342.7
Annexin A7 OS=Homo sapiens OX=9606 GN=ANXA7 PE=1 SV=3	5.36	53024.5	750.863	P20073	5	12.5	0	ANXA7_HUMAN	24897.3	20673	23345.3	24897.3	20673	23345.3
Ribosome maturation protein SBDS OS=Homo sapiens OX=9606 GN=SBDS PE=1 SV=4	9.15	29048.7	749.899	Q9Y3A5	3	14	0	SBDS_HUMAN	9292.67	7596.67	8938.33	9292.67	7596.67	8938.33
NADH dehydrogenase [ubiquinone] iron-sulfur protein 3_ mitochondrial OS=Homo sapiens OX=9606 GN=NDUFS3 PE=1 SV=1	7.38	30355.6	748.195	O75489	2	11.36	0	NDUS3_HUMAN	11427	8677.5	8893	11427	8677.5	8893
Splicing factor 3B subunit 2 OS=Homo sapiens OX=9606 GN=SF3B2 PE=1 SV=2	5.38	100342	746.455	Q13435	9	12.51	0	SF3B2_HUMAN	32192	31082.7	36290.7	32192	31082.7	36290.7
Serine/threonine-protein phosphatase 2A 65 kDa regulatory subunit A beta isoform OS=Homo sapiens OX=9606 GN=PPP2R1B PE=1 SV=3	4.65	66840.9	743.741	P30154	3	8.32	0	2AAB_HUMAN	3484.22	2015.29	3441.23	3484.22	2015.29	3441.23
Dolichol-phosphate mannosyltransferase subunit 1 OS=Homo sapiens OX=9606 GN=DPM1 PE=1 SV=1	10.01	29691.3	743.365	O60762	5	17.69	0	DPM1_HUMAN	12359.7	10462.7	12795.7	12359.7	10462.7	12795.7
UTP--glucose-1-phosphate uridylyltransferase OS=Homo sapiens OX=9606 GN=UGP2 PE=1 SV=5	8.35	57111.4	742.759	Q16851	5	13.98	0	UGPA_HUMAN	20916.7	18024.7	21257.3	20916.7	18024.7	21257.3
Calpain small subunit 1 OS=Homo sapiens OX=9606 GN=CAPNS1 PE=1 SV=1	4.87	28486.9	740.936	P04632	2	7.46	0	CPNS1_HUMAN	8311	11606	8802.5	8311	11606	8802.5
26S proteasome non-ATPase regulatory subunit 6 OS=Homo sapiens OX=9606 GN=PSMD6 PE=1 SV=1	5.3	45816.6	740.89	Q15008	6	17.74	0	PSMD6_HUMAN	81429	98588.3	83958.3	81429	98588.3	83958.3
Sodium/potassium-transporting ATPase subunit beta-1 OS=Homo sapiens OX=9606 GN=ATP1B1 PE=1 SV=1	8.68	35460.5	740.649	P05026	3	11.88	0	AT1B1_HUMAN	20166.3	15924	18694	20166.3	15924	18694
Thymidylate synthase OS=Homo sapiens OX=9606 GN=TYMS PE=1 SV=3	6.59	36001.2	740.521	P04818	3	13.1	0	TYSY_HUMAN	35948	25061	26453.3	35948	25061	26453.3
Transmembrane protein 70_ mitochondrial OS=Homo sapiens OX=9606 GN=TMEM70 PE=1 SV=2	9.18	29140.5	737.348	Q9BUB7	1	4.62	0	TMM70_HUMAN	12472	13947	12587	12472	13947	12587
High mobility group protein B2 OS=Homo sapiens OX=9606 GN=HMGB2 PE=1 SV=2	7.96	24204.9	736.095	P26583	3	14.35	0	HMGB2_HUMAN	52310	52731.6	54331.1	52310	52731.6	54331.1
Cytochrome c oxidase subunit 5B_ mitochondrial OS=Homo sapiens OX=9606 GN=COX5B PE=1 SV=2	9.03	13923.8	735.726	P10606	2	17.83	0	COX5B_HUMAN	13847.5	13777.5	13396.5	13847.5	13777.5	13396.5
CAAX prenyl protease 1 homolog OS=Homo sapiens OX=9606 GN=ZMPSTE24 PE=1 SV=2	7.31	55098.1	734.587	O75844	3	7.37	0	FACE1_HUMAN	11766.7	11606.3	10199.7	11766.7	11606.3	10199.7
Neurofilament medium polypeptide OS=Homo sapiens OX=9606 GN=NEFM PE=1 SV=3	4.7	102529	731.529	P07197	1	3.28	0	NFM_HUMAN			3610	0	0	3610
DNA replication licensing factor MCM7 OS=Homo sapiens OX=9606 GN=MCM7 PE=1 SV=4	6.06	81935.4	730.358	P33993	10	15.16	0	MCM7_HUMAN	18290.3	21443.3	18752.3	18290.3	21443.3	18752.3
DNA topoisomerase 2-alpha OS=Homo sapiens OX=9606 GN=TOP2A PE=1 SV=3	9.13	175127	727.287	P11388	13	10.65	0	TOP2A_HUMAN	22848.7	17401	38954.7	22848.7	17401	38954.7
Pre-mRNA-processing factor 19 OS=Homo sapiens OX=9606 GN=PRPF19 PE=1 SV=1	6.18	55637.1	725.838	Q9UMS4	5	13.49	0	PRP19_HUMAN	29329.7	23974.3	26986.7	29329.7	23974.3	26986.7
Replication protein A 70 kDa DNA-binding subunit OS=Homo sapiens OX=9606 GN=RPA1 PE=1 SV=2	6.98	68765.6	725.211	P27694	8	16.07	0	RFA1_HUMAN	8602	12187	12878.7	8602	12187	12878.7
Cytosolic non-specific dipeptidase OS=Homo sapiens OX=9606 GN=CNDP2 PE=1 SV=2	5.59	53220.7	721.584	Q96KP4	2	5.47	0	CNDP2_HUMAN	9730	7382.5	8328	9730	7382.5	8328
LIM domain and actin-binding protein 1 OS=Homo sapiens OX=9606 GN=LIMA1 PE=1 SV=1	6.44	85681.9	720.769	Q9UHB6	7	11.33	0	LIMA1_HUMAN	34101	29462.7	32436.7	34101	29462.7	32436.7
Serine protease 56 OS=Homo sapiens OX=9606 GN=PRSS56 PE=1 SV=1	8.7	65623.7	720.247	P0CW18	5	12.44	0	PRS56_HUMAN	11534	15958.7	12713	11534	15958.7	12713
Zinc finger Ran-binding domain-containing protein 2 OS=Homo sapiens OX=9606 GN=ZRANB2 PE=1 SV=2	10.66	37860.7	716.105	O95218	4	16.36	0	ZRAB2_HUMAN	9358.67	10670.7	9648.67	9358.67	10670.7	9648.67
Malectin OS=Homo sapiens OX=9606 GN=MLEC PE=1 SV=1	5.13	32405	714.461	Q14165	3	12.67	0	MLEC_HUMAN	27328.3	13246.7	14640	27328.3	13246.7	14640
Tetratricopeptide repeat protein 21A OS=Homo sapiens OX=9606 GN=TTC21A PE=1 SV=3	6.87	152598	713.655	Q8NDW8	1	1.21	0	TT21A_HUMAN	5933			5933	0	0
Dynein light chain roadblock-type 1 OS=Homo sapiens OX=9606 GN=DYNLRB1 PE=1 SV=3	7.57	10921.6	705.484	Q9NP97	1	16.67	0	DLRB1_HUMAN	2440	2412	1692	2440	2412	1692
Inorganic pyrophosphatase 2_ mitochondrial OS=Homo sapiens OX=9606 GN=PPA2 PE=1 SV=2	7.16	38433.5	705.445	Q9H2U2	2	9.28	0	IPYR2_HUMAN	14955.5	11732.5	19218	14955.5	11732.5	19218
Signal recognition particle subunit SRP72 OS=Homo sapiens OX=9606 GN=SRP72 PE=1 SV=3	9.78	75176.6	704.264	O76094	6	12.97	0	SRP72_HUMAN	13694.7	13965.3	14212.3	13694.7	13965.3	14212.3
Acylamino-acid-releasing enzyme OS=Homo sapiens OX=9606 GN=APEH PE=1 SV=4	5.15	82194.1	704.177	P13798	8	14.89	0	ACPH_HUMAN	13309.7	12605.7	13545	13309.7	12605.7	13545
Density-regulated protein OS=Homo sapiens OX=9606 GN=DENR PE=1 SV=2	5.01	22491.2	702.047	O43583	1	9.09	0	DENR_HUMAN	23411	30521	23889	23411	30521	23889
Actin-related protein 3 OS=Homo sapiens OX=9606 GN=ACTR3 PE=1 SV=3	5.53	47827.5	701.359	P61158	3	13.16	0	ARP3_HUMAN	11424.3	11885.7	11778	11424.3	11885.7	11778
Coatomer subunit epsilon OS=Homo sapiens OX=9606 GN=COPE PE=1 SV=3	4.8	34710.2	698.652	O14579	5	25.65	0	COPE_HUMAN	18171.7	15097.3	16503	18171.7	15097.3	16503
Glycerol-3-phosphate dehydrogenase_ mitochondrial OS=Homo sapiens OX=9606 GN=GPD2 PE=1 SV=3	7.56	81366.1	696.727	P43304	5	7.29	0	GPDM_HUMAN	8654.33	7684.33	9429.33	8654.33	7684.33	9429.33
GDP-mannose 4_6 dehydratase OS=Homo sapiens OX=9606 GN=GMDS PE=1 SV=1	6.99	42291.9	696.443	O60547	2	10.22	0	GMDS_HUMAN	8590.5	4807.5	8169.5	8590.5	4807.5	8169.5
Epoxide hydrolase 1 OS=Homo sapiens OX=9606 GN=EPHX1 PE=1 SV=1	6.87	53177.1	696.165	P07099	5	14.95	0	HYEP_HUMAN	25186	10480.7	17426	25186	10480.7	17426
Reticulon-4 OS=Homo sapiens OX=9606 GN=RTN4 PE=1 SV=2	4.22	130331	695.434	Q9NQC3	10	13.76	0	RTN4_HUMAN	18531.3	19607.3	19678.3	18531.3	19607.3	19678.3
AP-1 complex subunit beta-1 OS=Homo sapiens OX=9606 GN=AP1B1 PE=1 SV=2	4.75	105549	694.754	Q10567	5	7.8	0	AP1B1_HUMAN	14891.2		11741.3	14891.2	0	11741.3
Procollagen-lysine_2-oxoglutarate 5-dioxygenase 2 OS=Homo sapiens OX=9606 GN=PLOD2 PE=1 SV=2	6.27	85427.1	693.528	O00469	9	15.33	0	PLOD2_HUMAN	16404.7	16693.3	16645.7	16404.7	16693.3	16645.7
Translin OS=Homo sapiens OX=9606 GN=TSN PE=1 SV=1	6.03	26297	692.639	Q15631	2	14.47	0	TSN_HUMAN	17983	16069.5	17429	17983	16069.5	17429
Gamma-interferon-inducible protein 16 OS=Homo sapiens OX=9606 GN=IFI16 PE=1 SV=3	9.88	88712	689.103	Q16666	13	19.49	0	IF16_HUMAN	11961.3	15547	17475	11961.3	15547	17475
NADH dehydrogenase [ubiquinone] 1 alpha subcomplex subunit 13 OS=Homo sapiens OX=9606 GN=NDUFA13 PE=1 SV=3	9.03	16698.4	688.961	Q9P0J0	2	9.72	0	NDUAD_HUMAN	5770	8781	5415	5770	8781	5415
Vigilin OS=Homo sapiens OX=9606 GN=HDLBP PE=1 SV=2	6.45	142083	687.396	Q00341	11	11.83	0	VIGLN_HUMAN	27269	23277.7	26007	27269	23277.7	26007
Tubulin--tyrosine ligase-like protein 12 OS=Homo sapiens OX=9606 GN=TTLL12 PE=1 SV=2	5.22	75202.1	686.885	Q14166	6	15.06	0	TTL12_HUMAN	20515	13749.3	17719.7	20515	13749.3	17719.7
Nuclear pore complex protein Nup93 OS=Homo sapiens OX=9606 GN=NUP93 PE=1 SV=2	5.38	94001.7	685.282	Q8N1F7	9	12.58	0	NUP93_HUMAN	23255	16728.3	19008.3	23255	16728.3	19008.3
Spermatid perinuclear RNA-binding protein OS=Homo sapiens OX=9606 GN=STRBP PE=1 SV=1	8.94	74337	683.78	Q96SI9	5	6.7	0	STRBP_HUMAN	2734.33	2925.13	2842.78	2734.33	2925.13	2842.78
28S ribosomal protein S27_ mitochondrial OS=Homo sapiens OX=9606 GN=MRPS27 PE=1 SV=3	5.79	47953.6	683.377	Q92552	7	20.77	0	RT27_HUMAN	12978	12261.7	11106	12978	12261.7	11106
Melanoma-associated antigen D2 OS=Homo sapiens OX=9606 GN=MAGED2 PE=1 SV=2	9.91	65125.4	683.131	Q9UNF1	4	10.07	0	MAGD2_HUMAN	18226	10993	13262.7	18226	10993	13262.7
Heat shock 70 kDa protein 4L OS=Homo sapiens OX=9606 GN=HSPA4L PE=1 SV=3	5.53	95539.2	681.625	O95757	7	13.35	0	HS74L_HUMAN	45088.3	45128.8	57950	45088.3	45128.8	57950
Catalase OS=Homo sapiens OX=9606 GN=CAT PE=1 SV=3	7.01	59984.4	681.566	P04040	6	15.56	0	CATA_HUMAN	14872.7	16657	15469.3	14872.7	16657	15469.3
Ran GTPase-activating protein 1 OS=Homo sapiens OX=9606 GN=RANGAP1 PE=1 SV=1	4.43	63998.3	679.893	P46060	6	12.95	0	RAGP1_HUMAN	21577.3	22500.3	21468	21577.3	22500.3	21468
Splicing factor 3A subunit 3 OS=Homo sapiens OX=9606 GN=SF3A3 PE=1 SV=1	5.11	59191.2	679.307	Q12874	4	10.18	0	SF3A3_HUMAN	11463	12826.7	12249	11463	12826.7	12249
Phosphatidylinositol-binding clathrin assembly protein OS=Homo sapiens OX=9606 GN=PICALM PE=1 SV=2	7.98	70925.8	679.285	Q13492	5	10.58	0	PICAL_HUMAN	10837.8	9580.33	12040.7	10837.8	9580.33	12040.7
Aldehyde dehydrogenase family 3 member A2 OS=Homo sapiens OX=9606 GN=ALDH3A2 PE=1 SV=1	7.84	55304.1	679.117	P51648	5	13.61	0	AL3A2_HUMAN	14452.7	11377	10603	14452.7	11377	10603
Extended synaptotagmin-1 OS=Homo sapiens OX=9606 GN=ESYT1 PE=1 SV=1	5.47	123370	678.575	Q9BSJ8	13	15.58	0	ESYT1_HUMAN	14305.7	9879	12577.7	14305.7	9879	12577.7
Procollagen galactosyltransferase 1 OS=Homo sapiens OX=9606 GN=COLGALT1 PE=1 SV=1	6.94	71978.4	677.399	Q8NBJ5	5	8.68	0	GT251_HUMAN	9657.67	9271	9949	9657.67	9271	9949
Protein transport protein Sec23B OS=Homo sapiens OX=9606 GN=SEC23B PE=1 SV=2	6.47	87448.8	677.245	Q15437	3	4.95	0	SC23B_HUMAN	6813.74	5569.29	7024.17	6813.74	5569.29	7024.17
Serine/threonine-protein kinase OSR1 OS=Homo sapiens OX=9606 GN=OXSR1 PE=1 SV=1	6.02	58307.4	676.614	O95747	3	7.02	0	OXSR1_HUMAN	8209.67	6848.67	8519	8209.67	6848.67	8519
Zyxin OS=Homo sapiens OX=9606 GN=ZYX PE=1 SV=1	6.25	62475	676.184	Q15942	4	12.76	0	ZYX_HUMAN	20936.3	18544.3	19257.3	20936.3	18544.3	19257.3
Sorting nexin-3 OS=Homo sapiens OX=9606 GN=SNX3 PE=1 SV=3	9.15	18819.4	675.816	O60493	2	9.26	0	SNX3_HUMAN	7989.5	10937	13103	7989.5	10937	13103
PRKC apoptosis WT1 regulator protein OS=Homo sapiens OX=9606 GN=PAWR PE=1 SV=1	5.15	36681.6	670.343	Q96IZ0	5	20.59	0	PAWR_HUMAN	10243	10363.7	10896.3	10243	10363.7	10896.3
DBIRD complex subunit ZNF326 OS=Homo sapiens OX=9606 GN=ZNF326 PE=1 SV=2	4.9	65996.1	669.197	Q5BKZ1	5	13.4	0	ZN326_HUMAN	17223.3	12666.3	13757.3	17223.3	12666.3	13757.3
UPF0160 protein MYG1_ mitochondrial OS=Homo sapiens OX=9606 GN=C12orf10 PE=1 SV=2	6.23	42791.5	669.004	Q9HB07	3	9.57	0	MYG1_HUMAN	12241	14681.3	12873	12241	14681.3	12873
DNA damage-binding protein 1 OS=Homo sapiens OX=9606 GN=DDB1 PE=1 SV=1	4.98	128223	668.079	Q16531	16	17.37	0	DDB1_HUMAN	35552.7	32731.7	34554.7	35552.7	32731.7	34554.7
Centrin-2 OS=Homo sapiens OX=9606 GN=CETN2 PE=1 SV=1	4.71	19738.5	667.028	P41208	2	17.44	0	CETN2_HUMAN	5284.5	2680.5	3565	5284.5	2680.5	3565
Sequestosome-1 OS=Homo sapiens OX=9606 GN=SQSTM1 PE=1 SV=1	4.94	48485.6	666.746	Q13501	2	6.59	0	SQSTM_HUMAN	8881.5	8887	7911	8881.5	8887	7911
Osteoclast-stimulating factor 1 OS=Homo sapiens OX=9606 GN=OSTF1 PE=1 SV=2	5.32	23957.9	665.595	Q92882	3	21.03	0	OSTF1_HUMAN	12357	9824.33	12453.3	12357	9824.33	12453.3
Cullin-4A OS=Homo sapiens OX=9606 GN=CUL4A PE=1 SV=3	8.17	88193.7	664.058	Q13619	13	17.65	0	CUL4A_HUMAN	10837.5	11762.2	11476.8	10837.5	11762.2	11476.8
Far upstream element-binding protein 3 OS=Homo sapiens OX=9606 GN=FUBP3 PE=1 SV=2	8.48	61982.7	662.868	Q96I24	4	14.69	0	FUBP3_HUMAN	6846	5742.67	6833.33	6846	5742.67	6833.33
Cyclin-dependent kinase 3 OS=Homo sapiens OX=9606 GN=CDK3 PE=1 SV=1	9.16	35159.9	662.044	Q00526	4	13.11	0	CDK3_HUMAN	6979.63	7670.87	7857.28	6979.63	7670.87	7857.28
COP9 signalosome complex subunit 5 OS=Homo sapiens OX=9606 GN=COPS5 PE=1 SV=4	6.12	37807	661.426	Q92905	3	13.77	0	CSN5_HUMAN	8378.33	15382.5	8499	8378.33	15382.5	8499
Neurofilament heavy polypeptide OS=Homo sapiens OX=9606 GN=NEFH PE=1 SV=4	5.89	112707	660.399	P12036	1	1.36	0	NFH_HUMAN	2745			2745	0	0
Catenin alpha-1 OS=Homo sapiens OX=9606 GN=CTNNA1 PE=1 SV=1	5.9	100756	659.923	P35221	6	8.06	0	CTNA1_HUMAN	21685.3	19409.7	21627	21685.3	19409.7	21627
UPF0488 protein C8orf33 OS=Homo sapiens OX=9606 GN=C8orf33 PE=1 SV=1	10.65	25334.7	658.012	Q9H7E9	1	6.99	0	CH033_HUMAN	7063	8525	9090	7063	8525	9090
Ubiquitin-associated protein 2-like OS=Homo sapiens OX=9606 GN=UBAP2L PE=1 SV=2	6.68	114649	657.521	Q14157	10	16.01	0	UBP2L_HUMAN	27682.3	26385.7	27599.3	27682.3	26385.7	27599.3
N(G)_N(G)-dimethylarginine dimethylaminohydrolase 1 OS=Homo sapiens OX=9606 GN=DDAH1 PE=1 SV=3	5.45	31464	653.297	O94760	4	16.14	0	DDAH1_HUMAN	3135.11	3262.46	5618.67	3135.11	3262.46	5618.67
Histone deacetylase 2 OS=Homo sapiens OX=9606 GN=HDAC2 PE=1 SV=2	5.53	55934.6	652.904	Q92769	6	14.34	0	HDAC2_HUMAN	41161.7	39312	43702.3	41161.7	39312	43702.3
Ubiquitin carboxyl-terminal hydrolase isozyme L3 OS=Homo sapiens OX=9606 GN=UCHL3 PE=1 SV=1	4.66	26353.7	652.625	P15374	1	6.96	0	UCHL3_HUMAN	7229	8852	6838	7229	8852	6838
G-rich sequence factor 1 OS=Homo sapiens OX=9606 GN=GRSF1 PE=1 SV=3	5.8	53639.7	652.596	Q12849	2	7.5	0	GRSF1_HUMAN	4361	4594.5	4075.5	4361	4594.5	4075.5
Adapter molecule crk OS=Homo sapiens OX=9606 GN=CRK PE=1 SV=2	5.25	33887.8	651.551	P46108	1	5.59	0	CRK_HUMAN	7191	3035	7035	7191	3035	7035
L-lactate dehydrogenase C chain OS=Homo sapiens OX=9606 GN=LDHC PE=1 SV=4	7.25	36653.5	650.839	P07864	2	4.22	0	LDHC_HUMAN	35986.2	44730.2	38505.3	35986.2	44730.2	38505.3
Mitochondrial import receptor subunit TOM34 OS=Homo sapiens OX=9606 GN=TOMM34 PE=1 SV=2	9.34	34958.6	648.399	Q15785	4	20.71	0	TOM34_HUMAN	7066.33	6757.67	6606.67	7066.33	6757.67	6606.67
Flotillin-2 OS=Homo sapiens OX=9606 GN=FLOT2 PE=1 SV=2	5	47463.4	647.516	Q14254	3	9.58	0	FLOT2_HUMAN	8082	7868	7146.33	8082	7868	7146.33
Leucine-rich repeat flightless-interacting protein 1 OS=Homo sapiens OX=9606 GN=LRRFIP1 PE=1 SV=2	4.39	89880.5	646.729	Q32MZ4	8	12.5	0	LRRF1_HUMAN	14102.3	15916.3	14232	14102.3	15916.3	14232
ATP-dependent DNA helicase Q1 OS=Homo sapiens OX=9606 GN=RECQL PE=1 SV=3	7.8	74484	646.312	P46063	6	10.79	0	RECQ1_HUMAN	14926.7	19235.7	17028.3	14926.7	19235.7	17028.3
COP9 signalosome complex subunit 1 OS=Homo sapiens OX=9606 GN=GPS1 PE=1 SV=4	6.33	56107	641.515	Q13098	6	12.42	0	CSN1_HUMAN	14941	13519.7	14390.7	14941	13519.7	14390.7
Calpain-2 catalytic subunit OS=Homo sapiens OX=9606 GN=CAPN2 PE=1 SV=6	4.68	80850.9	641.042	P17655	1	2.14	0	CAN2_HUMAN	15142		7195	15142	0	7195
Myosin-14 OS=Homo sapiens OX=9606 GN=MYH14 PE=1 SV=2	5.36	228840	640.655	Q7Z406	6	3.46	0	MYH14_HUMAN	5874.48	4390.8	2756.11	5874.48	4390.8	2756.11
Aldo-keto reductase family 1 member B1 OS=Homo sapiens OX=9606 GN=AKR1B1 PE=1 SV=3	6.59	36252.6	638.419	P15121	3	8.86	0	ALDR_HUMAN	20294	14692	14944	20294	14692	14944
Protein SGT1 homolog OS=Homo sapiens OX=9606 GN=SUGT1 PE=1 SV=3	4.88	41309.3	638.046	Q9Y2Z0	6	21.37	0	SGT1_HUMAN	16256	15337.7	16406.3	16256	15337.7	16406.3
UDP-N-acetylhexosamine pyrophosphorylase OS=Homo sapiens OX=9606 GN=UAP1 PE=1 SV=3	5.92	59168.3	636.74	Q16222	7	19.35	0	UAP1_HUMAN	12855.3	8731.33	11843.3	12855.3	8731.33	11843.3
Golgi membrane protein 1 OS=Homo sapiens OX=9606 GN=GOLM1 PE=1 SV=1	4.72	45504.4	635.309	Q8NBJ4	3	9.23	0	GOLM1_HUMAN	3899.33	2497.33	3599	3899.33	2497.33	3599
SUMO-activating enzyme subunit 2 OS=Homo sapiens OX=9606 GN=UBA2 PE=1 SV=2	4.97	71794	634.998	Q9UBT2	7	14.06	0	SAE2_HUMAN	9262.67	12321.3	10248	9262.67	12321.3	10248
Peptidyl-prolyl cis-trans isomerase FKBP8 OS=Homo sapiens OX=9606 GN=FKBP8 PE=1 SV=2	4.59	45018	634.603	Q14318	5	16.99	0	FKBP8_HUMAN	12236	13277	13031.3	12236	13277	13031.3
Guanine nucleotide-binding protein G(I)/G(S)/G(T) subunit beta-1 OS=Homo sapiens OX=9606 GN=GNB1 PE=1 SV=3	5.56	38175.4	634.302	P62873	3	9.41	0	GBB1_HUMAN	27317.3	35033.7	28584.7	27317.3	35033.7	28584.7
Transcription factor A_ mitochondrial OS=Homo sapiens OX=9606 GN=TFAM PE=1 SV=1	10.31	29324.8	633.635	Q00059	5	17.07	0	TFAM_HUMAN	15025.3	15374.3	16913	15025.3	15374.3	16913
Prostaglandin reductase 1 OS=Homo sapiens OX=9606 GN=PTGR1 PE=1 SV=2	8.5	36098	633.449	Q14914	2	9.12	0	PTGR1_HUMAN	20720	10297.5		20720	10297.5	0
c-Myc-binding protein OS=Homo sapiens OX=9606 GN=MYCBP PE=1 SV=3	5.61	11966.7	632.61	Q99417	2	20.39	0	MYCBP_HUMAN	6478	4459	6021	6478	4459	6021
WD repeat-containing protein 61 OS=Homo sapiens OX=9606 GN=WDR61 PE=1 SV=1	5.04	33751.7	632.258	Q9GZS3	3	18.03	0	WDR61_HUMAN	7508.33	8298	8013.67	7508.33	8298	8013.67
Ras-related protein R-Ras2 OS=Homo sapiens OX=9606 GN=RRAS2 PE=1 SV=1	5.65	23627.7	631.348	P62070	3	19.12	0	RRAS2_HUMAN	12720.7	16380.3	14154.3	12720.7	16380.3	14154.3
E3 ubiquitin/ISG15 ligase TRIM25 OS=Homo sapiens OX=9606 GN=TRIM25 PE=1 SV=2	7.98	72627.3	631.064	Q14258	3	6.51	0	TRI25_HUMAN	13500	11000.3	12839	13500	11000.3	12839
Actin-related protein 2 OS=Homo sapiens OX=9606 GN=ACTR2 PE=1 SV=1	6.33	45046	631.043	P61160	2	6.85	0	ARP2_HUMAN	7679	12453	8672	7679	12453	8672
ATP-dependent 6-phosphofructokinase_ muscle type OS=Homo sapiens OX=9606 GN=PFKM PE=1 SV=2	7.9	86038.1	630.51	P08237	6	10.9	0	PFKAM_HUMAN	30604.3	28983	29774.7	30604.3	28983	29774.7
Eukaryotic translation initiation factor 3 subunit D OS=Homo sapiens OX=9606 GN=EIF3D PE=1 SV=1	5.7	64600.2	629.739	O15371	3	5.66	0	EIF3D_HUMAN	18375	13816.3	16285.3	18375	13816.3	16285.3
Long-chain-fatty-acid--CoA ligase 3 OS=Homo sapiens OX=9606 GN=ACSL3 PE=1 SV=3	8.39	81389.7	629.533	O95573	6	10.56	0	ACSL3_HUMAN	22453.6	19049.7	21644.6	22453.6	19049.7	21644.6
Ribosomal RNA small subunit methyltransferase NEP1 OS=Homo sapiens OX=9606 GN=EMG1 PE=1 SV=4	9.68	26948.3	629.373	Q92979	3	23.77	0	NEP1_HUMAN	9263.67	8483.33	9561.67	9263.67	8483.33	9561.67
Methionine synthase reductase OS=Homo sapiens OX=9606 GN=MTRR PE=1 SV=4	6.06	78586.3	629.203	Q9UBK8	2	4.01	0	MTRR_HUMAN	9376	7776.5	9284.5	9376	7776.5	9284.5
Succinyl-CoA:3-ketoacid coenzyme A transferase 2_ mitochondrial OS=Homo sapiens OX=9606 GN=OXCT2 PE=2 SV=2	6.8	56767.3	628.342	Q9BYC2	2	4.84	0	SCOT2_HUMAN		1097.58		0	1097.58	0
Protein NipSnap homolog 1 OS=Homo sapiens OX=9606 GN=NIPSNAP1 PE=1 SV=1	9.66	33481.1	627.939	Q9BPW8	1	4.93	0	NIPS1_HUMAN	10659	12614	10329	10659	12614	10329
Protein transport protein Sec23A OS=Homo sapiens OX=9606 GN=SEC23A PE=1 SV=2	6.68	87073.4	626.11	Q15436	6	10.07	0	SC23A_HUMAN	5177.26	5856.71	5975.16	5177.26	5856.71	5975.16
Protein phosphatase 1G OS=Homo sapiens OX=9606 GN=PPM1G PE=1 SV=1	4.07	59956.1	625.529	O15355	5	11.9	0	PPM1G_HUMAN	24761.7	23159.7	23020.3	24761.7	23159.7	23020.3
ATPase ASNA1 OS=Homo sapiens OX=9606 GN=ASNA1 PE=1 SV=2	4.62	39249.1	623.212	O43681	5	20.4	0	ASNA_HUMAN	12572.7	12088.3	12532.3	12572.7	12088.3	12532.3
Aminoacyl tRNA synthase complex-interacting multifunctional protein 1 OS=Homo sapiens OX=9606 GN=AIMP1 PE=1 SV=2	8.66	34637.9	622.934	Q12904	5	22.44	0	AIMP1_HUMAN	21317.3	18279	21447.3	21317.3	18279	21447.3
Mitochondrial proton/calcium exchanger protein OS=Homo sapiens OX=9606 GN=LETM1 PE=1 SV=1	6.3	84038.6	622.367	O95202	7	10.83	0	LETM1_HUMAN	13212	15558	14608.3	13212	15558	14608.3
Carnitine O-palmitoyltransferase 2_ mitochondrial OS=Homo sapiens OX=9606 GN=CPT2 PE=1 SV=2	8.17	74290.4	621.581	P23786	2	7.14	0	CPT2_HUMAN	3537.5		7933	3537.5	0	7933
Coiled-coil domain-containing protein 47 OS=Homo sapiens OX=9606 GN=CCDC47 PE=1 SV=1	4.56	56159.1	617.098	Q96A33	3	9.11	0	CCD47_HUMAN	10999	8096.67	10224.5	10999	8096.67	10224.5
26S proteasome non-ATPase regulatory subunit 14 OS=Homo sapiens OX=9606 GN=PSMD14 PE=1 SV=1	6.09	34748.2	616.247	O00487	2	6.45	0	PSDE_HUMAN	18270	10472	11618	18270	10472	11618
Tubulin-folding cofactor B OS=Homo sapiens OX=9606 GN=TBCB PE=1 SV=2	4.87	27610.7	615.999	Q99426	3	11.07	0	TBCB_HUMAN	19778.5	17324	13422	19778.5	17324	13422
Dehydrogenase/reductase SDR family member 7 OS=Homo sapiens OX=9606 GN=DHRS7 PE=1 SV=1	8.37	38698	615.804	Q9Y394	3	9.73	0	DHRS7_HUMAN	5984.33	6178.33	5890.67	5984.33	6178.33	5890.67
Histidine--tRNA ligase_ cytoplasmic OS=Homo sapiens OX=9606 GN=HARS PE=1 SV=2	5.58	57980.9	614.977	P12081	2	6.88	0	SYHC_HUMAN	17755	13946.5	16621	17755	13946.5	16621
U4/U6.U5 tri-snRNP-associated protein 2 OS=Homo sapiens OX=9606 GN=USP39 PE=1 SV=2	9.24	65779.8	613.26	Q53GS9	4	10.27	0	SNUT2_HUMAN	6663.67	5809	5990.67	6663.67	5809	5990.67
Hepatoma-derived growth factor-related protein 2 OS=Homo sapiens OX=9606 GN=HDGFL2 PE=1 SV=1	7.39	74488	612.648	Q7Z4V5	2	5.37	0	HDGR2_HUMAN	9843.5	10390.5	11635	9843.5	10390.5	11635
Alpha-internexin OS=Homo sapiens OX=9606 GN=INA PE=1 SV=2	5.17	55561.8	611.379	Q16352	1	2.61	0	AINX_HUMAN	2844	3010	2887	2844	3010	2887
Random Sequence 7165	9.53	20893.2	611.151	RANDOM7165	2	11.67	0.0009	RANDOM7165	100880	96546.5	107172	100880	96546.5	107172
Proteasome subunit alpha type-4 OS=Homo sapiens OX=9606 GN=PSMA4 PE=1 SV=1	7.72	29769	609.722	P25789	4	18.01	0.0009	PSA4_HUMAN	38305	18665.7	21435.7	38305	18665.7	21435.7
General transcription factor II-I OS=Homo sapiens OX=9606 GN=GTF2I PE=1 SV=2	6.03	112930	609.222	P78347	7	9.32	0.0009	GTF2I_HUMAN	38665	31128	34205.3	38665	31128	34205.3
FACT complex subunit SPT16 OS=Homo sapiens OX=9606 GN=SUPT16H PE=1 SV=1	5.37	120484	607.744	Q9Y5B9	12	14.52	0.0009	SP16H_HUMAN	28910	25754	29182.7	28910	25754	29182.7
Myb-binding protein 1A OS=Homo sapiens OX=9606 GN=MYBBP1A PE=1 SV=2	9.85	149824	605.256	Q9BQG0	15	14.61	0.0009	MBB1A_HUMAN	15855	18372.7	16591.7	15855	18372.7	16591.7
Plastin-2 OS=Homo sapiens OX=9606 GN=LCP1 PE=1 SV=6	5.12	70858.8	605.004	P13796	4	7.66	0.0009	PLSL_HUMAN		1889.19		0	1889.19	0
Phosphoribosylformylglycinamidine synthase OS=Homo sapiens OX=9606 GN=PFAS PE=1 SV=4	5.41	146388	603.575	O15067	6	5.68	0.0009	PUR4_HUMAN	16166.3	17706.7	16521.3	16166.3	17706.7	16521.3
Polyadenylate-binding protein 2 OS=Homo sapiens OX=9606 GN=PABPN1 PE=1 SV=3	4.85	32863.2	603.337	Q86U42	1	3.59	0.0009	PABP2_HUMAN	26478	21653	24856	26478	21653	24856
Glycogen [starch] synthase_ muscle OS=Homo sapiens OX=9606 GN=GYS1 PE=1 SV=2	5.78	84584.1	602.596	P13807	6	11.4	0.0009	GYS1_HUMAN	11712	8864	9900.33	11712	8864	9900.33
FERM_ ARHGEF and pleckstrin domain-containing protein 2 OS=Homo sapiens OX=9606 GN=FARP2 PE=1 SV=3	8.98	120801	600.448	O94887	2	1.52	0.0009	FARP2_HUMAN	10278	5140	9841	10278	5140	9841
Nuclear ubiquitous casein and cyclin-dependent kinase substrate 1 OS=Homo sapiens OX=9606 GN=NUCKS1 PE=1 SV=1	4.79	27296.4	598.607	Q9H1E3	1	3.7	0.0009	NUCKS_HUMAN		22248	30738	0	22248	30738
Myosin light chain 3 OS=Homo sapiens OX=9606 GN=MYL3 PE=1 SV=3	4.84	22103.2	595.993	P08590	1	6.15	0.0009	MYL3_HUMAN			2192	0	0	2192
Regulator of microtubule dynamics protein 1 OS=Homo sapiens OX=9606 GN=RMDN1 PE=1 SV=1	8.71	36036.2	594.903	Q96DB5	3	13.69	0.0009	RMD1_HUMAN	5628.67	3645.67	4533.33	5628.67	3645.67	4533.33
Methanethiol oxidase OS=Homo sapiens OX=9606 GN=SELENBP1 PE=1 SV=2	5.94	52961.3	593.107	Q13228	5	12.08	0.0009	SBP1_HUMAN	6732	39768.3	13919.3	6732	39768.3	13919.3
Coronin-1C OS=Homo sapiens OX=9606 GN=CORO1C PE=1 SV=1	6.7	53933.5	590.552	Q9ULV4	3	8.86	0.0009	COR1C_HUMAN	16498.3	14987.3	15913	16498.3	14987.3	15913
Eukaryotic peptide chain release factor subunit 1 OS=Homo sapiens OX=9606 GN=ETF1 PE=1 SV=3	5.38	49259.1	588.735	P62495	4	11.67	0.0009	ERF1_HUMAN	13797.3	17011.3	14627	13797.3	17011.3	14627
Casein kinase II subunit alpha' OS=Homo sapiens OX=9606 GN=CSNK2A2 PE=1 SV=1	8.81	41384.4	584.755	P19784	5	18	0.0009	CSK22_HUMAN	7741.67	5258.67	6830.67	7741.67	5258.67	6830.67
Endoplasmic reticulum-Golgi intermediate compartment protein 1 OS=Homo sapiens OX=9606 GN=ERGIC1 PE=1 SV=1	6.67	32991.5	582.07	Q969X5	3	10	0.0009	ERGI1_HUMAN	19224.3	14315.3	17607.7	19224.3	14315.3	17607.7
UV excision repair protein RAD23 homolog A OS=Homo sapiens OX=9606 GN=RAD23A PE=1 SV=1	4.34	39666.3	580.227	P54725	3	11.29	0.0009	RD23A_HUMAN	3866.6	3893.87	4308.28	3866.6	3893.87	4308.28
Multifunctional procollagen lysine hydroxylase and glycosyltransferase LH3 OS=Homo sapiens OX=9606 GN=PLOD3 PE=1 SV=1	5.65	85355.6	577.211	O60568	3	5.83	0.0009	PLOD3_HUMAN	10670.5	9342.5	7180.33	10670.5	9342.5	7180.33
Signal recognition particle subunit SRP68 OS=Homo sapiens OX=9606 GN=SRP68 PE=1 SV=2	8.73	71243	576.606	Q9UHB9	9	19.94	0.0009	SRP68_HUMAN	11664.7	10998.3	11690	11664.7	10998.3	11690
Transmembrane protein 33 OS=Homo sapiens OX=9606 GN=TMEM33 PE=1 SV=2	9.97	28320.4	574.569	P57088	3	11.34	0.0009	TMM33_HUMAN	13492.7	14927.3	11695	13492.7	14927.3	11695
2_4-dienoyl-CoA reductase_ mitochondrial OS=Homo sapiens OX=9606 GN=DECR1 PE=1 SV=1	9.83	36352.9	574.365	Q16698	2	6.87	0.0009	DECR_HUMAN	28758	14098	16330	28758	14098	16330
Protein arginine N-methyltransferase 1 OS=Homo sapiens OX=9606 GN=PRMT1 PE=1 SV=3	5.02	43089	573.76	Q99873	1	2.96	0.0009	ANM1_HUMAN	32139	20574	28291	32139	20574	28291
Copine-3 OS=Homo sapiens OX=9606 GN=CPNE3 PE=1 SV=1	5.48	60986.1	573.226	O75131	4	7.64	0.0009	CPNE3_HUMAN	33735.7	34041	37605	33735.7	34041	37605
Methylosome protein 50 OS=Homo sapiens OX=9606 GN=WDR77 PE=1 SV=1	4.84	37465.8	570.663	Q9BQA1	3	23.39	0.0009	MEP50_HUMAN	7854.67	7977.33	8614.33	7854.67	7977.33	8614.33
Cytosolic iron-sulfur assembly component 2B OS=Homo sapiens OX=9606 GN=CIAO2B PE=1 SV=1	4.9	17777.1	569.386	Q9Y3D0	1	12.88	0.0009	CIA2B_HUMAN	4341	3819	3442	4341	3819	3442
Nuclear pore glycoprotein p62 OS=Homo sapiens OX=9606 GN=NUP62 PE=1 SV=3	5.02	53426.1	568.601	P37198	2	5.17	0.0009	NUP62_HUMAN	18109	6298	8445	18109	6298	8445
Unconventional myosin-If OS=Homo sapiens OX=9606 GN=MYO1F PE=1 SV=3	9.48	125586	566.624	O00160	4	3.73	0.0009	MYO1F_HUMAN	14453.6		8686.61	14453.6	0	8686.61
Translocating chain-associated membrane protein 1 OS=Homo sapiens OX=9606 GN=TRAM1 PE=1 SV=3	10.07	43242.7	564.518	Q15629	2	5.61	0.0009	TRAM1_HUMAN	14401	15472	16698.5	14401	15472	16698.5
Eukaryotic translation initiation factor 4E OS=Homo sapiens OX=9606 GN=EIF4E PE=1 SV=2	5.76	25325.4	564.409	P06730	1	6.45	0.0009	IF4E_HUMAN	7712	7167	6684	7712	7167	6684
ATPase family AAA domain-containing protein 1 OS=Homo sapiens OX=9606 GN=ATAD1 PE=1 SV=1	6.49	41086.3	563.43	Q8NBU5	4	13.3	0.0009	ATAD1_HUMAN	6751.67	8734	6704.67	6751.67	8734	6704.67
Bifunctional 3'-phosphoadenosine 5'-phosphosulfate synthase 2 OS=Homo sapiens OX=9606 GN=PAPSS2 PE=1 SV=2	7.97	70071.1	563.382	O95340	6	13.84	0.0009	PAPS2_HUMAN	23594	21607.7	23379.7	23594	21607.7	23379.7
Drebrin OS=Homo sapiens OX=9606 GN=DBN1 PE=1 SV=4	4.2	71885.6	561.657	Q16643	5	12.48	0.0009	DREB_HUMAN	21680.7	17815.3	19595.3	21680.7	17815.3	19595.3
SH2B adapter protein 1 OS=Homo sapiens OX=9606 GN=SH2B1 PE=1 SV=3	5.11	79822.8	561.617	Q9NRF2	2	4.37	0.0009	SH2B1_HUMAN	6492.5	9283.5	8479	6492.5	9283.5	8479
SWI/SNF-related matrix-associated actin-dependent regulator of chromatin subfamily A member 5 OS=Homo sapiens OX=9606 GN=SMARCA5 PE=1 SV=1	8.12	122590	559.299	O60264	14	14.16	0.0009	SMCA5_HUMAN	16532.3	17998.3	18655.7	16532.3	17998.3	18655.7
Dipeptidyl peptidase 3 OS=Homo sapiens OX=9606 GN=DPP3 PE=1 SV=2	4.83	82931.4	555.251	Q9NY33	3	5.97	0.0009	DPP3_HUMAN	13186.3	12972.5	11559	13186.3	12972.5	11559
Ubiquitin carboxyl-terminal hydrolase isozyme L5 OS=Homo sapiens OX=9606 GN=UCHL5 PE=1 SV=3	5.06	37892.1	555.022	Q9Y5K5	2	8.21	0.0009	UCHL5_HUMAN	14245	12659.5	12691	14245	12659.5	12691
Protein FAM50A OS=Homo sapiens OX=9606 GN=FAM50A PE=1 SV=2	6.43	40241.7	548.896	Q14320	1	4.72	0.0009	FA50A_HUMAN	15020	11273	11459	15020	11273	11459
ADP-ribosylation factor GTPase-activating protein 1 OS=Homo sapiens OX=9606 GN=ARFGAP1 PE=1 SV=2	5.33	45010.1	545.261	Q8N6T3	6	21.67	0.0009	ARFG1_HUMAN	11988	13738.5	12177.3	11988	13738.5	12177.3
Double-stranded RNA-specific adenosine deaminase OS=Homo sapiens OX=9606 GN=ADAR PE=1 SV=4	8.77	137264	542.87	P55265	9	10.44	0.0009	DSRAD_HUMAN	20316.3	16388.3	16204	20316.3	16388.3	16204
Hydroxysteroid dehydrogenase-like protein 2 OS=Homo sapiens OX=9606 GN=HSDL2 PE=1 SV=1	8.08	45680	542.747	Q6YN16	2	6.94	0.0009	HSDL2_HUMAN	18408	14385	17822	18408	14385	17822
U4/U6.U5 tri-snRNP-associated protein 1 OS=Homo sapiens OX=9606 GN=SART1 PE=1 SV=1	5.79	90426	539.255	O43290	9	16.75	0.0009	SNUT1_HUMAN	6151	7143.67	9493.67	6151	7143.67	9493.67
RNA-binding protein 15 OS=Homo sapiens OX=9606 GN=RBM15 PE=1 SV=2	10.64	107417	537.27	Q96T37	3	4.81	0.0009	RBM15_HUMAN	5496.33	4945.67	5721	5496.33	4945.67	5721
Adenylosuccinate synthetase isozyme 2 OS=Homo sapiens OX=9606 GN=ADSS2 PE=1 SV=3	6.14	50496.6	536.034	P30520	3	7.24	0.0009	PURA2_HUMAN	9608.33	11823	10457	9608.33	11823	10457
Diablo homolog_ mitochondrial OS=Homo sapiens OX=9606 GN=DIABLO PE=1 SV=1	5.59	27359	533.23	Q9NR28	2	9.21	0.0009	DBLOH_HUMAN	10544	9704.5	10385.5	10544	9704.5	10385.5
Ribosomal oxygenase 1 OS=Homo sapiens OX=9606 GN=RIOX1 PE=1 SV=2	6.03	71428	532.332	Q9H6W3	3	3.59	0.0009	RIOX1_HUMAN	436146	307632	445244	436146	307632	445244
DNA mismatch repair protein Msh2 OS=Homo sapiens OX=9606 GN=MSH2 PE=1 SV=1	5.46	105485	530.661	P43246	5	6.75	0.0009	MSH2_HUMAN	9204.67	8785.67	9150.33	9204.67	8785.67	9150.33
Sideroflexin-3 OS=Homo sapiens OX=9606 GN=SFXN3 PE=1 SV=3	9.37	35845.6	528.551	Q9BWM7	1	4.67	0.0009	SFXN3_HUMAN	5860	6522	6497	5860	6522	6497
Galactokinase OS=Homo sapiens OX=9606 GN=GALK1 PE=1 SV=1	6.04	42728.5	528.192	P51570	2	7.4	0.0009	GALK1_HUMAN	9575.5	9956.5	10201	9575.5	9956.5	10201
Myosin-10 OS=Homo sapiens OX=9606 GN=MYH10 PE=1 SV=3	5.28	229969	527.922	P35580	8	5.21	0.0009	MYH10_HUMAN	6419.43	4511.46	4279.12	6419.43	4511.46	4279.12
Acyl-CoA desaturase OS=Homo sapiens OX=9606 GN=SCD PE=1 SV=2	9.28	41693.8	526.977	O00767	2	10.86	0.0009	ACOD_HUMAN	19805	22344.5	24312	19805	22344.5	24312
Glycylpeptide N-tetradecanoyltransferase 1 OS=Homo sapiens OX=9606 GN=NMT1 PE=1 SV=2	7.72	57148.5	526.736	P30419	4	9.27	0.0009	NMT1_HUMAN	11744.3	14591	11936	11744.3	14591	11936
Actin-related protein 2/3 complex subunit 1B OS=Homo sapiens OX=9606 GN=ARPC1B PE=1 SV=3	8.3	41748.2	526.728	O15143	3	10.48	0.0009	ARC1B_HUMAN	12437	10593	14952.5	12437	10593	14952.5
DNA topoisomerase 1 OS=Homo sapiens OX=9606 GN=TOP1 PE=1 SV=2	9.93	91182.1	526.593	P11387	4	8.1	0.0009	TOP1_HUMAN	17771	12781.7	15093	17771	12781.7	15093
Putative RNA-binding protein Luc7-like 1 OS=Homo sapiens OX=9606 GN=LUC7L PE=1 SV=1	10.6	44127.2	525.301	Q9NQ29	4	12.13	0.0009	LUC7L_HUMAN	3592.94	4007.06	2659.32	3592.94	4007.06	2659.32
U1 small nuclear ribonucleoprotein A OS=Homo sapiens OX=9606 GN=SNRPA PE=1 SV=3	10.49	31279.6	523.703	P09012	1	2.84	0.0009	SNRPA_HUMAN	9474	5638	8305	9474	5638	8305
Junction plakoglobin OS=Homo sapiens OX=9606 GN=JUP PE=1 SV=3	5.73	82486.3	523.125	P14923	10	18.52	0.0009	PLAK_HUMAN	14505.3	21417.7	14682	14505.3	21417.7	14682
General vesicular transport factor p115 OS=Homo sapiens OX=9606 GN=USO1 PE=1 SV=2	4.65	108808	521.373	O60763	12	14.66	0.0009	USO1_HUMAN	15375	13209.3	13856	15375	13209.3	13856
Eukaryotic translation initiation factor 5 OS=Homo sapiens OX=9606 GN=EIF5 PE=1 SV=2	5.27	49679	520.879	P55010	4	10.9	0.0009	IF5_HUMAN	14858.3	12411	14966.7	14858.3	12411	14966.7
Mitogen-activated protein kinase 1 OS=Homo sapiens OX=9606 GN=MAPK1 PE=1 SV=3	6.57	41789	519.393	P28482	1	4.17	0.0009	MK01_HUMAN	7866	11343	7864	7866	11343	7864
RNA-binding protein EWS OS=Homo sapiens OX=9606 GN=EWSR1 PE=1 SV=1	9.54	68763.5	517.08	Q01844	2	5.79	0.0009	EWS_HUMAN	32355	37486.5	34422.5	32355	37486.5	34422.5
Succinate dehydrogenase [ubiquinone] iron-sulfur subunit_ mitochondrial OS=Homo sapiens OX=9606 GN=SDHB PE=1 SV=3	8.83	32428.2	515.942	P21912	4	16.43	0.0009	SDHB_HUMAN	15494.7	14023.3	13430	15494.7	14023.3	13430
Carboxymethylenebutenolidase homolog OS=Homo sapiens OX=9606 GN=CMBL PE=1 SV=1	6.82	28390.4	515.688	Q96DG6	2	7.35	0.0009	CMBL_HUMAN	12441.7	11911.3	10844.7	12441.7	11911.3	10844.7
Dynamin-2 OS=Homo sapiens OX=9606 GN=DNM2 PE=1 SV=2	7.15	98406.6	515.479	P50570	11	17.36	0.0009	DYN2_HUMAN	31211.3	23236.3	26731.7	31211.3	23236.3	26731.7
Squalene synthase OS=Homo sapiens OX=9606 GN=FDFT1 PE=1 SV=1	6.12	48628.6	514.379	P37268	2	6	0.0009	FDFT_HUMAN	89865	5624	75864	89865	5624	75864
Platelet-activating factor acetylhydrolase IB subunit alpha OS=Homo sapiens OX=9606 GN=PAFAH1B1 PE=1 SV=2	7.04	47208.3	507.612	P43034	2	6.59	0.0009	LIS1_HUMAN	17484	10031.5	19520	17484	10031.5	19520
Reticulocalbin-3 OS=Homo sapiens OX=9606 GN=RCN3 PE=1 SV=1	4.56	37493	507.422	Q96D15	3	16.46	0.0009	RCN3_HUMAN	9741	11784.5	12495	9741	11784.5	12495
Thyroid hormone receptor-associated protein 3 OS=Homo sapiens OX=9606 GN=THRAP3 PE=1 SV=2	10.81	108723	506.687	Q9Y2W1	9	9.32	0.0009	TR150_HUMAN	43886.7	36620.7	44639.7	43886.7	36620.7	44639.7
Heme-binding protein 1 OS=Homo sapiens OX=9606 GN=HEBP1 PE=1 SV=1	5.53	21211.2	505.066	Q9NRV9	2	14.81	0.0009	HEBP1_HUMAN	17974.5	26548	17381.5	17974.5	26548	17381.5
Phospholipase A-2-activating protein OS=Homo sapiens OX=9606 GN=PLAA PE=1 SV=2	5.95	88696.9	504.164	Q9Y263	2	3.77	0.0009	PLAP_HUMAN	11525.5	14943.5	11084	11525.5	14943.5	11084
Nodal modulator 1 OS=Homo sapiens OX=9606 GN=NOMO1 PE=1 SV=5	5.45	135294	503.896	Q15155	13	14.73	0.0009	NOMO1_HUMAN	11477	10957	11374.7	11477	10957	11374.7
ATP-dependent RNA helicase DDX18 OS=Homo sapiens OX=9606 GN=DDX18 PE=1 SV=2	10.12	75749.1	502.329	Q9NVP1	7	13.73	0.0009	DDX18_HUMAN	29644.3	8484.67	15584	29644.3	8484.67	15584
NADH dehydrogenase [ubiquinone] iron-sulfur protein 2_ mitochondrial OS=Homo sapiens OX=9606 GN=NDUFS2 PE=1 SV=2	7.32	52945	501.94	O75306	2	6.48	0.0009	NDUS2_HUMAN	9127.5	6600	8505	9127.5	6600	8505
NADH dehydrogenase [ubiquinone] 1 alpha subcomplex subunit 9_ mitochondrial OS=Homo sapiens OX=9606 GN=NDUFA9 PE=1 SV=2	10.36	42680.7	501.7	Q16795	3	9.28	0.0009	NDUA9_HUMAN	6018.33	7581	6619.67	6018.33	7581	6619.67
Small glutamine-rich tetratricopeptide repeat-containing protein alpha OS=Homo sapiens OX=9606 GN=SGTA PE=1 SV=1	4.59	34291.3	500.937	O43765	3	10.86	0.0009	SGTA_HUMAN	15818.7	15534	14451	15818.7	15534	14451
Plasma membrane calcium-transporting ATPase 3 OS=Homo sapiens OX=9606 GN=ATP2B3 PE=1 SV=3	5.3	135338	500.337	Q16720	4	5.16	0.0009	AT2B3_HUMAN	14203.9	11350.7	11962.1	14203.9	11350.7	11962.1
Phosphoribosyl pyrophosphate synthase-associated protein 1 OS=Homo sapiens OX=9606 GN=PRPSAP1 PE=1 SV=2	6.84	39678.9	499.51	Q14558	3	10.67	0.0009	KPRA_HUMAN	4827	6455.67	4990.67	4827	6455.67	4990.67
Guanine nucleotide-binding protein G(t) subunit alpha-1 OS=Homo sapiens OX=9606 GN=GNAT1 PE=1 SV=5	5.28	40497.1	498.151	P11488	1	2.86	0.0009	GNAT1_HUMAN	12688	14835	10178	12688	14835	10178
Guanine nucleotide-binding protein G(t) subunit alpha-3 OS=Homo sapiens OX=9606 GN=GNAT3 PE=2 SV=2	5.63	40870.3	498.121	A8MTJ3	2	7.63	0.0009	GNAT3_HUMAN	2461	2244	94895	2461	2244	94895
Condensin complex subunit 3 OS=Homo sapiens OX=9606 GN=NCAPG PE=1 SV=1	5.3	115418	498.07	Q9BPX3	3	3.84	0.0009	CND3_HUMAN	12550	9313	11367.3	12550	9313	11367.3
Sepiapterin reductase OS=Homo sapiens OX=9606 GN=SPR PE=1 SV=1	8.11	28333.6	497.998	P35270	2	9.58	0.0009	SPRE_HUMAN	13042	12134	12337	13042	12134	12337
Microfibrillar-associated protein 1 OS=Homo sapiens OX=9606 GN=MFAP1 PE=1 SV=2	4.75	51958.5	497.661	P55081	5	12.98	0.0009	MFAP1_HUMAN	4367.33	4938	3584	4367.33	4938	3584
Annexin A11 OS=Homo sapiens OX=9606 GN=ANXA11 PE=1 SV=1	7.62	54732	497.223	P50995	5	11.09	0.0009	ANX11_HUMAN	18372	13687.3	13408.3	18372	13687.3	13408.3
Nestin OS=Homo sapiens OX=9606 GN=NES PE=1 SV=2	4.15	177895	497.195	P48681	1	0.43	0.0009	NEST_HUMAN	1500		33753	1500	0	33753
Coiled-coil domain-containing protein 124 OS=Homo sapiens OX=9606 GN=CCDC124 PE=1 SV=1	10.29	25835.3	496.267	Q96CT7	1	8.07	0.0009	CC124_HUMAN	4644	3766	3409	4644	3766	3409
Keratin_ type I cytoskeletal 24 OS=Homo sapiens OX=9606 GN=KRT24 PE=1 SV=1	4.7	55600.7	496.187	Q2M2I5	2	5.9	0.0009	K1C24_HUMAN	2240.91			2240.91	0	0
Protein transport protein Sec24C OS=Homo sapiens OX=9606 GN=SEC24C PE=1 SV=3	6.73	119865	494.729	P53992	6	8.23	0.0009	SC24C_HUMAN	12340	10244.7	11021.3	12340	10244.7	11021.3
Aflatoxin B1 aldehyde reductase member 4 OS=Homo sapiens OX=9606 GN=AKR7L PE=2 SV=7	6.45	37369.2	494.666	Q8NHP1	1	4.53	0.0009	ARK74_HUMAN	8023	6271	6162	8023	6271	6162
Serrate RNA effector molecule homolog OS=Homo sapiens OX=9606 GN=SRRT PE=1 SV=1	5.61	101123	493.431	Q9BXP5	9	15.64	0.0009	SRRT_HUMAN	14652.3	15285	28857.3	14652.3	15285	28857.3
DNA-directed RNA polymerases I and III subunit RPAC1 OS=Homo sapiens OX=9606 GN=POLR1C PE=1 SV=1	5.17	39477.9	493.291	O15160	3	12.43	0.0009	RPAC1_HUMAN	5690	6765	4667	5690	6765	4667
Exportin-5 OS=Homo sapiens OX=9606 GN=XPO5 PE=1 SV=1	5.45	138422	493.108	Q9HAV4	6	7.56	0.0009	XPO5_HUMAN	8796.33	6917.67	8790.33	8796.33	6917.67	8790.33
UDP-glucose 6-dehydrogenase OS=Homo sapiens OX=9606 GN=UGDH PE=1 SV=1	6.79	55708.5	492.161	O60701	7	16.8	0.0009	UGDH_HUMAN	18945	22360	21727	18945	22360	21727
Pre-mRNA-processing factor 40 homolog A OS=Homo sapiens OX=9606 GN=PRPF40A PE=1 SV=2	7.3	109090	491.667	O75400	7	9.61	0.0009	PR40A_HUMAN	11343.3	11567.3	12620.7	11343.3	11567.3	12620.7
Apolipoprotein E OS=Homo sapiens OX=9606 GN=APOE PE=1 SV=1	5.49	36268.2	490.018	P02649	2	5.68	0.0009	APOE_HUMAN	4863	10582.5	6144.5	4863	10582.5	6144.5
Craniofacial development protein 1 OS=Homo sapiens OX=9606 GN=CFDP1 PE=1 SV=1	4.57	33592.9	489.503	Q9UEE9	1	4.01	0.0009	CFDP1_HUMAN	14619	11830	15253	14619	11830	15253
Myoferlin OS=Homo sapiens OX=9606 GN=MYOF PE=1 SV=1	5.79	236249	489.478	Q9NZM1	16	10.04	0.0009	MYOF_HUMAN	13740.3	14671.3	13812.7	13740.3	14671.3	13812.7
Alcohol dehydrogenase class-3 OS=Homo sapiens OX=9606 GN=ADH5 PE=1 SV=4	7.33	40579.7	488.02	P11766	2	10.16	0.0009	ADHX_HUMAN	21582.5	18107	23992	21582.5	18107	23992
Guanine nucleotide-binding protein subunit alpha-13 OS=Homo sapiens OX=9606 GN=GNA13 PE=1 SV=2	8	44391.8	487.514	Q14344	1	3.45	0.0009	GNA13_HUMAN	2151			2151	0	0
Plasma membrane calcium-transporting ATPase 4 OS=Homo sapiens OX=9606 GN=ATP2B4 PE=1 SV=2	6.19	139118	485.066	P23634	5	5.64	0.0009	AT2B4_HUMAN	3568.07	5672.48	6490.96	3568.07	5672.48	6490.96
Xaa-Pro aminopeptidase 1 OS=Homo sapiens OX=9606 GN=XPNPEP1 PE=1 SV=3	5.32	70602.3	484.869	Q9NQW7	3	7.06	0.0009	XPP1_HUMAN	5319.67	5197	5882.33	5319.67	5197	5882.33
Pre-mRNA-splicing regulator WTAP OS=Homo sapiens OX=9606 GN=WTAP PE=1 SV=2	4.93	44414.8	484.386	Q15007	4	12.37	0.0009	FL2D_HUMAN	7193.67	6277	7477.67	7193.67	6277	7477.67
Mitotic interactor and substrate of PLK1 OS=Homo sapiens OX=9606 GN=MISP PE=1 SV=1	6.39	75527.7	483.602	Q8IVT2	5	9.57	0.0009	MISP_HUMAN	20031	13124.7	15983.3	20031	13124.7	15983.3
Leucine-rich repeat-containing protein 40 OS=Homo sapiens OX=9606 GN=LRRC40 PE=1 SV=1	6.03	68763.3	482.369	Q9H9A6	4	6.81	0.0009	LRC40_HUMAN	3719.67	4938	4689	3719.67	4938	4689
Glutathione S-transferase LANCL1 OS=Homo sapiens OX=9606 GN=LANCL1 PE=1 SV=1	7.63	46024.5	482.03	O43813	1	3.01	0.0009	LANC1_HUMAN	18619	21053	16916	18619	21053	16916
Cell surface glycoprotein MUC18 OS=Homo sapiens OX=9606 GN=MCAM PE=1 SV=2	5.47	72576.9	479.574	P43121	7	12.54	0.0009	MUC18_HUMAN	14293	12028	13193.7	14293	12028	13193.7
Coiled-coil domain-containing protein 180 OS=Homo sapiens OX=9606 GN=CCDC180 PE=2 SV=3	5.69	198941	478.702	Q9P1Z9	3	2.7	0.0009	CC180_HUMAN	23143	20594.5	30499	23143	20594.5	30499
Asparagine synthetase domain-containing protein 1 OS=Homo sapiens OX=9606 GN=ASNSD1 PE=2 SV=2	6.43	72878.3	478.532	Q9NWL6	1	1.71	0.0009	ASND1_HUMAN			1379	0	0	1379
LRP chaperone MESD OS=Homo sapiens OX=9606 GN=MESD PE=1 SV=2	7.96	26247.8	476.92	Q14696	1	5.56	0.0009	MESD_HUMAN	16224	15287	15734	16224	15287	15734
Transcriptional activator protein Pur-alpha OS=Homo sapiens OX=9606 GN=PURA PE=1 SV=2	6.05	35024.9	476.826	Q00577	1	7.14	0.0009	PURA_HUMAN	3124	2339	2065	3124	2339	2065
Deoxynucleotidyltransferase terminal-interacting protein 2 OS=Homo sapiens OX=9606 GN=DNTTIP2 PE=1 SV=2	5.79	84868.3	474.6	Q5QJE6	5	10.32	0.0009	TDIF2_HUMAN	8500	7586.33	8059.33	8500	7586.33	8059.33
Cullin-4B OS=Homo sapiens OX=9606 GN=CUL4B PE=1 SV=4	7.08	104552	472.438	Q13620	10	11.61	0.0009	CUL4B_HUMAN	8897.2	10443.4	9285.5	8897.2	10443.4	9285.5
Regulator of chromosome condensation OS=Homo sapiens OX=9606 GN=RCC1 PE=1 SV=1	7.28	45425.3	471.92	P18754	1	3.56	0.0009	RCC1_HUMAN	8118	12510	7895	8118	12510	7895
Serine/threonine-protein phosphatase PGAM5_ mitochondrial OS=Homo sapiens OX=9606 GN=PGAM5 PE=1 SV=2	8.88	32232.6	471.583	Q96HS1	2	7.27	0.0009	PGAM5_HUMAN	20247.5	21509	20675	20247.5	21509	20675
DNA replication complex GINS protein PSF3 OS=Homo sapiens OX=9606 GN=GINS3 PE=1 SV=1	5.02	24591.7	470.795	Q9BRX5	1	6.94	0.0009	PSF3_HUMAN	9474	6998	10194	9474	6998	10194
Calcium-binding mitochondrial carrier protein SCaMC-1 OS=Homo sapiens OX=9606 GN=SLC25A24 PE=1 SV=2	5.95	53582.7	469.007	Q6NUK1	1	1.89	0.0009	SCMC1_HUMAN	4142	5728	5859	4142	5728	5859
Translation initiation factor eIF-2B subunit alpha OS=Homo sapiens OX=9606 GN=EIF2B1 PE=1 SV=1	7.14	33997.4	468.402	Q14232	1	4.59	0.0009	EI2BA_HUMAN	8383	9136	8313	8383	9136	8313
Pinin OS=Homo sapiens OX=9606 GN=PNN PE=1 SV=5	6.78	81741.9	467.562	Q9H307	4	7.95	0.0009	PININ_HUMAN	14143.3	13499.7	14357.7	14143.3	13499.7	14357.7
Rap1 GTPase-activating protein 1 OS=Homo sapiens OX=9606 GN=RAP1GAP PE=1 SV=2	5.47	73874.7	466.798	P47736	1	2.41	0.0009	RPGP1_HUMAN	1486			1486	0	0
Protein KIBRA OS=Homo sapiens OX=9606 GN=WWC1 PE=1 SV=1	5.53	126099	466.766	Q8IX03	5	7.1	0.0009	KIBRA_HUMAN	8382.67	4890.33	9017.33	8382.67	4890.33	9017.33
N(G)_N(G)-dimethylarginine dimethylaminohydrolase 2 OS=Homo sapiens OX=9606 GN=DDAH2 PE=1 SV=1	5.61	29929	466.111	O95865	2	7.72	0.0009	DDAH2_HUMAN	2964.39	4143.31	3944.45	2964.39	4143.31	3944.45
Pyruvate dehydrogenase E1 component subunit alpha_ somatic form_ mitochondrial OS=Homo sapiens OX=9606 GN=PDHA1 PE=1 SV=3	8	43980.1	464.71	P08559	5	12.82	0.0009	ODPA_HUMAN	26802	30670.3	28270.3	26802	30670.3	28270.3
Sperm-associated antigen 7 OS=Homo sapiens OX=9606 GN=SPAG7 PE=1 SV=2	8.17	26148.5	462.126	O75391	2	10.13	0.0009	SPAG7_HUMAN	3070		2965	3070	0	2965
Inter-alpha-trypsin inhibitor heavy chain H4 OS=Homo sapiens OX=9606 GN=ITIH4 PE=1 SV=4	6.56	103586	461.698	Q14624	1	1.08	0.0009	ITIH4_HUMAN	86473	74234	87479	86473	74234	87479
Translocation protein SEC63 homolog OS=Homo sapiens OX=9606 GN=SEC63 PE=1 SV=2	5.03	88396.3	460.213	Q9UGP8	10	17.76	0.0009	SEC63_HUMAN	12535.3	11146.3	11416	12535.3	11146.3	11416
Serine/threonine-protein phosphatase 2A 56 kDa regulatory subunit delta isoform OS=Homo sapiens OX=9606 GN=PPP2R5D PE=1 SV=1	8.21	70334.1	459.838	Q14738	3	9.3	0.0009	2A5D_HUMAN	5687.67	8109	5361.33	5687.67	8109	5361.33
Caseinolytic peptidase B protein homolog OS=Homo sapiens OX=9606 GN=CLPB PE=1 SV=1	9.41	79242.2	459.492	Q9H078	1	2.55	0.0009	CLPB_HUMAN	2391			2391	0	0
Nuclear pore complex protein Nup133 OS=Homo sapiens OX=9606 GN=NUP133 PE=1 SV=2	4.8	130006	457.938	Q8WUM0	7	12.28	0.0009	NU133_HUMAN	7725.33	6869.33	7561.67	7725.33	6869.33	7561.67
Glutamine amidotransferase-like class 1 domain-containing protein 3A_ mitochondrial OS=Homo sapiens OX=9606 GN=GATD3A PE=1 SV=1	8.29	28512.6	457.852	P0DPI2	3	13.06	0.0009	GAL3A_HUMAN	16208.3	21357	19901	16208.3	21357	19901
Phosphatidylinositol 3_4_5-trisphosphate-dependent Rac exchanger 2 protein OS=Homo sapiens OX=9606 GN=PREX2 PE=1 SV=1	7.15	185246	457.693	Q70Z35	1	1.74	0.0009	PREX2_HUMAN	1439			1439	0	0
NADH dehydrogenase [ubiquinone] 1 beta subcomplex subunit 11_ mitochondrial OS=Homo sapiens OX=9606 GN=NDUFB11 PE=1 SV=1	4.94	17373.7	457.554	Q9NX14	4	33.99	0.0009	NDUBB_HUMAN	9708	10879.7	9667.33	9708	10879.7	9667.33
S-adenosylhomocysteine hydrolase-like protein 1 OS=Homo sapiens OX=9606 GN=AHCYL1 PE=1 SV=2	6.51	60035.1	456.803	O43865	3	6.42	0.0009	SAHH2_HUMAN	10856	28170	22650	10856	28170	22650
Ribosome-recycling factor_ mitochondrial OS=Homo sapiens OX=9606 GN=MRRF PE=1 SV=1	10.5	29391.2	456.383	Q96E11	1	6.11	0.0009	RRFM_HUMAN	4826	5753	5298	4826	5753	5298
GTPase IMAP family member 4 OS=Homo sapiens OX=9606 GN=GIMAP4 PE=1 SV=1	7.84	37762	455.679	Q9NUV9	1	2.13	0.0009	GIMA4_HUMAN	93896	79548	93603	93896	79548	93603
RNA-binding protein 14 OS=Homo sapiens OX=9606 GN=RBM14 PE=1 SV=2	9.9	69662.8	454.692	Q96PK6	5	10.91	0.0009	RBM14_HUMAN	15773	21540.7	16015.3	15773	21540.7	16015.3
Serine/threonine-protein phosphatase 2A 55 kDa regulatory subunit B alpha isoform OS=Homo sapiens OX=9606 GN=PPP2R2A PE=1 SV=1	5.79	52205.4	453.13	P63151	3	10.07	0.0009	2ABA_HUMAN	9161	8363.5	7557.33	9161	8363.5	7557.33
von Willebrand factor A domain-containing protein 8 OS=Homo sapiens OX=9606 GN=VWA8 PE=1 SV=2	7.04	215851	451.983	A3KMH1	2	1.57	0.0009	VWA8_HUMAN	2052		1275	2052	0	1275
Charged multivesicular body protein 5 OS=Homo sapiens OX=9606 GN=CHMP5 PE=1 SV=1	4.48	24627.8	451.151	Q9NZZ3	1	8.22	0.0009	CHMP5_HUMAN	5925	4352	5559	5925	4352	5559
Septin-10 OS=Homo sapiens OX=9606 GN=SEPTIN10 PE=1 SV=2	6.38	53049.3	450.743	Q9P0V9	4	14.1	0.0009	SEP10_HUMAN	7837	6370.33	7088.67	7837	6370.33	7088.67
Clathrin coat assembly protein AP180 OS=Homo sapiens OX=9606 GN=SNAP91 PE=1 SV=2	4.5	92730.5	450.127	O60641	2	4.3	0.0009	AP180_HUMAN	1474.34			1474.34	0	0
CAD protein OS=Homo sapiens OX=9606 GN=CAD PE=1 SV=3	6.03	245322	448.175	P27708	15	10.2	0.0009	PYR1_HUMAN	15131	12987	13442	15131	12987	13442
Copine-1 OS=Homo sapiens OX=9606 GN=CPNE1 PE=1 SV=1	5.44	59686.2	447.911	Q99829	7	13.59	0.0009	CPNE1_HUMAN	15332.7	13705	15384	15332.7	13705	15384
p21-activated protein kinase-interacting protein 1 OS=Homo sapiens OX=9606 GN=PAK1IP1 PE=1 SV=2	9.33	44534.2	445.387	Q9NWT1	2	7.14	0.0009	PK1IP_HUMAN	9736	9571	8563	9736	9571	8563
Pre-mRNA-processing factor 6 OS=Homo sapiens OX=9606 GN=PRPF6 PE=1 SV=1	8.27	107724	445.042	O94906	9	11.8	0.0009	PRP6_HUMAN	11224	12943.7	10571.3	11224	12943.7	10571.3
Cytosolic phospholipase A2 OS=Homo sapiens OX=9606 GN=PLA2G4A PE=1 SV=2	5.06	85752.4	443.797	P47712	7	11.48	0.0009	PA24A_HUMAN	9218.33	13726	9857.33	9218.33	13726	9857.33
Mannose-P-dolichol utilization defect 1 protein OS=Homo sapiens OX=9606 GN=MPDU1 PE=1 SV=2	9.22	26923	443.728	O75352	1	4.05	0.0009	MPU1_HUMAN	18195	19303	21207	18195	19303	21207
Coiled-coil domain-containing protein 7 OS=Homo sapiens OX=9606 GN=CCDC7 PE=2 SV=3	7.28	157677	443.473	Q96M83	1	1.16	0.0009	CCDC7_HUMAN	69165	24085	58911	69165	24085	58911
Methionine aminopeptidase 2 OS=Homo sapiens OX=9606 GN=METAP2 PE=1 SV=1	5.47	53747.1	442.832	P50579	2	6.28	0.0009	MAP2_HUMAN	12572.3	16221.3	13566.3	12572.3	16221.3	13566.3
Calcium-binding protein 39 OS=Homo sapiens OX=9606 GN=CAB39 PE=1 SV=1	6.49	40040.1	440.671	Q9Y376	6	17.3	0.0009	CAB39_HUMAN	25698.3	21747.7	25564.3	25698.3	21747.7	25564.3
Zinc finger protein 622 OS=Homo sapiens OX=9606 GN=ZNF622 PE=1 SV=1	5.76	54842.4	440.043	Q969S3	3	10.27	0.0009	ZN622_HUMAN	4182	5170.67	5256.67	4182	5170.67	5256.67
Isocitrate dehydrogenase [NADP]_ mitochondrial OS=Homo sapiens OX=9606 GN=IDH2 PE=1 SV=2	8.91	51365.6	439.612	P48735	5	12.61	0.0009	IDHP_HUMAN	7423	7281	8072.67	7423	7281	8072.67
Transducin beta-like protein 3 OS=Homo sapiens OX=9606 GN=TBL3 PE=1 SV=2	6.48	90403.4	439.6	Q12788	4	5.69	0.0009	TBL3_HUMAN	22056	21783.7	24369.7	22056	21783.7	24369.7
Sorting nexin-2 OS=Homo sapiens OX=9606 GN=SNX2 PE=1 SV=2	4.85	58585.3	439.394	O60749	4	9.44	0.0009	SNX2_HUMAN	14395.7	10401.3	12472.7	14395.7	10401.3	12472.7
Rootletin OS=Homo sapiens OX=9606 GN=CROCC PE=1 SV=1	5.28	228923	439.354	Q5TZA2	4	1.88	0.0009	CROCC_HUMAN	7638.67	13058.7	11423	7638.67	13058.7	11423
cAMP-dependent protein kinase type I-alpha regulatory subunit OS=Homo sapiens OX=9606 GN=PRKAR1A PE=1 SV=1	5.09	43209.9	439.145	P10644	4	11.81	0.0009	KAP0_HUMAN	12726.5	10277	11679	12726.5	10277	11679
Constitutive coactivator of PPAR-gamma-like protein 1 OS=Homo sapiens OX=9606 GN=FAM120A PE=1 SV=2	9.04	123085	438.226	Q9NZB2	4	5.01	0.0009	F120A_HUMAN	13436.7	11165	12355.3	13436.7	11165	12355.3
DNA replication licensing factor MCM2 OS=Homo sapiens OX=9606 GN=MCM2 PE=1 SV=4	5.2	102581	437.309	P49736	10	15.15	0.0009	MCM2_HUMAN	17178.3	15868.3	13800.7	17178.3	15868.3	13800.7
DNA replication licensing factor MCM6 OS=Homo sapiens OX=9606 GN=MCM6 PE=1 SV=1	5.13	93858.9	437.298	Q14566	3	4.02	0.0009	MCM6_HUMAN	11560.7	9057	11531.7	11560.7	9057	11531.7
Opioid growth factor receptor OS=Homo sapiens OX=9606 GN=OGFR PE=1 SV=3	4.57	73895	435.726	Q9NZT2	3	7.24	0.0009	OGFR_HUMAN	7334	7246.5	6346	7334	7246.5	6346
BRCA2 and CDKN1A-interacting protein OS=Homo sapiens OX=9606 GN=BCCIP PE=1 SV=1	4.31	36321.7	433.312	Q9P287	4	18.79	0.0009	BCCIP_HUMAN	14722	14706.5	12496.3	14722	14706.5	12496.3
Actin-like protein 6A OS=Homo sapiens OX=9606 GN=ACTL6A PE=1 SV=1	5.27	47974.3	433.039	O96019	3	9.79	0.0009	ACL6A_HUMAN	10973.7	16827.3	14680	10973.7	16827.3	14680
Mitogen-activated protein kinase kinase kinase 15 OS=Homo sapiens OX=9606 GN=MAP3K15 PE=1 SV=2	5.3	148749	432.445	Q6ZN16	1	0.53	0.0009	M3K15_HUMAN	31164	31572	30745	31164	31572	30745
Arf-GAP with SH3 domain_ ANK repeat and PH domain-containing protein 2 OS=Homo sapiens OX=9606 GN=ASAP2 PE=1 SV=3	6.26	112905	431.99	O43150	2	2.58	0.0009	ASAP2_HUMAN	7537	8215.5	6806	7537	8215.5	6806
Apoptotic chromatin condensation inducer in the nucleus OS=Homo sapiens OX=9606 GN=ACIN1 PE=1 SV=2	6.04	152261	430.098	Q9UKV3	4	5.29	0.0009	ACINU_HUMAN	5981.67	5796	5522	5981.67	5796	5522
Beta-galactosidase-1-like protein 3 OS=Homo sapiens OX=9606 GN=GLB1L3 PE=2 SV=3	9.28	75165.3	429.442	Q8NCI6	2	3.37	0.0009	GLBL3_HUMAN	2681	4822	3262	2681	4822	3262
Thyroxine-binding globulin OS=Homo sapiens OX=9606 GN=SERPINA7 PE=1 SV=2	5.88	46666.8	429.082	P05543	4	7.23	0.0009	THBG_HUMAN	13386.7	11996.7	13244.3	13386.7	11996.7	13244.3
ER membrane protein complex subunit 2 OS=Homo sapiens OX=9606 GN=EMC2 PE=1 SV=1	6.16	35004.7	425.961	Q15006	2	10.44	0.0009	EMC2_HUMAN	9627	14023	8570.5	9627	14023	8570.5
NACHT_ LRR and PYD domains-containing protein 5 OS=Homo sapiens OX=9606 GN=NLRP5 PE=2 SV=2	6.08	137080	425.213	P59047	1	0.58	0.0009	NALP5_HUMAN	2341	2514	2289	2341	2514	2289
Thimet oligopeptidase OS=Homo sapiens OX=9606 GN=THOP1 PE=1 SV=2	5.66	79752.4	424.314	P52888	4	8.85	0.0009	THOP1_HUMAN	26214	17808	27062.3	26214	17808	27062.3
Inter-alpha-trypsin inhibitor heavy chain H2 OS=Homo sapiens OX=9606 GN=ITIH2 PE=1 SV=2	6.43	106920	418.461	P19823	3	4.33	0.0009	ITIH2_HUMAN	57710.5	50388.3	42784.7	57710.5	50388.3	42784.7
ATPase family AAA domain-containing protein 3A OS=Homo sapiens OX=9606 GN=ATAD3A PE=1 SV=2	9.4	71654.4	416.465	Q9NVI7	4	11.36	0.0009	ATD3A_HUMAN	4718.48	5769.5	3656.33	4718.48	5769.5	3656.33
Nucleolar complex protein 3 homolog OS=Homo sapiens OX=9606 GN=NOC3L PE=1 SV=1	9.76	93004.1	415.512	Q8WTT2	6	10	0.0009	NOC3L_HUMAN	24503	20066	23644.7	24503	20066	23644.7
DNA mismatch repair protein Msh6 OS=Homo sapiens OX=9606 GN=MSH6 PE=1 SV=2	6.5	154611	414.765	P52701	6	5.88	0.0009	MSH6_HUMAN	11532.3	8748.33	10264.3	11532.3	8748.33	10264.3
Tau-tubulin kinase 1 OS=Homo sapiens OX=9606 GN=TTBK1 PE=1 SV=2	5.32	143079	414.511	Q5TCY1	1	1.14	0.0009	TTBK1_HUMAN	1259			1259	0	0
Endoribonuclease LACTB2 OS=Homo sapiens OX=9606 GN=LACTB2 PE=1 SV=2	6.37	33090.8	413.033	Q53H82	1	5.21	0.0009	LACB2_HUMAN	5920	7294	5751	5920	7294	5751
Transmembrane emp24 domain-containing protein 7 OS=Homo sapiens OX=9606 GN=TMED7 PE=1 SV=2	6.52	25513.8	412.568	Q9Y3B3	2	7.14	0.0009	TMED7_HUMAN	25316	8379.5	14635.5	25316	8379.5	14635.5
Trans-Golgi network integral membrane protein 2 OS=Homo sapiens OX=9606 GN=TGOLN2 PE=1 SV=4	5.32	45879.6	411.349	O43493	3	10.76	0.0009	TGON2_HUMAN	8138	8396.33	6835	8138	8396.33	6835
LIM domain only protein 7 OS=Homo sapiens OX=9606 GN=LMO7 PE=1 SV=3	8.05	194122	410.183	Q8WWI1	12	10.22	0.0009	LMO7_HUMAN	19824	18310	14380	19824	18310	14380
Plexin-A3 OS=Homo sapiens OX=9606 GN=PLXNA3 PE=1 SV=2	6.98	211182	409.454	P51805	1	0.48	0.0009	PLXA3_HUMAN	5309	3990	3973	5309	3990	3973
Cleavage and polyadenylation specificity factor subunit 7 OS=Homo sapiens OX=9606 GN=CPSF7 PE=1 SV=1	8.01	52221.2	408.586	Q8N684	3	8.07	0.0009	CPSF7_HUMAN	18438	23867	18993.3	18438	23867	18993.3
Cleavage stimulation factor subunit 3 OS=Homo sapiens OX=9606 GN=CSTF3 PE=1 SV=1	8.18	83377.9	408.172	Q12996	2	4.88	0.0009	CSTF3_HUMAN	6718.5	9829	7708.5	6718.5	9829	7708.5
WD repeat-containing protein 1 OS=Homo sapiens OX=9606 GN=WDR1 PE=1 SV=4	6.21	66877.9	408.086	O75083	8	18.32	0.0009	WDR1_HUMAN	16519	15582	16845	16519	15582	16845
Serine/threonine-protein kinase N2 OS=Homo sapiens OX=9606 GN=PKN2 PE=1 SV=1	5.91	112890	407.854	Q16513	3	4.17	0.0009	PKN2_HUMAN	7215.67	7889.33	7544.33	7215.67	7889.33	7544.33
Caskin-2 OS=Homo sapiens OX=9606 GN=CASKIN2 PE=1 SV=2	6.68	127354	407.507	Q8WXE0	2	2.08	0.0009	CSKI2_HUMAN	19715.5	22083	22674.5	19715.5	22083	22674.5
Transcription elongation factor A protein-like 4 OS=Homo sapiens OX=9606 GN=TCEAL4 PE=1 SV=2	4.97	24761.4	407.147	Q96EI5	2	10.7	0.0009	TCAL4_HUMAN	3931.5	5544	4009	3931.5	5544	4009
Glutathione S-transferase theta-1 OS=Homo sapiens OX=9606 GN=GSTT1 PE=1 SV=4	7.33	27506.2	405.678	P30711	1	7.92	0.0009	GSTT1_HUMAN	11099	7573	7571	11099	7573	7571
60 kDa SS-A/Ro ribonucleoprotein OS=Homo sapiens OX=9606 GN=RO60 PE=1 SV=2	7.97	61412.1	403.119	P10155	3	7.25	0.0009	RO60_HUMAN	11661.5	14165.5	17043	11661.5	14165.5	17043
COP9 signalosome complex subunit 3 OS=Homo sapiens OX=9606 GN=COPS3 PE=1 SV=3	6.22	48443.5	402.495	Q9UNS2	3	10.64	0.0009	CSN3_HUMAN	10907.5	12149.3	12271	10907.5	12149.3	12271
Arfaptin-2 OS=Homo sapiens OX=9606 GN=ARFIP2 PE=1 SV=1	5.67	37969.8	401.345	P53365	2	7.92	0.0009	ARFP2_HUMAN	5589.5	6056	5152	5589.5	6056	5152
Phosphatidylinositol transfer protein beta isoform OS=Homo sapiens OX=9606 GN=PITPNB PE=1 SV=2	6.47	31825.3	398.482	P48739	2	5.9	0.0009	PIPNB_HUMAN	4139	5376.5	5671	4139	5376.5	5671
Tyrosine-protein phosphatase non-receptor type 1 OS=Homo sapiens OX=9606 GN=PTPN1 PE=1 SV=1	5.86	50537.2	398.127	P18031	3	6.9	0.0009	PTN1_HUMAN	13532.3	14289.3	15681	13532.3	14289.3	15681
DNA polymerase kappa OS=Homo sapiens OX=9606 GN=POLK PE=1 SV=1	8.07	100063	395.18	Q9UBT6	1	0.69	0.0009	POLK_HUMAN	19857	22947	21092	19857	22947	21092
RRP12-like protein OS=Homo sapiens OX=9606 GN=RRP12 PE=1 SV=2	8.93	145128	393.716	Q5JTH9	5	5.09	0.0009	RRP12_HUMAN	9785.33	6580	8813.67	9785.33	6580	8813.67
Putative U2 small nuclear ribonucleoprotein auxiliary factor 35 kDa subunit-related protein 1 OS=Homo sapiens OX=9606 GN=ZRSR2P1 PE=5 SV=2	9.89	58327.7	393.253	Q15695	1	1.25	0.0009	U2AFL_HUMAN	22068	34643	22902	22068	34643	22902
NEDD8-activating enzyme E1 regulatory subunit OS=Homo sapiens OX=9606 GN=NAE1 PE=1 SV=1	5.09	60702.7	393	Q13564	4	11.99	0.0009	ULA1_HUMAN	6932.33	6449.5	6032	6932.33	6449.5	6032
Alpha-soluble NSF attachment protein OS=Homo sapiens OX=9606 GN=NAPA PE=1 SV=3	5.07	33689	386.855	P54920	5	25.42	0.0009	SNAA_HUMAN	12144.7	7491.33	10218.7	12144.7	7491.33	10218.7
Dihydropyrimidinase-related protein 2 OS=Homo sapiens OX=9606 GN=DPYSL2 PE=1 SV=1	5.95	62749.9	386.597	Q16555	3	7.52	0.0009	DPYL2_HUMAN	5794.67	6431	5794.67	5794.67	6431	5794.67
Synaptosomal-associated protein 23 OS=Homo sapiens OX=9606 GN=SNAP23 PE=1 SV=1	4.7	23696.3	386.592	O00161	1	6.64	0.0009	SNP23_HUMAN	4566	6132	6097	4566	6132	6097
Probable ATP-dependent RNA helicase DDX46 OS=Homo sapiens OX=9606 GN=DDX46 PE=1 SV=2	9.85	117876	385.204	Q7L014	10	13.09	0.0009	DDX46_HUMAN	14748.7	12472.3	16180	14748.7	12472.3	16180
Dolichyl-diphosphooligosaccharide--protein glycosyltransferase subunit STT3A OS=Homo sapiens OX=9606 GN=STT3A PE=1 SV=2	8.03	81157.1	384.563	P46977	5	8.94	0.0009	STT3A_HUMAN	16245	14538.3	14492.7	16245	14538.3	14492.7
Eukaryotic peptide chain release factor GTP-binding subunit ERF3A OS=Homo sapiens OX=9606 GN=GSPT1 PE=1 SV=1	5.32	56383.3	384.166	P15170	4	12.63	0.0009	ERF3A_HUMAN	8678	8985	8538	8678	8985	8538
Nucleolysin TIA-1 isoform p40 OS=Homo sapiens OX=9606 GN=TIA1 PE=1 SV=3	7.67	43305.4	383.782	P31483	3	8.81	0.0009	TIA1_HUMAN	7917	10449.7	8598.33	7917	10449.7	8598.33
NACHT_ LRR and PYD domains-containing protein 8 OS=Homo sapiens OX=9606 GN=NLRP8 PE=2 SV=2	7.82	121939	382.378	Q86W28	1	0.95	0.0009	NALP8_HUMAN			1013	0	0	1013
Deuterosome assembly protein 1 OS=Homo sapiens OX=9606 GN=DEUP1 PE=1 SV=2	5.83	71547.9	381.869	Q05D60	1	2.65	0.0009	DEUP1_HUMAN			1580	0	0	1580
Cysteine--tRNA ligase_ cytoplasmic OS=Homo sapiens OX=9606 GN=CARS PE=1 SV=3	6.33	86157.8	381.422	P49589	7	12.43	0.0009	SYCC_HUMAN	10733.3	7439.67	8782	10733.3	7439.67	8782
Transformer-2 protein homolog alpha OS=Homo sapiens OX=9606 GN=TRA2A PE=1 SV=1	11.73	32745.7	381.34	Q13595	3	10.64	0.0009	TRA2A_HUMAN	9311.33	11503.5	8864.67	9311.33	11503.5	8864.67
WD repeat-containing protein 36 OS=Homo sapiens OX=9606 GN=WDR36 PE=1 SV=1	7.27	106349	380.051	Q8NI36	2	3.05	0.0009	WDR36_HUMAN	14324	13157.5	13592	14324	13157.5	13592
TATA box-binding protein-associated factor RNA polymerase I subunit B OS=Homo sapiens OX=9606 GN=TAF1B PE=1 SV=1	7.96	69744.3	379.593	Q53T94	1	2.38	0.0009	TAF1B_HUMAN	2094	2543	1752	2094	2543	1752
Cyclin-dependent kinase 12 OS=Homo sapiens OX=9606 GN=CDK12 PE=1 SV=2	9.99	164839	377.928	Q9NYV4	3	2.48	0.0009	CDK12_HUMAN		1912.19	3322	0	1912.19	3322
CASP8-associated protein 2 OS=Homo sapiens OX=9606 GN=CASP8AP2 PE=1 SV=1	6.15	224996	374.472	Q9UKL3	2	1.92	0.0009	C8AP2_HUMAN	1118		1086	1118	0	1086
Signal recognition particle 19 kDa protein OS=Homo sapiens OX=9606 GN=SRP19 PE=1 SV=3	10.46	16383.8	373.433	P09132	1	10.42	0.0009	SRP19_HUMAN	8441	7559	7010	8441	7559	7010
Lactotransferrin OS=Homo sapiens OX=9606 GN=LTF PE=1 SV=6	8.02	80063.9	372.61	P02788	1	1.13	0.0009	TRFL_HUMAN	197310	155542	182456	197310	155542	182456
Ribosomal protein S6 kinase alpha-3 OS=Homo sapiens OX=9606 GN=RPS6KA3 PE=1 SV=1	6.46	84078.3	368.41	P51812	5	8.92	0.0009	KS6A3_HUMAN	8457.67	6911	6589.67	8457.67	6911	6589.67
RNA-binding protein PNO1 OS=Homo sapiens OX=9606 GN=PNO1 PE=1 SV=1	10.44	28095.4	368.161	Q9NRX1	2	13.49	0.0009	PNO1_HUMAN	11563.5	15053	8092	11563.5	15053	8092
Dual specificity mitogen-activated protein kinase kinase 1 OS=Homo sapiens OX=9606 GN=MAP2K1 PE=1 SV=2	6.21	43781.3	368.01	Q02750	1	2.8	0.0009	MP2K1_HUMAN		2289		0	2289	0
Transducin beta-like protein 2 OS=Homo sapiens OX=9606 GN=TBL2 PE=1 SV=1	10	50425.2	366.352	Q9Y4P3	2	8.28	0.0009	TBL2_HUMAN	7017	12866	7132	7017	12866	7132
U4/U6 small nuclear ribonucleoprotein Prp4 OS=Homo sapiens OX=9606 GN=PRPF4 PE=1 SV=2	7.11	59133.6	365.69	O43172	3	8.24	0.0009	PRP4_HUMAN	7824.5	7474.5	9435	7824.5	7474.5	9435
Serine/arginine-rich splicing factor 11 OS=Homo sapiens OX=9606 GN=SRSF11 PE=1 SV=1	11.22	53656.3	365.498	Q05519	3	11.36	0.0009	SRS11_HUMAN	10304	10587	8170.33	10304	10587	8170.33
Eukaryotic translation initiation factor 3 subunit H OS=Homo sapiens OX=9606 GN=EIF3H PE=1 SV=1	6.12	40101.5	365.2	O15372	1	6.82	0.0009	EIF3H_HUMAN	4718	5612	3539	4718	5612	3539
TBC1 domain family member 1 OS=Homo sapiens OX=9606 GN=TBC1D1 PE=1 SV=2	6.55	134396	364.308	Q86TI0	1	0.68	0.0009	TBCD1_HUMAN	31655	29034	31542	31655	29034	31542
Pseudouridylate synthase 7 homolog OS=Homo sapiens OX=9606 GN=PUS7 PE=1 SV=2	5.96	75377.8	363.41	Q96PZ0	2	3.63	0.0009	PUS7_HUMAN	3744.5	4855	3421.5	3744.5	4855	3421.5
Trifunctional enzyme subunit beta_ mitochondrial OS=Homo sapiens OX=9606 GN=HADHB PE=1 SV=3	9.93	51579.7	362.618	P55084	5	13.08	0.0009	ECHB_HUMAN	8859.33	10310	10799	8859.33	10310	10799
Ataxin-2-like protein OS=Homo sapiens OX=9606 GN=ATXN2L PE=1 SV=2	8.83	113659	362.29	Q8WWM7	3	6.33	0.0009	ATX2L_HUMAN	4896	3457.33	5090	4896	3457.33	5090
Ankyrin repeat domain-containing protein 35 OS=Homo sapiens OX=9606 GN=ANKRD35 PE=2 SV=2	5.68	110878	361.223	Q8N283	1	0.8	0.0009	ANR35_HUMAN	14291		30637	14291	0	30637
Carnitine O-palmitoyltransferase 1_ liver isoform OS=Homo sapiens OX=9606 GN=CPT1A PE=1 SV=2	8.77	89052.2	359.44	P50416	4	6.99	0.0009	CPT1A_HUMAN	10964.7	10413.3	14585	10964.7	10413.3	14585
Synembryn-A OS=Homo sapiens OX=9606 GN=RIC8A PE=1 SV=3	5.03	60222.9	359.293	Q9NPQ8	2	2.82	0.0009	RIC8A_HUMAN	2440		1537	2440	0	1537
Replication factor C subunit 2 OS=Homo sapiens OX=9606 GN=RFC2 PE=1 SV=3	6.04	39613.6	358.073	P35250	1	3.67	0.0009	RFC2_HUMAN	9983	8941	8174	9983	8941	8174
Importin-4 OS=Homo sapiens OX=9606 GN=IPO4 PE=1 SV=2	4.7	120255	357.914	Q8TEX9	5	6.85	0.0009	IPO4_HUMAN	4614.67	5649.67	4432.33	4614.67	5649.67	4432.33
Quinone oxidoreductase OS=Homo sapiens OX=9606 GN=CRYZ PE=1 SV=1	8.69	35377.8	357.912	Q08257	3	15.5	0.0009	QOR_HUMAN	146016	103412	86466.3	146016	103412	86466.3
Interferon-induced protein with tetratricopeptide repeats 1 OS=Homo sapiens OX=9606 GN=IFIT1 PE=1 SV=2	6.83	55816.7	357.433	P09914	2	6.07	0.0009	IFIT1_HUMAN	11697	13410.5	12454	11697	13410.5	12454
Random Sequence 319	4.75	35923.6	356.522	RANDOM319	2	9.06	0.0015	RANDOM319	1682		1562	1682	0	1562
Random Sequence 7800	4.55	10457	355.975	RANDOM7800	1	11.58	0.0023	RANDOM7800	20813	31292	22705	20813	31292	22705
Mitochondrial-processing peptidase subunit beta OS=Homo sapiens OX=9606 GN=PMPCB PE=1 SV=2	6.41	55107.6	355.083	O75439	4	9.2	0.0023	MPPB_HUMAN	9972.33	9647.67	8747.33	9972.33	9647.67	8747.33
Importin subunit alpha-7 OS=Homo sapiens OX=9606 GN=KPNA6 PE=1 SV=1	4.7	60771	352.775	O60684	1	3.54	0.0023	IMA7_HUMAN	4422	5277	4054	4422	5277	4054
Heparan-sulfate 6-O-sulfotransferase 1 OS=Homo sapiens OX=9606 GN=HS6ST1 PE=1 SV=5	8.87	48910.6	349.069	O60243	1	1.7	0.0023	H6ST1_HUMAN	24571	22197	20786	24571	22197	20786
Complement C3 OS=Homo sapiens OX=9606 GN=C3 PE=1 SV=2	5.99	188688	349.062	P01024	4	3.79	0.0023	CO3_HUMAN	19844	22183.3	20615.7	19844	22183.3	20615.7
Serine/threonine-protein phosphatase 1 regulatory subunit 10 OS=Homo sapiens OX=9606 GN=PPP1R10 PE=1 SV=1	9.72	99400.1	347.575	Q96QC0	1	1.06	0.0023	PP1RA_HUMAN	2515	2287	2245	2515	2287	2245
Pre-mRNA-splicing factor SLU7 OS=Homo sapiens OX=9606 GN=SLU7 PE=1 SV=2	6.75	68843	347.157	O95391	1	1.19	0.0023	SLU7_HUMAN	378976	419252	396236	378976	419252	396236
Thioredoxin domain-containing protein 9 OS=Homo sapiens OX=9606 GN=TXNDC9 PE=1 SV=2	5.52	26705.2	346.275	O14530	2	9.73	0.0023	TXND9_HUMAN	3084	3659	2747.33	3084	3659	2747.33
cAMP-dependent protein kinase catalytic subunit beta OS=Homo sapiens OX=9606 GN=PRKACB PE=1 SV=2	9.2	40736.8	345.743	P22694	2	7.41	0.0023	KAPCB_HUMAN	13777		6907	13777	0	6907
Cytosol aminopeptidase OS=Homo sapiens OX=9606 GN=LAP3 PE=1 SV=3	7.92	56565.6	343.731	P28838	4	9.63	0.0023	AMPL_HUMAN	8062.33	10749.3	8123.67	8062.33	10749.3	8123.67
Ras-specific guanine nucleotide-releasing factor RalGPS2 OS=Homo sapiens OX=9606 GN=RALGPS2 PE=1 SV=1	9.02	65509.4	342.596	Q86X27	2	4.12	0.0023	RGPS2_HUMAN	7777	7420.5	11813	7777	7420.5	11813
Glutathione synthetase OS=Homo sapiens OX=9606 GN=GSS PE=1 SV=1	5.58	52556	341.982	P48637	3	9.07	0.0023	GSHB_HUMAN	6679.67	10493.3	7591.33	6679.67	10493.3	7591.33
Alpha-centractin OS=Homo sapiens OX=9606 GN=ACTR1A PE=1 SV=1	6.22	42727.9	340.829	P61163	2	10.37	0.0023	ACTZ_HUMAN	16672.5	14392.5	18220.5	16672.5	14392.5	18220.5
Hydroxyacyl-coenzyme A dehydrogenase_ mitochondrial OS=Homo sapiens OX=9606 GN=HADH PE=1 SV=3	9.44	34350.6	339.142	Q16836	2	6.69	0.0023	HCDH_HUMAN	9622.5	17142	18598	9622.5	17142	18598
Exosome complex exonuclease RRP44 OS=Homo sapiens OX=9606 GN=DIS3 PE=1 SV=2	6.73	110086	335.266	Q9Y2L1	4	6.37	0.0023	RRP44_HUMAN	4003	3494	3105.67	4003	3494	3105.67
Nuclear mitotic apparatus protein 1 OS=Homo sapiens OX=9606 GN=NUMA1 PE=1 SV=2	5.51	239343	335.231	Q14980	11	6.71	0.0023	NUMA1_HUMAN	14325.3	18520.3	14398.3	14325.3	18520.3	14398.3
28S ribosomal protein S35_ mitochondrial OS=Homo sapiens OX=9606 GN=MRPS35 PE=1 SV=1	8.35	37129.5	334.333	P82673	3	8.98	0.0023	RT35_HUMAN	8500.33	8289.67	8515	8500.33	8289.67	8515
Hepatoma-derived growth factor-like protein 1 OS=Homo sapiens OX=9606 GN=HDGFL1 PE=2 SV=1	4.3	27404.8	334.053	Q5TGJ6	1	3.19	0.0023	HDGL1_HUMAN	12432	11351	10491	12432	11351	10491
Transcriptional repressor protein YY1 OS=Homo sapiens OX=9606 GN=YY1 PE=1 SV=2	5.82	45168.9	333.881	P25490	3	12.08	0.0023	TYY1_HUMAN	4890	7470.5		4890	7470.5	0
Protein HIRA OS=Homo sapiens OX=9606 GN=HIRA PE=1 SV=2	7.98	113318	333.179	P54198	1	2.06	0.0023	HIRA_HUMAN			7845	0	0	7845
PH and SEC7 domain-containing protein 1 OS=Homo sapiens OX=9606 GN=PSD PE=1 SV=2	6.46	110170	332.885	A5PKW4	1	0.78	0.0023	PSD1_HUMAN	11547	10286	9768	11547	10286	9768
DNA primase small subunit OS=Homo sapiens OX=9606 GN=PRIM1 PE=1 SV=1	8.24	50358.3	331.911	P49642	2	8.1	0.0023	PRI1_HUMAN	5073	5155.5	5269	5073	5155.5	5269
Heterogeneous nuclear ribonucleoprotein U-like protein 2 OS=Homo sapiens OX=9606 GN=HNRNPUL2 PE=1 SV=1	4.65	85675.1	329.688	Q1KMD3	4	5.35	0.0023	HNRL2_HUMAN	15665	10949.3	9439.33	15665	10949.3	9439.33
Regulator of nonsense transcripts 1 OS=Homo sapiens OX=9606 GN=UPF1 PE=1 SV=2	6.19	125657	327.924	Q92900	4	4.07	0.0023	RENT1_HUMAN	12334.3	12846	12169.7	12334.3	12846	12169.7
Double-strand-break repair protein rad21 homolog OS=Homo sapiens OX=9606 GN=RAD21 PE=1 SV=2	4.35	71974.8	327.651	O60216	3	7.13	0.0023	RAD21_HUMAN	6273.33	11723	9042	6273.33	11723	9042
AP-2 complex subunit alpha-1 OS=Homo sapiens OX=9606 GN=AP2A1 PE=1 SV=3	6.66	108630	326.623	O95782	4	4.91	0.0023	AP2A1_HUMAN	7694.33	6985.33	11049	7694.33	6985.33	11049
Coiled-coil domain-containing protein 6 OS=Homo sapiens OX=9606 GN=CCDC6 PE=1 SV=2	7.01	53462.1	324.376	Q16204	1	2.95	0.0023	CCDC6_HUMAN	9883	7223	8510	9883	7223	8510
Nuclear factor NF-kappa-B p100 subunit OS=Homo sapiens OX=9606 GN=NFKB2 PE=1 SV=4	5.83	97433.6	324.209	Q00653	4	6.78	0.0023	NFKB2_HUMAN	7614.33	7572	10527.7	7614.33	7572	10527.7
Glyoxalase domain-containing protein 4 OS=Homo sapiens OX=9606 GN=GLOD4 PE=1 SV=1	5.26	35192.7	322.721	Q9HC38	2	10.86	0.0023	GLOD4_HUMAN	10081.5	9467.5	11196	10081.5	9467.5	11196
Sister chromatid cohesion protein PDS5 homolog A OS=Homo sapiens OX=9606 GN=PDS5A PE=1 SV=1	7.81	152370	319.102	Q29RF7	10	10.4	0.0023	PDS5A_HUMAN	22496.3	21806	22160.3	22496.3	21806	22160.3
Cell cycle and apoptosis regulator protein 2 OS=Homo sapiens OX=9606 GN=CCAR2 PE=1 SV=2	4.97	103529	318.434	Q8N163	3	5.63	0.0023	CCAR2_HUMAN	8204.67	6696	6874	8204.67	6696	6874
AP-1 complex subunit mu-1 OS=Homo sapiens OX=9606 GN=AP1M1 PE=1 SV=3	6.97	48758.1	317.864	Q9BXS5	3	10.17	0.0023	AP1M1_HUMAN	4671	5145	4929.67	4671	5145	4929.67
HIV Tat-specific factor 1 OS=Homo sapiens OX=9606 GN=HTATSF1 PE=1 SV=1	4.1	86423.2	316.601	O43719	4	10.07	0.0023	HTSF1_HUMAN	5997.67	7281.33	5947.67	5997.67	7281.33	5947.67
Neutral cholesterol ester hydrolase 1 OS=Homo sapiens OX=9606 GN=NCEH1 PE=1 SV=3	6.88	46093.1	312.947	Q6PIU2	1	2.94	0.0023	NCEH1_HUMAN	5844	6239	6178	5844	6239	6178
Cytoplasmic dynein 1 intermediate chain 2 OS=Homo sapiens OX=9606 GN=DYNC1I2 PE=1 SV=3	4.91	71855.9	311.811	Q13409	3	9.25	0.0023	DC1I2_HUMAN	11660.3	16558	11035.7	11660.3	16558	11035.7
RNA-binding protein 25 OS=Homo sapiens OX=9606 GN=RBM25 PE=1 SV=3	5.98	100528	310.555	P49756	9	13.52	0.0023	RBM25_HUMAN	12645.7	11434	12824	12645.7	11434	12824
Negative elongation factor E OS=Homo sapiens OX=9606 GN=NELFE PE=1 SV=3	9.91	43353.9	310.192	P18615	1	4.74	0.0023	NELFE_HUMAN		1621	2677	0	1621	2677
DNA replication licensing factor MCM4 OS=Homo sapiens OX=9606 GN=MCM4 PE=1 SV=5	6.31	97128.4	306.116	P33991	4	6.37	0.0023	MCM4_HUMAN	9556	11285.3	9712.67	9556	11285.3	9712.67
Structural maintenance of chromosomes protein 4 OS=Homo sapiens OX=9606 GN=SMC4 PE=1 SV=2	6.38	147867	306.059	Q9NTJ3	5	4.11	0.0023	SMC4_HUMAN	8016	11740	9163.33	8016	11740	9163.33
cAMP-dependent protein kinase type II-alpha regulatory subunit OS=Homo sapiens OX=9606 GN=PRKAR2A PE=1 SV=2	4.77	45860.6	304.188	P13861	5	17.57	0.0023	KAP2_HUMAN	9079.67	7113	9078.33	9079.67	7113	9078.33
Lysophospholipid acyltransferase 7 OS=Homo sapiens OX=9606 GN=MBOAT7 PE=1 SV=2	9.06	53449.4	303.983	Q96N66	3	8.47	0.0023	MBOA7_HUMAN	15468	11108.3	11923.5	15468	11108.3	11923.5
Fragile X mental retardation syndrome-related protein 2 OS=Homo sapiens OX=9606 GN=FXR2 PE=1 SV=2	5.87	74565.6	303.868	P51116	2	5.5	0.0023	FXR2_HUMAN	7477.5	5715.5	5989	7477.5	5715.5	5989
ATPase family AAA domain-containing protein 3C OS=Homo sapiens OX=9606 GN=ATAD3C PE=2 SV=2	9.76	46664.8	301.814	Q5T2N8	3	9.73	0.0023	ATD3C_HUMAN	1365.16			1365.16	0	0
Heterochromatin protein 1-binding protein 3 OS=Homo sapiens OX=9606 GN=HP1BP3 PE=1 SV=1	10.35	61492.2	301.498	Q5SSJ5	2	3.62	0.0023	HP1B3_HUMAN	8557	9287	5680	8557	9287	5680
Inactive C-alpha-formylglycine-generating enzyme 2 OS=Homo sapiens OX=9606 GN=SUMF2 PE=1 SV=2	8.19	33957.2	299.67	Q8NBJ7	1	3.32	0.0023	SUMF2_HUMAN	3693	4826	3496	3693	4826	3496
Core-binding factor subunit beta OS=Homo sapiens OX=9606 GN=CBFB PE=1 SV=2	6.25	21736.3	298.034	Q13951	1	8.79	0.0023	PEBB_HUMAN	13583	9891	12563	13583	9891	12563
WASH complex subunit 5 OS=Homo sapiens OX=9606 GN=WASHC5 PE=1 SV=1	6.57	135199	295.775	Q12768	2	2.59	0.0023	WASC5_HUMAN	3527.5	4480	6020	3527.5	4480	6020
NAD kinase 2_ mitochondrial OS=Homo sapiens OX=9606 GN=NADK2 PE=1 SV=2	8.12	50003.2	291.826	Q4G0N4	2	6.56	0.0023	NAKD2_HUMAN	4470	5755.5	4314.5	4470	5755.5	4314.5
Probable ATP-dependent RNA helicase DDX52 OS=Homo sapiens OX=9606 GN=DDX52 PE=1 SV=3	10.36	67840.3	291.608	Q9Y2R4	1	3.34	0.0023	DDX52_HUMAN	3295	2571	3793	3295	2571	3793
DNA replication licensing factor MCM5 OS=Homo sapiens OX=9606 GN=MCM5 PE=1 SV=5	8.38	83084.1	288.055	P33992	3	5.59	0.0023	MCM5_HUMAN	10524.3	8667	10324.3	10524.3	8667	10324.3
Stromal interaction molecule 1 OS=Homo sapiens OX=9606 GN=STIM1 PE=1 SV=3	6.23	77708.7	285.064	Q13586	1	2.04	0.0023	STIM1_HUMAN	3080	3751	2822	3080	3751	2822
Fragile X mental retardation syndrome-related protein 1 OS=Homo sapiens OX=9606 GN=FXR1 PE=1 SV=3	5.78	70063.1	276.002	P51114	2	3.7	0.0023	FXR1_HUMAN	6266	9545	8898	6266	9545	8898
Signal transducer and activator of transcription 1-alpha/beta OS=Homo sapiens OX=9606 GN=STAT1 PE=1 SV=2	5.69	87905.2	274.403	P42224	3	5.87	0.0023	STAT1_HUMAN	7253	9206.5	9831.5	7253	9206.5	9831.5
Desmoglein-2 OS=Homo sapiens OX=9606 GN=DSG2 PE=1 SV=2	4.96	123092	270.676	Q14126	6	8.14	0.0023	DSG2_HUMAN	6047	7323.33	6511.33	6047	7323.33	6511.33
Cilia- and flagella-associated protein 91 OS=Homo sapiens OX=9606 GN=MAATS1 PE=1 SV=3	9.02	90182.9	265.714	Q7Z4T9	1	2.22	0.0023	CFA91_HUMAN	1554	2463	1650	1554	2463	1650

## Sheet: FASP 10
									sample	sample	sample	sample	sample	sample
description	IEP	mw	max score	accession	reported peptides	sequence coverage	FDR level	entry	new sample 1 1	new sample 2 1	new sample 3 1	AVERAGE new sample 1	AVERAGE new sample 2	AVERAGE new sample 3
Cofilin-1 OS=Homo sapiens OX=9606 GN=CFL1 PE=1 SV=3	8.23	18730.6	47281.3	P23528	7	45.78	0	COF1_HUMAN	346073	336373	384628	346073	336373	384628
Alpha-enolase OS=Homo sapiens OX=9606 GN=ENO1 PE=1 SV=2	7.19	47511.2	47203.1	P06733	22	58.06	0	ENOA_HUMAN	495001	486542	530771	495001	486542	530771
Profilin-1 OS=Homo sapiens OX=9606 GN=PFN1 PE=1 SV=2	8.45	15225.3	42465.1	P07737	8	59.29	0	PROF1_HUMAN	416093	414413	442691	416093	414413	442691
Actin_ cytoplasmic 1 OS=Homo sapiens OX=9606 GN=ACTB PE=1 SV=1	5.15	42079	38508.3	P60709	13	41.87	0	ACTB_HUMAN	762287	893585	893764	762287	893585	893764
Keratin_ type I cytoskeletal 10 OS=Homo sapiens OX=9606 GN=KRT10 PE=1 SV=6	4.96	59055.3	35781.7	P13645	22	38.01	0	K1C10_HUMAN	357928	286820	524494	357928	286820	524494
Heat shock protein HSP 90-beta OS=Homo sapiens OX=9606 GN=HSP90AB1 PE=1 SV=4	4.77	83606.5	35644.4	P08238	22	35.91	0	HS90B_HUMAN	465526	477448	527884	465526	477448	527884
14-3-3 protein zeta/delta OS=Homo sapiens OX=9606 GN=YWHAZ PE=1 SV=1	4.53	27916.2	35643.6	P63104	10	51.02	0	1433Z_HUMAN	368234	393743	422305	368234	393743	422305
Tubulin beta chain OS=Homo sapiens OX=9606 GN=TUBB PE=1 SV=2	4.59	50127.2	34086.6	P07437	16	48.2	0	TBB5_HUMAN	462655	508628	506714	462655	508628	506714
Vimentin OS=Homo sapiens OX=9606 GN=VIM PE=1 SV=4	4.86	53708.8	33751.2	P08670	25	55.79	0	VIME_HUMAN	472273	486035	484310	472273	486035	484310
Histone H4 OS=Homo sapiens OX=9606 GN=H4C1 PE=1 SV=2	11.89	11367.4	33436.2	P62805	6	57.28	0	H4_HUMAN	696443	681079	734662	696443	681079	734662
Glyceraldehyde-3-phosphate dehydrogenase OS=Homo sapiens OX=9606 GN=GAPDH PE=1 SV=3	8.73	36224.4	31940.4	P04406	14	57.91	0	G3P_HUMAN	490940	630789	609833	490940	630789	609833
Keratin_ type I cytoskeletal 18 OS=Homo sapiens OX=9606 GN=KRT18 PE=1 SV=2	5.17	48057.9	31546.1	P05783	19	61.63	0	K1C18_HUMAN	408443	416265	402720	408443	416265	402720
Y-box-binding protein 1 OS=Homo sapiens OX=9606 GN=YBX1 PE=1 SV=3	10.29	35924.2	30089.8	P67809	10	47.22	0	YBOX1_HUMAN	247122	267111	253577	247122	267111	253577
Heat shock protein HSP 90-alpha OS=Homo sapiens OX=9606 GN=HSP90AA1 PE=1 SV=5	4.75	85059.1	29518.5	P07900	28	41.67	0	HS90A_HUMAN	309156	339877	335613	309156	339877	335613
Protein S100-A11 OS=Homo sapiens OX=9606 GN=S100A11 PE=1 SV=2	7.03	11854.5	28963	P31949	3	30.48	0	S10AB_HUMAN	82342	102004	101653	82342	102004	101653
Keratin_ type II cytoskeletal 8 OS=Homo sapiens OX=9606 GN=KRT8 PE=1 SV=7	5.34	53704.4	28960	P05787	26	52.59	0	K2C8_HUMAN	451649	456515	485449	451649	456515	485449
L-lactate dehydrogenase B chain OS=Homo sapiens OX=9606 GN=LDHB PE=1 SV=2	5.66	36923.7	28827.7	P07195	15	40.42	0	LDHB_HUMAN	523132	464650	467688	523132	464650	467688
60 kDa heat shock protein_ mitochondrial OS=Homo sapiens OX=9606 GN=HSPD1 PE=1 SV=2	5.56	61225.9	28375.5	P10809	26	58.29	0	CH60_HUMAN	393881	424805	400601	393881	424805	400601
Heat shock cognate 71 kDa protein OS=Homo sapiens OX=9606 GN=HSPA8 PE=1 SV=1	5.2	71126.3	27847.7	P11142	24	47.21	0	HSP7C_HUMAN	360899	354130	339082	360899	354130	339082
Nucleophosmin OS=Homo sapiens OX=9606 GN=NPM1 PE=1 SV=2	4.45	32746.2	26818.9	P06748	9	33.67	0	NPM_HUMAN	294510	342490	303844	294510	342490	303844
Tubulin alpha-1B chain OS=Homo sapiens OX=9606 GN=TUBA1B PE=1 SV=1	4.76	50836	26356.9	P68363	16	45.01	0	TBA1B_HUMAN	566386	554513	596137	566386	554513	596137
60S acidic ribosomal protein P2 OS=Homo sapiens OX=9606 GN=RPLP2 PE=1 SV=1	4.18	11665	25880.7	P05387	7	89.57	0	RLA2_HUMAN	133804	124912	146612	133804	124912	146612
Transgelin-2 OS=Homo sapiens OX=9606 GN=TAGLN2 PE=1 SV=3	8.44	22562.6	25210.2	P37802	8	51.76	0	TAGL2_HUMAN	239872	265967	217935	239872	265967	217935
14-3-3 protein epsilon OS=Homo sapiens OX=9606 GN=YWHAE PE=1 SV=1	4.44	29345	24766.5	P62258	14	55.29	0	1433E_HUMAN	280607	282752	269368	280607	282752	269368
Endoplasmic reticulum chaperone BiP OS=Homo sapiens OX=9606 GN=HSPA5 PE=1 SV=2	4.88	72447.1	24624.4	P11021	25	43.73	0	BIP_HUMAN	317001	337600	309284	317001	337600	309284
Heterogeneous nuclear ribonucleoprotein A1 OS=Homo sapiens OX=9606 GN=HNRNPA1 PE=1 SV=5	9.45	38860.8	24362.4	P09651	9	29.03	0	ROA1_HUMAN	345662	348976	360107	345662	348976	360107
Histone H2B type 1-C/E/F/G/I OS=Homo sapiens OX=9606 GN=H2BC4 PE=1 SV=4	10.99	13906.2	24273.9	P62807	4	26.98	0	H2B1C_HUMAN	342458	389203	311805	342458	389203	311805
Heat shock 70 kDa protein 1A OS=Homo sapiens OX=9606 GN=HSPA1A PE=1 SV=1	5.33	70337.5	23992.6	P0DMV8	21	39.78	0	HS71A_HUMAN	297624	300644	320276	297624	300644	320276
Histone H2B type 1-B OS=Homo sapiens OX=9606 GN=HIST1H2BB PE=1 SV=2	10.99	13950.2	23228.2	P33778	4	26.98	0	H2B1B_HUMAN	164765	175385	159085	164765	175385	159085
Brain acid soluble protein 1 OS=Homo sapiens OX=9606 GN=BASP1 PE=1 SV=2	4.42	22693.4	23203	P80723	12	67.84	0	BASP1_HUMAN	265520	373493	268969	265520	373493	268969
Keratin_ type II cytoskeletal 1 OS=Homo sapiens OX=9606 GN=KRT1 PE=1 SV=6	8.29	66209.9	22982.8	P04264	22	39.75	0	K2C1_HUMAN	465191	371939	577135	465191	371939	577135
Stress-70 protein_ mitochondrial OS=Homo sapiens OX=9606 GN=HSPA9 PE=1 SV=2	5.8	73965.8	22955.2	P38646	24	39.76	0	GRP75_HUMAN	263300	279657	269977	263300	279657	269977
Annexin A2 OS=Homo sapiens OX=9606 GN=ANXA2 PE=1 SV=2	7.8	38832.2	22912.7	P07355	20	56.64	0	ANXA2_HUMAN	293255	306205	312803	293255	306205	312803
Keratin_ type I cytoskeletal 9 OS=Homo sapiens OX=9606 GN=KRT9 PE=1 SV=3	4.96	62292.5	21876.5	P35527	21	49.12	0	K1C9_HUMAN	358616	354460	387052	358616	354460	387052
Annexin A1 OS=Homo sapiens OX=9606 GN=ANXA1 PE=1 SV=2	6.67	38942.4	21778.6	P04083	13	51.45	0	ANXA1_HUMAN	224631	216024	217776	224631	216024	217776
Pyruvate kinase PKM OS=Homo sapiens OX=9606 GN=PKM PE=1 SV=4	7.76	58507.3	21209.7	P14618	24	50.28	0	KPYM_HUMAN	409731	391883	503607	409731	391883	503607
Ubiquitin-60S ribosomal protein L40 OS=Homo sapiens OX=9606 GN=UBA52 PE=1 SV=2	10.5	15013.5	20946.5	P62987	5	39.06	0	RL40_HUMAN	289046	321870	333915	289046	321870	333915
Triosephosphate isomerase OS=Homo sapiens OX=9606 GN=TPI1 PE=1 SV=3	5.56	31076.2	20106.5	P60174	8	39.86	0	TPIS_HUMAN	332011	335109	273621	332011	335109	273621
Ras-related protein Rab-1A OS=Homo sapiens OX=9606 GN=RAB1A PE=1 SV=3	5.86	22905.9	19791.2	P62820	6	42.93	0	RAB1A_HUMAN	46977.4	47397.2	42500.4	46977.4	47397.2	42500.4
Endoplasmin OS=Homo sapiens OX=9606 GN=HSP90B1 PE=1 SV=1	4.56	92754.2	19456	P14625	35	43.46	0	ENPL_HUMAN	295507	286325	276118	295507	286325	276118
14-3-3 protein beta/alpha OS=Homo sapiens OX=9606 GN=YWHAB PE=1 SV=3	4.57	28196.5	18891.4	P31946	10	54.07	0	1433B_HUMAN	227309	244078	226907	227309	244078	226907
L-lactate dehydrogenase A chain OS=Homo sapiens OX=9606 GN=LDHA PE=1 SV=2	8.38	36973.9	18859.8	P00338	18	43.98	0	LDHA_HUMAN	428213	429652	519581	428213	429652	519581
Prothymosin alpha OS=Homo sapiens OX=9606 GN=PTMA PE=1 SV=2	3.45	12203	18712.7	P06454	4	34.23	0	PTMA_HUMAN	288245	326674	305285	288245	326674	305285
14-3-3 protein theta OS=Homo sapiens OX=9606 GN=YWHAQ PE=1 SV=1	4.48	28049.4	18694.2	P27348	8	37.14	0	1433T_HUMAN	147510	142442	145833	147510	142442	145833
Keratin_ type II cytoskeletal 2 epidermal OS=Homo sapiens OX=9606 GN=KRT2 PE=1 SV=2	8.07	65718.1	18548.2	P35908	26	49.77	0	K22E_HUMAN	170764	95721	278246	170764	95721	278246
Peptidyl-prolyl cis-trans isomerase A OS=Homo sapiens OX=9606 GN=PPIA PE=1 SV=2	7.85	18240.6	18499.9	P62937	6	33.94	0	PPIA_HUMAN	291679	373033	326858	291679	373033	326858
Peroxiredoxin-1 OS=Homo sapiens OX=9606 GN=PRDX1 PE=1 SV=1	8.24	22338.5	18256.2	Q06830	9	45.23	0	PRDX1_HUMAN	324990	353932	352679	324990	353932	352679
Tubulin beta-4A chain OS=Homo sapiens OX=9606 GN=TUBB4A PE=1 SV=2	4.59	50042.1	18213.6	P04350	12	38.74	0	TBB4A_HUMAN	89391.5	138858	111562	89391.5	138858	111562
Ras-related protein Rab-1B OS=Homo sapiens OX=9606 GN=RAB1B PE=1 SV=1	5.4	22342.3	17904.4	Q9H0U4	4	29.35	0	RAB1B_HUMAN	33919.5	31605.8	26500.6	33919.5	31605.8	26500.6
Protein disulfide-isomerase A3 OS=Homo sapiens OX=9606 GN=PDIA3 PE=1 SV=4	5.96	57181.6	17853.2	P30101	22	52.48	0	PDIA3_HUMAN	196646	198149	215917	196646	198149	215917
Heat shock 70 kDa protein 1-like OS=Homo sapiens OX=9606 GN=HSPA1L PE=1 SV=2	5.66	70774.3	17748.3	P34931	10	22.15	0	HS71L_HUMAN	15221	17603	15581.9	15221	17603	15581.9
Eukaryotic initiation factor 4A-I OS=Homo sapiens OX=9606 GN=EIF4A1 PE=1 SV=1	5.16	46382.2	17587.5	P60842	15	40.15	0	IF4A1_HUMAN	218113	214741	223617	218113	214741	223617
Prohibitin OS=Homo sapiens OX=9606 GN=PHB PE=1 SV=1	5.44	29861.1	17413.2	P35232	11	50.74	0	PHB_HUMAN	142971	141164	148253	142971	141164	148253
40S ribosomal protein S3 OS=Homo sapiens OX=9606 GN=RPS3 PE=1 SV=2	10.24	26859.4	17083	P23396	10	50.21	0	RS3_HUMAN	233406	214483	225265	233406	214483	225265
Heterogeneous nuclear ribonucleoproteins A2/B1 OS=Homo sapiens OX=9606 GN=HNRNPA2B1 PE=1 SV=2	9.27	37486.8	16898.9	P22626	13	49.86	0	ROA2_HUMAN	292463	332319	286521	292463	332319	286521
Heat shock protein beta-1 OS=Homo sapiens OX=9606 GN=HSPB1 PE=1 SV=2	5.99	22839.6	16873.5	P04792	5	26.34	0	HSPB1_HUMAN	226228	229570	233914	226228	229570	233914
60S acidic ribosomal protein P1 OS=Homo sapiens OX=9606 GN=RPLP1 PE=1 SV=1	4	11628	16593.8	P05386	3	34.21	0	RLA1_HUMAN	93387.9	90716.9	69841.8	93387.9	90716.9	69841.8
Gamma-synuclein OS=Homo sapiens OX=9606 GN=SNCG PE=1 SV=2	4.66	13330.8	16584.8	O76070	7	55.91	0	SYUG_HUMAN	45835.7	45795.3	52274.7	45835.7	45795.3	52274.7
Eukaryotic translation initiation factor 5A-1 OS=Homo sapiens OX=9606 GN=EIF5A PE=1 SV=2	4.9	17060.4	16492.6	P63241	5	37.66	0	IF5A1_HUMAN	98654.7	219293	205259	98654.7	219293	205259
40S ribosomal protein S8 OS=Homo sapiens OX=9606 GN=RPS8 PE=1 SV=2	10.96	24490.3	16442.3	P62241	5	29.33	0	RS8_HUMAN	248795	252079	268016	248795	252079	268016
14-3-3 protein gamma OS=Homo sapiens OX=9606 GN=YWHAG PE=1 SV=2	4.61	28473.7	16404.1	P61981	7	36.84	0	1433G_HUMAN	108251	105064	109131	108251	105064	109131
40S ribosomal protein S24 OS=Homo sapiens OX=9606 GN=RPS24 PE=1 SV=1	11.47	15423.2	16398.9	P62847	3	28.57	0	RS24_HUMAN	89616	111415	91144	89616	111415	91144
Tubulin beta-3 chain OS=Homo sapiens OX=9606 GN=TUBB3 PE=1 SV=2	4.64	50889	16270.9	Q13509	13	33.11	0	TBB3_HUMAN	44423.9	28499.7	25441	44423.9	28499.7	25441
4F2 cell-surface antigen heavy chain OS=Homo sapiens OX=9606 GN=SLC3A2 PE=1 SV=3	4.7	68222.2	15687.9	P08195	19	34.13	0	4F2_HUMAN	289764	286821	290443	289764	286821	290443
ATP synthase subunit beta_ mitochondrial OS=Homo sapiens OX=9606 GN=ATP5F1B PE=1 SV=3	5.1	56560	15632.8	P06576	20	54.63	0	ATPB_HUMAN	177385	188211	170697	177385	188211	170697
Peroxiredoxin-6 OS=Homo sapiens OX=9606 GN=PRDX6 PE=1 SV=3	5.98	25149.1	15616.3	P30041	13	65.18	0	PRDX6_HUMAN	198093	188790	178345	198093	188790	178345
Heterogeneous nuclear ribonucleoprotein K OS=Homo sapiens OX=9606 GN=HNRNPK PE=1 SV=1	5.22	51261.5	15599	P61978	15	42.33	0	HNRPK_HUMAN	250025	244035	253329	250025	244035	253329
Putative heat shock protein HSP 90-beta-3 OS=Homo sapiens OX=9606 GN=HSP90AB3P PE=5 SV=1	4.51	68667.1	15553	Q58FF7	10	16.25	0	H90B3_HUMAN	8982.1	8039.2	9395.66	8982.1	8039.2	9395.66
ADP-ribosylation factor 1 OS=Homo sapiens OX=9606 GN=ARF1 PE=1 SV=2	6.41	20753.8	15447.2	P84077	8	58.01	0	ARF1_HUMAN	97616.6	104201	89512.5	97616.6	104201	89512.5
Tubulin alpha-4A chain OS=Homo sapiens OX=9606 GN=TUBA4A PE=1 SV=1	4.75	50665.8	15021.6	P68366	13	34.6	0	TBA4A_HUMAN	31443	31414.7	36270.9	31443	31414.7	36270.9
Annexin A5 OS=Homo sapiens OX=9606 GN=ANXA5 PE=1 SV=2	4.73	35993.9	14985.4	P08758	13	55.63	0	ANXA5_HUMAN	168493	144925	141973	168493	144925	141973
Nucleolin OS=Homo sapiens OX=9606 GN=NCL PE=1 SV=3	4.4	76671.5	14723.5	P19338	16	26.48	0	NUCL_HUMAN	308883	306926	310241	308883	306926	310241
Nascent polypeptide-associated complex subunit alpha_ muscle-specific form OS=Homo sapiens OX=9606 GN=NACA PE=1 SV=1	10.31	206106	14597.4	E9PAV3	5	3.37	0	NACAM_HUMAN	218264	210471	201716	218264	210471	201716
Elongation factor 1-alpha 1 OS=Homo sapiens OX=9606 GN=EEF1A1 PE=1 SV=1	9.49	50483.1	14465.9	P68104	12	31.39	0	EF1A1_HUMAN	408618	446403	456227	408618	446403	456227
Malate dehydrogenase_ mitochondrial OS=Homo sapiens OX=9606 GN=MDH2 PE=1 SV=3	8.86	35959.6	13848.8	P40926	9	36.39	0	MDHM_HUMAN	169838	181450	189551	169838	181450	189551
Phosphoglycerate kinase 1 OS=Homo sapiens OX=9606 GN=PGK1 PE=1 SV=3	8.16	45014	13819.5	P00558	16	44.84	0	PGK1_HUMAN	323585	319867	301095	323585	319867	301095
60S ribosomal protein L18 OS=Homo sapiens OX=9606 GN=RPL18 PE=1 SV=2	12.22	21748.6	13747	Q07020	4	23.4	0	RL18_HUMAN	257069	247211	263215	257069	247211	263215
40S ribosomal protein S15 OS=Homo sapiens OX=9606 GN=RPS15 PE=1 SV=2	11.02	17040.2	13559.3	P62841	1	13.1	0	RS15_HUMAN	30703	40729	35973	30703	40729	35973
Peptidyl-prolyl cis-trans isomerase B OS=Homo sapiens OX=9606 GN=PPIB PE=1 SV=2	10.06	23799.6	13264.1	P23284	7	36.11	0	PPIB_HUMAN	220495	195851	198728	220495	195851	198728
Galectin-1 OS=Homo sapiens OX=9606 GN=LGALS1 PE=1 SV=2	5.15	15057.9	13214.9	P09382	3	25.19	0	LEG1_HUMAN	101108	110367	90155.3	101108	110367	90155.3
Phosphatidylethanolamine-binding protein 1 OS=Homo sapiens OX=9606 GN=PEBP1 PE=1 SV=3	7.41	21170.9	12842.1	P30086	6	34.22	0	PEBP1_HUMAN	87964	78921.7	88550.7	87964	78921.7	88550.7
40S ribosomal protein S14 OS=Homo sapiens OX=9606 GN=RPS14 PE=1 SV=3	10.78	16443.8	12769.6	P62263	5	36.42	0	RS14_HUMAN	171548	176853	164624	171548	176853	164624
Prelamin-A/C OS=Homo sapiens OX=9606 GN=LMNA PE=1 SV=1	6.61	74424.7	12619	P02545	29	46.54	0	LMNA_HUMAN	195403	197816	221327	195403	197816	221327
Fructose-bisphosphate aldolase A OS=Homo sapiens OX=9606 GN=ALDOA PE=1 SV=2	8.07	39876.3	12462.5	P04075	13	42.03	0	ALDOA_HUMAN	388351	341741	353455	388351	341741	353455
ADP/ATP translocase 2 OS=Homo sapiens OX=9606 GN=SLC25A5 PE=1 SV=7	10.16	33080.4	12435.7	P05141	9	26.85	0	ADT2_HUMAN	236168	199715	214845	236168	199715	214845
Enhancer of rudimentary homolog OS=Homo sapiens OX=9606 GN=ERH PE=1 SV=1	5.55	12430	12345	P84090	2	14.42	0	ERH_HUMAN	44405.3	51807.3	68497	44405.3	51807.3	68497
Tubulin alpha-8 chain OS=Homo sapiens OX=9606 GN=TUBA8 PE=1 SV=1	4.76	50778	12248.4	Q9NY65	7	21.38	0	TBA8_HUMAN	2839.7	3419.47	4046.2	2839.7	3419.47	4046.2
Complement component 1 Q subcomponent-binding protein_ mitochondrial OS=Homo sapiens OX=9606 GN=C1QBP PE=1 SV=1	4.55	31761.5	12246.8	Q07021	5	21.99	0	C1QBP_HUMAN	151052	149700	128533	151052	149700	128533
Protein/nucleic acid deglycase DJ-1 OS=Homo sapiens OX=9606 GN=PARK7 PE=1 SV=2	6.4	20062.2	12149.4	Q99497	4	30.16	0	PARK7_HUMAN	85236.3	89420.3	80021.7	85236.3	89420.3	80021.7
Calreticulin OS=Homo sapiens OX=9606 GN=CALR PE=1 SV=1	4.09	48312.7	12036.3	P27797	23	48.92	0	CALR_HUMAN	205228	232974	197854	205228	232974	197854
Peroxiredoxin-4 OS=Homo sapiens OX=9606 GN=PRDX4 PE=1 SV=1	5.87	30768	12003.8	Q13162	8	34.69	0	PRDX4_HUMAN	181314	195779	195021	181314	195779	195021
Peptidyl-prolyl cis-trans isomerase FKBP4 OS=Homo sapiens OX=9606 GN=FKBP4 PE=1 SV=3	5.19	52089.8	12003.4	Q02790	15	44.44	0	FKBP4_HUMAN	189118	193422	135137	189118	193422	135137
Eukaryotic initiation factor 4A-II OS=Homo sapiens OX=9606 GN=EIF4A2 PE=1 SV=2	5.17	46630.5	11976.6	Q14240	8	22.6	0	IF4A2_HUMAN	8130.75	6988.39	5572.17	8130.75	6988.39	5572.17
Phosphoglycerate mutase 1 OS=Homo sapiens OX=9606 GN=PGAM1 PE=1 SV=2	6.82	28918	11847.9	P18669	7	40.55	0	PGAM1_HUMAN	153160	173292	141667	153160	173292	141667
Reticulocalbin-1 OS=Homo sapiens OX=9606 GN=RCN1 PE=1 SV=1	4.67	38890	11816.2	Q15293	10	42.6	0	RCN1_HUMAN	134240	132709	133726	134240	132709	133726
Ferritin heavy chain OS=Homo sapiens OX=9606 GN=FTH1 PE=1 SV=2	5.2	21396.8	11753	P02794	6	36.07	0	FRIH_HUMAN	129515	143577	174077	129515	143577	174077
60S ribosomal protein L15 OS=Homo sapiens OX=9606 GN=RPL15 PE=1 SV=2	12.11	24260.2	11659.1	P61313	7	38.24	0	RL15_HUMAN	193151	195738	169847	193151	195738	169847
Protein SET OS=Homo sapiens OX=9606 GN=SET PE=1 SV=3	4.02	33488.9	11629.6	Q01105	5	22.76	0	SET_HUMAN	285830	263072	278022	285830	263072	278022
Protein disulfide-isomerase OS=Homo sapiens OX=9606 GN=P4HB PE=1 SV=3	4.57	57515.6	11537.1	P07237	19	39.37	0	PDIA1_HUMAN	183312	195672	191592	183312	195672	191592
ADP-ribosylation factor 4 OS=Homo sapiens OX=9606 GN=ARF4 PE=1 SV=3	7.05	20624.9	11453.2	P18085	8	53.89	0	ARF4_HUMAN	48789	51945.7	51590.3	48789	51945.7	51590.3
Heterogeneous nuclear ribonucleoproteins C1/C2 OS=Homo sapiens OX=9606 GN=HNRNPC PE=1 SV=4	4.76	33727.1	11271.6	P07910	8	29.08	0	HNRPC_HUMAN	238827	241668	240416	238827	241668	240416
Peroxiredoxin-5_ mitochondrial OS=Homo sapiens OX=9606 GN=PRDX5 PE=1 SV=4	8.98	22314.6	11187.9	P30044	6	32.24	0	PRDX5_HUMAN	70495.3	67269	65584.7	70495.3	67269	65584.7
Keratin_ type I cytoskeletal 17 OS=Homo sapiens OX=9606 GN=KRT17 PE=1 SV=2	4.78	48390.9	11160.7	Q04695	20	50.69	0	K1C17_HUMAN	144154	134718	163796	144154	134718	163796
40S ribosomal protein S3a OS=Homo sapiens OX=9606 GN=RPS3A PE=1 SV=2	10.43	30173.1	11154.6	P61247	11	32.58	0	RS3A_HUMAN	161439	117159	124782	161439	117159	124782
Peroxiredoxin-2 OS=Homo sapiens OX=9606 GN=PRDX2 PE=1 SV=5	5.58	22063	11153.7	P32119	7	32.32	0	PRDX2_HUMAN	181535	182354	182358	181535	182354	182358
Tubulin beta-6 chain OS=Homo sapiens OX=9606 GN=TUBB6 PE=1 SV=1	4.58	50313.5	10982	Q9BUF5	11	33.18	0	TBB6_HUMAN	14645.1	14445.7	13508	14645.1	14445.7	13508
Heterogeneous nuclear ribonucleoprotein F OS=Homo sapiens OX=9606 GN=HNRNPF PE=1 SV=3	5.25	46014.1	10903.4	P52597	8	25.3	0	HNRPF_HUMAN	121674	114632	108839	121674	114632	108839
Prohibitin-2 OS=Homo sapiens OX=9606 GN=PHB2 PE=1 SV=2	10.39	33296.4	10900.3	Q99623	10	43.81	0	PHB2_HUMAN	142579	139145	139185	142579	139145	139185
Signal recognition particle 14 kDa protein OS=Homo sapiens OX=9606 GN=SRP14 PE=1 SV=2	10.74	14684	10793	P37108	4	46.32	0	SRP14_HUMAN	44890.3	41275.3	44354	44890.3	41275.3	44354
14-3-3 protein eta OS=Homo sapiens OX=9606 GN=YWHAH PE=1 SV=4	4.56	28389.9	10728.9	Q04917	7	33.33	0	1433F_HUMAN	40047.7	45861	45137.3	40047.7	45861	45137.3
Heterogeneous nuclear ribonucleoprotein H OS=Homo sapiens OX=9606 GN=HNRNPH1 PE=1 SV=4	5.88	49514.7	10719.6	P31943	9	31.18	0	HNRH1_HUMAN	101950	102830	100976	101950	102830	100976
Elongation factor 1-delta OS=Homo sapiens OX=9606 GN=EEF1D PE=1 SV=5	4.71	31235.9	10713.9	P29692	6	30.25	0	EF1D_HUMAN	195294	209742	187946	195294	209742	187946
60S ribosomal protein L7 OS=Homo sapiens OX=9606 GN=RPL7 PE=1 SV=1	11.3	29282.9	10688.6	P18124	9	28.23	0	RL7_HUMAN	203146	199729	196375	203146	199729	196375
Mitochondrial import receptor subunit TOM22 homolog OS=Homo sapiens OX=9606 GN=TOMM22 PE=1 SV=3	4.06	15521.7	10681.7	Q9NS69	4	50.7	0	TOM22_HUMAN	24795.7	33688.3	18093.3	24795.7	33688.3	18093.3
Calmodulin-1 OS=Homo sapiens OX=9606 GN=CALM1 PE=1 SV=1	3.88	16837.7	10631	P0DP23	7	47.65	0	CALM1_HUMAN	116070	151249	101736	116070	151249	101736
Putative heat shock protein HSP 90-beta 4 OS=Homo sapiens OX=9606 GN=HSP90AB4P PE=5 SV=1	4.45	58891.8	10618.5	Q58FF6	5	8.51	0	H90B4_HUMAN	55753.2	52185.5	65960.5	55753.2	52185.5	65960.5
Keratin_ type II cytoskeletal 7 OS=Homo sapiens OX=9606 GN=KRT7 PE=1 SV=5	5.22	51442.8	10438.8	P08729	17	37.31	0	K2C7_HUMAN	154488	158149	161756	154488	158149	161756
Keratin_ type I cytoskeletal 16 OS=Homo sapiens OX=9606 GN=KRT16 PE=1 SV=4	4.79	51610.1	10339	P08779	19	46.3	0	K1C16_HUMAN	73760.5	63613.2	140618	73760.5	63613.2	140618
T-complex protein 1 subunit beta OS=Homo sapiens OX=9606 GN=CCT2 PE=1 SV=4	6.02	57830.5	10331.1	P78371	15	41.31	0	TCPB_HUMAN	89852	94918	105626	89852	94918	105626
Glucose-6-phosphate isomerase OS=Homo sapiens OX=9606 GN=GPI PE=1 SV=4	8.49	63375.4	10286.7	P06744	13	25.45	0	G6PI_HUMAN	273109	255851	263011	273109	255851	263011
40S ribosomal protein S7 OS=Homo sapiens OX=9606 GN=RPS7 PE=1 SV=1	10.85	22126.9	10254.2	P62081	8	52.06	0	RS7_HUMAN	119896	133468	131706	119896	133468	131706
60S ribosomal protein L17 OS=Homo sapiens OX=9606 GN=RPL17 PE=1 SV=3	10.85	21625.2	10197.5	P18621	4	27.17	0	RL17_HUMAN	94213.3	94689.7	90987	94213.3	94689.7	90987
ADP-ribosylation factor 5 OS=Homo sapiens OX=9606 GN=ARF5 PE=1 SV=2	6.39	20643.8	10147	P84085	7	50.56	0	ARF5_HUMAN	25719	31252	30224.6	25719	31252	30224.6
40S ribosomal protein S6 OS=Homo sapiens OX=9606 GN=RPS6 PE=1 SV=1	11.5	28851.8	10014.9	P62753	5	20.88	0	RS6_HUMAN	124602	122331	116573	124602	122331	116573
Single-stranded DNA-binding protein_ mitochondrial OS=Homo sapiens OX=9606 GN=SSBP1 PE=1 SV=1	10.04	17259.7	9972.22	Q04837	4	37.84	0	SSBP_HUMAN	34522	35614.7	32451.3	34522	35614.7	32451.3
10 kDa heat shock protein_ mitochondrial OS=Homo sapiens OX=9606 GN=HSPE1 PE=1 SV=2	9.55	10931.7	9952.82	P61604	5	52.94	0	CH10_HUMAN	72125	114628	125786	72125	114628	125786
Chloride intracellular channel protein 1 OS=Homo sapiens OX=9606 GN=CLIC1 PE=1 SV=4	4.9	27264.9	9928.23	O00299	6	34.85	0	CLIC1_HUMAN	158926	160160	160149	158926	160160	160149
ATP synthase subunit alpha_ mitochondrial OS=Homo sapiens OX=9606 GN=ATP5F1A PE=1 SV=1	9.55	59864.8	9897.89	P25705	16	36.53	0	ATPA_HUMAN	149789	157820	180218	149789	157820	180218
40S ribosomal protein S27 OS=Homo sapiens OX=9606 GN=RPS27 PE=1 SV=3	9.99	9803.3	9873.69	P42677	2	28.57	0	RS27_HUMAN	158448	158912	155987	158448	158912	155987
Small nuclear ribonucleoprotein F OS=Homo sapiens OX=9606 GN=SNRPF PE=1 SV=1	4.43	9782.26	9845.94	P62306	2	15.12	0	RUXF_HUMAN	36454.5	40240	27431.5	36454.5	40240	27431.5
40S ribosomal protein S2 OS=Homo sapiens OX=9606 GN=RPS2 PE=1 SV=2	10.89	31609.6	9747.46	P15880	14	51.88	0	RS2_HUMAN	209752	211436	206206	209752	211436	206206
60S ribosomal protein L11 OS=Homo sapiens OX=9606 GN=RPL11 PE=1 SV=2	10.13	20480.5	9740.09	P62913	3	19.1	0	RL11_HUMAN	174564	165798	124070	174564	165798	124070
Proliferating cell nuclear antigen OS=Homo sapiens OX=9606 GN=PCNA PE=1 SV=1	4.38	29111	9721.56	P12004	9	39.08	0	PCNA_HUMAN	129328	129526	128149	129328	129526	128149
Myosin light polypeptide 6 OS=Homo sapiens OX=9606 GN=MYL6 PE=1 SV=2	4.36	17101.2	9721.36	P60660	5	39.07	0	MYL6_HUMAN	129523	118376	133004	129523	118376	133004
60S acidic ribosomal protein P0 OS=Homo sapiens OX=9606 GN=RPLP0 PE=1 SV=1	5.62	34444.7	9681.33	P05388	11	41.01	0	RLA0_HUMAN	262588	251302	265575	262588	251302	265575
60S ribosomal protein L19 OS=Homo sapiens OX=9606 GN=RPL19 PE=1 SV=1	12.01	23580.1	9614.36	P84098	3	15.82	0	RL19_HUMAN	116484	134523	99395.3	116484	134523	99395.3
40S ribosomal protein SA OS=Homo sapiens OX=9606 GN=RPSA PE=1 SV=4	4.81	32968.2	9556.95	P08865	8	36.27	0	RSSA_HUMAN	212381	248904	218964	212381	248904	218964
Thioredoxin OS=Homo sapiens OX=9606 GN=TXN PE=1 SV=3	4.62	12022.7	9501.08	P10599	2	20.95	0	THIO_HUMAN	235226	219196	252275	235226	219196	252275
Argininosuccinate synthase OS=Homo sapiens OX=9606 GN=ASS1 PE=1 SV=2	8.07	46815.6	9448.21	P00966	9	32.28	0	ASSY_HUMAN	145631	132552	143464	145631	132552	143464
Putative heat shock protein HSP 90-alpha A5 OS=Homo sapiens OX=9606 GN=HSP90AA5P PE=2 SV=1	6.15	38966.2	9392.03	Q58FG0	5	17.07	0	HS905_HUMAN	1117.26			1117.26	0	0
60S ribosomal protein L23a OS=Homo sapiens OX=9606 GN=RPL23A PE=1 SV=1	11.15	17695.1	9256.61	P62750	4	25	0	RL23A_HUMAN	83772.7	126100	115008	83772.7	126100	115008
Myristoylated alanine-rich C-kinase substrate OS=Homo sapiens OX=9606 GN=MARCKS PE=1 SV=4	4.26	31725.8	9254.19	P29966	8	44.88	0	MARCS_HUMAN	91616.7	96879	94560.3	91616.7	96879	94560.3
Transketolase OS=Homo sapiens OX=9606 GN=TKT PE=1 SV=3	7.49	68562.1	9206.68	P29401	15	38.2	0	TKT_HUMAN	196563	208930	194610	196563	208930	194610
60S ribosomal protein L9 OS=Homo sapiens OX=9606 GN=RPL9 PE=1 SV=1	10.61	21977.5	9174.31	P32969	6	48.44	0	RL9_HUMAN	84489.7	53973.3	77909	84489.7	53973.3	77909
Nucleoside diphosphate kinase A OS=Homo sapiens OX=9606 GN=NME1 PE=1 SV=1	5.79	17319.8	9169.03	P15531	7	59.21	0	NDKA_HUMAN	199403	219856	202706	199403	219856	202706
60S ribosomal protein L6 OS=Homo sapiens OX=9606 GN=RPL6 PE=1 SV=3	11.28	32785	9110.12	Q02878	9	35.76	0	RL6_HUMAN	206006	211802	231282	206006	211802	231282
Heterogeneous nuclear ribonucleoprotein A/B OS=Homo sapiens OX=9606 GN=HNRNPAB PE=1 SV=2	8.49	36339	8939.75	Q99729	4	15.66	0	ROAA_HUMAN	99610.7	108398	94926	99610.7	108398	94926
Heat shock protein HSP 90-alpha A2 OS=Homo sapiens OX=9606 GN=HSP90AA2P PE=1 SV=2	4.38	39478.9	8824.27	Q14568	10	31.78	0	HS902_HUMAN	16120.7	13099.2	17545.2	16120.7	13099.2	17545.2
Enoyl-CoA hydratase_ mitochondrial OS=Homo sapiens OX=9606 GN=ECHS1 PE=1 SV=4	8.07	31843.7	8778.15	P30084	7	31.38	0	ECHM_HUMAN	53641.3	49165	43795.7	53641.3	49165	43795.7
3-hydroxyacyl-CoA dehydrogenase type-2 OS=Homo sapiens OX=9606 GN=HSD17B10 PE=1 SV=3	7.83	27151.2	8759.9	Q99714	8	51.72	0	HCD2_HUMAN	35490	38666.3	32810	35490	38666.3	32810
60S ribosomal protein L5 OS=Homo sapiens OX=9606 GN=RPL5 PE=1 SV=3	10.19	34590.8	8709.65	P46777	8	23.91	0	RL5_HUMAN	180125	141770	158822	180125	141770	158822
40S ribosomal protein S18 OS=Homo sapiens OX=9606 GN=RPS18 PE=1 SV=3	11.59	17718.7	8629.54	P62269	6	36.84	0	RS18_HUMAN	186878	190107	194792	186878	190107	194792
Serine-threonine kinase receptor-associated protein OS=Homo sapiens OX=9606 GN=STRAP PE=1 SV=1	4.81	38780.5	8479.27	Q9Y3F4	10	35.71	0	STRAP_HUMAN	50553.3	48458	54261	50553.3	48458	54261
Ubiquitin-like modifier-activating enzyme 1 OS=Homo sapiens OX=9606 GN=UBA1 PE=1 SV=3	5.39	118933	8460.15	P22314	24	33.65	0	UBA1_HUMAN	145520	231520	144780	145520	231520	144780
40S ribosomal protein S28 OS=Homo sapiens OX=9606 GN=RPS28 PE=1 SV=1	11.31	7898.07	8319.22	P62857	2	30.43	0	RS28_HUMAN	62546	55173	63785	62546	55173	63785
[truncated: 1,255 more rows]

## Sheet: FASP 20
									sample	sample	sample	sample	sample	sample
[truncated: 1,423 more rows]

## Sheet: uFASP 0.25
									QC	QC	QC	QC	QC	QC	QC	QC	QC	QC
[truncated: 987 more rows]

[truncated: 6 more sheets: uFASP 0.5, uFASP 1 333, uFASP 1 335, uFASP 1 355, uFASP 2.5, uFASP 5]
