# Supplementary material for: Well-Plate μFASP for Proteomic Analysis of Single Pancreatic Islets
Source: J Proteome Res. 2022 Mar 16;21(4):1167–74. doi: 10.1021/acs.jproteome.2c00047 (PMC8981318; doi:10.1021/acs.jproteome.2c00047)
Supplement: Supplementary file 3 — pr2c00047_si_003.xlsx [file pr2c00047_si_003.xlsx]

## Sheet: Suppl. Table 3
Supplementary Table S3 List of all quantified proteins in µFASP and in solution digests of single pancreatic islets µFASP

## Sheet: TOP3 quantification
									QC	QC	QC	QC	QC	QC	QC	QC	QC	QC	QC	QC
description	IEP	mw	max score	accession	reported peptides	sequence coverage	FDR level	entry	Islet µFASP 1	Islet µFASP 2	Islet µFASP 3	Islet µFASP 4	Islet µFASP 5	Islet µFASP 6	Islet µFASP 7	Islet µFASP 8	Islet µFASP 9	Islet in solution 1	Islet in solution 2	Islet in solution 3
Histone H4 OS=Mus musculus OX=10090 GN=H4c1 PE=1 SV=2	11.89	11367.4	32672	P62806	9	60.19	0	H4_MOUSE	101631	107847	98456.3	272680	281845	366002	617653	357420	871534	73113	239150	85931.3
Glucagon OS=Mus musculus OX=10090 GN=Gcg PE=1 SV=1	5.28	20906.2	22490.8	P55095	8	40	0	GLUC_MOUSE	55855.5	88658.7	37125	33679.3	67693	33275	47114	79156	168936	3370	28690	318791
Protein disulfide-isomerase A3 OS=Mus musculus OX=10090 GN=Pdia3 PE=1 SV=2	5.83	57134.7	20433.4	P27773	26	49.31	0	PDIA3_MOUSE	167646	59308.7	60017.7	93603	112406	93987.3	96782	94747	196069	13305.3	8320	76050
Actin_ cytoplasmic 1 OS=Mus musculus OX=10090 GN=Actb PE=1 SV=1	5.15	42079	18308.7	P60710	21	53.07	0	ACTB_MOUSE	226293	85829.7	102336	281729	361993	338854	269844	217285	559221	49646.3	286683	217382
Endoplasmic reticulum chaperone BiP OS=Mus musculus OX=10090 GN=Hspa5 PE=1 SV=3	4.88	72536.2	17098.1	P20029	34	50.84	0	BIP_MOUSE	195202	77458.7	63702.7	81507	94496.5	81591	98275.1	99616	237483	13340.3	17684.3	121633
Islet amyloid polypeptide OS=Mus musculus OX=10090 GN=Iapp PE=3 SV=1	10.81	10192.8	16737.1	P12968	3	35.48	0	IAPP_MOUSE	14437	49951	34921	46781	91590	107703	89493	102907	136648	97412	5961	326239
Endoplasmin OS=Mus musculus OX=10090 GN=Hsp90b1 PE=1 SV=2	4.55	92761.1	15543.8	P08113	34	39.4	0	ENPL_MOUSE	114921	53959	58272.7	97017	115978	87329	99530.7	85353	198956	19823.7	24602	82537
Ubiquitin-60S ribosomal protein L40 OS=Mus musculus OX=10090 GN=Uba52 PE=1 SV=2	10.5	15013.5	14422	P62984	6	46.09	0	RL40_MOUSE	65156	50234.7	41486	72722.3	69446.7	80723	103868	68797	111635	17117	53203	14222.3
Peptide YY OS=Mus musculus OX=10090 GN=Pyy PE=3 SV=2	5.11	11120.8	13337.1	Q9EPS2	3	23.47	0	PYY_MOUSE		7764	5866	1311	2846	15857.5	7538.5	11348	3255	7040.5		81761
Actin_ gamma-enteric smooth muscle OS=Mus musculus OX=10090 GN=Actg2 PE=1 SV=1	5.17	42276.2	12680.3	P63268	15	31.38	0	ACTH_MOUSE		6634.73	8791.74	6194.45
Alpha-enolase OS=Mus musculus OX=10090 GN=Eno1 PE=1 SV=3	6.41	47483.1	11885.1	P17182	18	37.79	0	ENOA_MOUSE	48598	22579.7	33717	33605.7	53357.3	68012.7	33903.7	31066.7	32584.3		75900.7	9786
Heat shock protein HSP 90-beta OS=Mus musculus OX=10090 GN=Hsp90ab1 PE=1 SV=3	4.78	83623.5	11722.4	P11499	28	33.7	0	HS90B_MOUSE	38131.9	30737.2	52798.9	127599	106554	118236	81126.9	62078.6	112695	2246.02	102295	53376
Tubulin alpha-1C chain OS=Mus musculus OX=10090 GN=Tuba1c PE=1 SV=1	4.79	50593.8	11626.9	P68373	13	32.52	0	TBA1C_MOUSE	47016.3	30866.5	43970.2	119193	74949.8	85688.1	83379	61774.8	93591.7	11729.5	88187.9	75765.1
40S ribosomal protein S9 OS=Mus musculus OX=10090 GN=Rps9 PE=1 SV=3	11.3	22648.5	11499.8	Q6ZWN5	11	46.39	0	RS9_MOUSE	5278	12654	11892	54979.7	39912	43025	61373	42795.7	29931.7		28071	2014
Protein disulfide-isomerase OS=Mus musculus OX=10090 GN=P4hb PE=1 SV=2	4.58	57457.7	11471.6	P09103	29	47.54	0	PDIA1_MOUSE	152027	51512.3	36598.3	63183.3	108836	78724	77856.7	84309.3	208147	9419.67	12120.3	39238
Histone H2B type 1-B OS=Mus musculus OX=10090 GN=Hist1h2bb PE=1 SV=3	10.99	13952.2	11265.6	Q64475	5	34.13	0	H2B1B_MOUSE	23096.3	41641.1	38339.6	85702	127502	104871	229764	121079	248477	18984	47036.4	93870.8
Cytochrome b5 type B OS=Mus musculus OX=10090 GN=Cyb5b PE=1 SV=1	4.6	16375.1	10288.6	Q9CQX2	2	12.33	0	CYB5B_MOUSE				1341		2520	14856	8625	7597.5			11893
Elongation factor 1-alpha 1 OS=Mus musculus OX=10090 GN=Eef1a1 PE=1 SV=3	9.49	50456.1	10129.8	P10126	11	21.65	0	EF1A1_MOUSE	181054	41001	45001.7	139155	174203	163313	139544	109486	225184	18861.3	169277	65002.7
Histone H1.2 OS=Mus musculus OX=10090 GN=H1-2 PE=1 SV=2	11.76	21266.7	10048.5	P15864	5	18.87	0	H12_MOUSE	13530.4	15924.5		106195	34157.8	62502.8	116432	75093.5	80868.9	4216	13861.5	43138.3
Keratin_ type I cytoskeletal 17 OS=Mus musculus OX=10090 GN=Krt17 PE=1 SV=3	4.81	48447.1	9751.54	Q9QWL7	18	35.1	0	K1C17_MOUSE	162514	156228	155796	137432	102123	154171	111520	133501	23221.7	1276.16		1160.3
Annexin A2 OS=Mus musculus OX=10090 GN=Anxa2 PE=1 SV=2	7.7	38961.4	9704.54	P07356	12	33.63	0	ANXA2_MOUSE	13175	54932.7	28972.7	46530.3	34843.7	45479	37911.7	31591	18384.3		67564.7
Histone H3.1 OS=Mus musculus OX=10090 GN=H3c1 PE=1 SV=2	11.69	15518.2	9613.68	P68433	7	27.21	0	H31_MOUSE	147521	61451	82164	177847	133504	254718	413318	268121	523945	44720.7	215476	127676
Keratin_ type I cytoskeletal 14 OS=Mus musculus OX=10090 GN=Krt14 PE=1 SV=2	4.91	53209.3	9384.51	Q61781	19	31.82	0	K1C14_MOUSE		18753.4	52052.6	38015.2		50775.2			21473.1	3515.98	70127.6	1160.3
Chromogranin-A OS=Mus musculus OX=10090 GN=Chga PE=1 SV=1	4.46	51960.5	9313.84	P26339	14	30.45	0	CMGA_MOUSE	43197	51826	46686	55035	94355.3	118216	79376.7	77577.7	122108		18483	93624
60S ribosomal protein L15 OS=Mus musculus OX=10090 GN=Rpl15 PE=1 SV=4	12.11	24260.2	9236.93	Q9CZM2	5	21.57	0	RL15_MOUSE	3925	5176.67	8171.33	57649.3	19964	20353.7	18684	16532	14094.7		26560	11710.5
Peroxiredoxin-1 OS=Mus musculus OX=10090 GN=Prdx1 PE=1 SV=1	8.24	22404.6	9121.98	P35700	9	44.22	0	PRDX1_MOUSE	18742	27380	27234	30539.2	43302.1	49485.4	33634.1	31205.7	32800.4		65229.3	5423
Keratin_ type I cytoskeletal 10 OS=Mus musculus OX=10090 GN=Krt10 PE=1 SV=3	4.85	57941	9063.74	P02535	11	16.32	0	K1C10_MOUSE	401073	317808	207405	479157	624790	485578	445478	343272	515430	131482	252499
Keratin_ type II cytoskeletal 6A OS=Mus musculus OX=10090 GN=Krt6a PE=1 SV=3	7.97	59677.4	8887.42	P50446	16	21.52	0	K2C6A_MOUSE	28746.1	87049.4	87213.8	56101.4	27229.3	142034	39840.8	58116.5	11533		32938.4
14-3-3 protein theta OS=Mus musculus OX=10090 GN=Ywhaq PE=1 SV=1	4.49	28063.5	8852.93	P68254	6	28.98	0	1433T_MOUSE	42886.4	19312.4	17358.6	30107.8	29810	32698.8	28928	24396.4	43626.7		13210	3555.04
Protein S100-A14 OS=Mus musculus OX=10090 GN=S100a14 PE=1 SV=1	5.24	11770.2	8565.38	Q9D2Q8	2	21.15	0	S10AE_MOUSE		13713.5	5651	5555	6335	6387	4967.5	7370.5	2667
14-3-3 protein zeta/delta OS=Mus musculus OX=10090 GN=Ywhaz PE=1 SV=1	4.53	27942.3	8423.09	P63101	9	37.55	0	1433Z_MOUSE	27741.5	26905.7	32102.3	70050.8	67056.2	90990.8	51155	48028.7	81185.8		62712.5	7180
Hemoglobin subunit alpha OS=Mus musculus OX=10090 GN=Hba PE=1 SV=2	8.61	15142.2	8406.41	P01942	3	26.76	0	HBA_MOUSE	9349	36186.5	28420.3	93261.3	92579.5	95639	53991.8	58387.5	37461.5	5631	68478.5	64915
Histone H1.4 OS=Mus musculus OX=10090 GN=H1-4 PE=1 SV=2	11.85	21977.3	8286.12	P43274	5	22.37	0	H14_MOUSE	20629.6	14793.2	9336.67	12509.3	13533.9	37855.2	120485	84308.1	155909	8013
Heat shock cognate 71 kDa protein OS=Mus musculus OX=10090 GN=Hspa8 PE=1 SV=1	5.2	71099.3	8249.63	P63017	26	41.33	0	HSP7C_MOUSE	88024.9	51515.2	38705.5	62861.8	91864.2	70607.2	73104.8	56039.9	167519	4443.67	59731.8	57809.7
Keratin_ type II cytoskeletal 1 OS=Mus musculus OX=10090 GN=Krt1 PE=1 SV=4	8.16	66119.3	8144.02	P04104	8	9.26	0	K2C1_MOUSE	415679	173954	197513	201808	599292	686335	572552	446265	675057	25256.7	256530	3430
Keratin_ type I cytoskeletal 42 OS=Mus musculus OX=10090 GN=Krt42 PE=1 SV=1	4.9	50475.3	7982.77	Q6IFX2	18	31.42	0	K1C42_MOUSE	19289.7	76291.4	111879	88050.2	80224.5	95433.7	33715.4	40069.3	18726.3	3515.98	22205.2	1160.3
Annexin A5 OS=Mus musculus OX=10090 GN=Anxa5 PE=1 SV=1	4.63	35809.5	7830.87	P48036	12	33.86	0	ANXA5_MOUSE	31249.3	36354.3	37583	21212.7	15094	33094	82163	70426.3	88927.3	3205	9213.5	12260.7
40S ribosomal protein S18 OS=Mus musculus OX=10090 GN=Rps18 PE=1 SV=3	11.59	17718.7	7565.34	P62270	10	49.34	0	RS18_MOUSE	10868.3	8652.33	6294	25568.3	21789.7	25259.3	56755.3	20787	19483		16096.3	12302
Heat shock protein HSP 90-alpha OS=Mus musculus OX=10090 GN=Hsp90aa1 PE=1 SV=4	4.74	85187.2	7544	P07901	25	31.38	0	HS90A_MOUSE	33603.5	20047.8	30015.8	76505	62757.4	69957.6	47348.4	44547.4	67876	3336.32	61343.3	14772.7
Phosphatidylethanolamine-binding protein 1 OS=Mus musculus OX=10090 GN=Pebp1 PE=1 SV=3	5.03	21001.6	7178.56	P70296	4	32.62	0	PEBP1_MOUSE	44901	23320.7	13701	14980.7	30351.7	24233	11829	17229	26332		4413	11538.7
Histone H1.1 OS=Mus musculus OX=10090 GN=H1-1 PE=1 SV=2	11.7	21785.1	7085.61	P43275	3	9.86	0	H11_MOUSE							4552.1	2757.12	1478.02
14-3-3 protein epsilon OS=Mus musculus OX=10090 GN=Ywhae PE=1 SV=1	4.44	29345	7059.26	P62259	11	37.65	0	1433E_MOUSE	75789.7	21309	22206.7	33637.3	44764.9	50444.3	31147.8	35871	67279.7	8942	16791.3	7317
ADP/ATP translocase 2 OS=Mus musculus OX=10090 GN=Slc25a5 PE=1 SV=3	10.21	33159.5	6963.31	P51881	8	21.48	0	ADT2_MOUSE	1939	12322.9	19318.2	87710.6	23767.8	35816.8	49551	43476.1	53422.2		33305.4	7973
Pyruvate kinase PKM OS=Mus musculus OX=10090 GN=Pkm PE=1 SV=4	7.23	58415.3	6910.45	P52480	17	34.46	0	KPYM_MOUSE	33998	22160.3	39317	68436.3	89805.7	81691	70184.3	53640	96236.7	3675	66986.3	18581.7
ERO1-like protein beta OS=Mus musculus OX=10090 GN=Ero1b PE=1 SV=1	8.05	54316.5	6886.24	Q8R2E9	15	28.27	0	ERO1B_MOUSE	43861	18205.9	25799.3	15024	24124.7	15090.7	20487.5	21247.9	33366.7			3850.67
ATP synthase subunit alpha_ mitochondrial OS=Mus musculus OX=10090 GN=Atp5f1a PE=1 SV=1	9.63	59866.8	6691.31	Q03265	17	30.2	0	ATPA_MOUSE	54697	15134.3	37844.7	25967	33669	32853.3	58865.7	36139	64539.3		21293	19407.7
Ras-related protein Rab-1A OS=Mus musculus OX=10090 GN=Rab1A PE=1 SV=3	5.86	22905.9	6641.79	P62821	6	31.22	0	RAB1A_MOUSE	4923	5544.67	6558.67	15742.3	10252	12312.3	44407.3	20784.9	25266.9		10103	12247
Keratin_ type I cytoskeletal 16 OS=Mus musculus OX=10090 GN=Krt16 PE=1 SV=3	4.93	52005.7	6626.96	Q9Z2K1	10	18.55	0	K1C16_MOUSE	95352.6	60013.3	63859.4	104043	72649.9	158976	88015.2	81623.7	24118.5		92286.4	1160.3
40S ribosomal protein S8 OS=Mus musculus OX=10090 GN=Rps8 PE=1 SV=2	10.96	24490.3	6513.59	P62242	9	38.46	0	RS8_MOUSE	7421	5172	12108.7	49231.7	24669.7	19419	31552	18199.3	15114.7		22448	8835
Protein disulfide-isomerase A6 OS=Mus musculus OX=10090 GN=Pdia6 PE=1 SV=3	4.81	48499.6	6440.03	Q922R8	13	29.09	0	PDIA6_MOUSE	40633	17196	25344.3	23335	37713.3	17863.3	32135	21112.3	33321.3		6724.5	28728
60S ribosomal protein L11 OS=Mus musculus OX=10090 GN=Rpl11 PE=1 SV=4	10.13	20480.5	6419.38	Q9CXW4	4	20.79	0	RL11_MOUSE	7698.5	5828.67	12507.3	16371	11857.7	15982.3	14745.7	13617.5	11773		14233.3	10299.5
14-3-3 protein gamma OS=Mus musculus OX=10090 GN=Ywhag PE=1 SV=2	4.61	28473.7	6308.61	P61982	6	29.55	0	1433G_MOUSE	7093.84	18639.6	30851.2	40808	22678.8	20925.1	19299.6	19034.6	9903.92		6274.5	5580.73
60S ribosomal protein L18 OS=Mus musculus OX=10090 GN=Rpl18 PE=1 SV=3	12.28	21701.6	6290.41	P35980	6	29.26	0	RL18_MOUSE	4019	4436.33	5129	36150	18571.3	21504.3	20315.3	15820.7	14626		24124.3	7677
NADH-cytochrome b5 reductase 3 OS=Mus musculus OX=10090 GN=Cyb5r3 PE=1 SV=3	8.53	34355.8	6251.27	Q9DCN2	6	17.61	0	NB5R3_MOUSE			2677	6184.67	4207	12917.7	78647	44413.3	49688		7718	10292.3
Histone H1.0 OS=Mus musculus OX=10090 GN=H1-0 PE=2 SV=4	11.64	20860.9	6189.95	P10922	3	13.92	0	H10_MOUSE	16220.3	7943	3990	12443.5	8871	23478.3	115728	49416.7	78581.3			18047.3
Keratin_ type II cytoskeletal 5 OS=Mus musculus OX=10090 GN=Krt5 PE=1 SV=1	7.81	61994.9	6130.27	Q922U2	20	26.21	0	K2C5_MOUSE	120689	27419.7	80069.3	98200.1	87244.1	125023	71496.8	75541.9	18579.4		48232
60S ribosomal protein L13a OS=Mus musculus OX=10090 GN=Rpl13a PE=1 SV=4	11.63	23578.3	6113.45	P19253	8	27.59	0	RL13A_MOUSE		5993	5858	34231.3	14969.3	12331.7	16664	11027.3	11691.7		16210.7	4246
60S ribosomal protein L7a OS=Mus musculus OX=10090 GN=Rpl7a PE=1 SV=2	11.26	30147.7	5888.14	P12970	9	25.19	0	RL7A_MOUSE	6561	6518.33	9979.33	36846.3	19683.7	17761.7	20425.3	12499.7	12045.3		16753.3	8826.67
Peroxiredoxin-4 OS=Mus musculus OX=10090 GN=Prdx4 PE=1 SV=1	6.79	31280.7	5794.35	O08807	6	21.53	0	PRDX4_MOUSE	1935.04	9418.83	10553	7354.48	9231.94	17256.6	7613.92	9046.97	6987.46		12649.3	10522
Keratin_ type II cytoskeletal 6B OS=Mus musculus OX=10090 GN=Krt6b PE=1 SV=3	8.42	60664.5	5709.18	Q9Z331	14	19.22	0	K2C6B_MOUSE	73319.8	34859.5	40986.1	102705	98024.9	71253.4	70910.4	78951.4	19716.6		34713.6
Keratin_ type II cytoskeletal 2 epidermal OS=Mus musculus OX=10090 GN=Krt2 PE=1 SV=1	8.06	71379	5695.75	Q3TTY5	12	14.57	0	K22E_MOUSE	205759	148693	95125.7	161094	211426	167766	141036	124662	159932		113320
Histone H2B type 3-A OS=Mus musculus OX=10090 GN=Hist3h2ba PE=1 SV=3	11.04	13994.2	5692.09	Q9D2U9	5	34.13	0	H2B3A_MOUSE		15394.9	5084.71	15355	13220.5	9128.88	16193.3	6051.55	7826.12		15824.3	28635.3
Tubulin beta-4B chain OS=Mus musculus OX=10090 GN=Tubb4b PE=1 SV=1	4.6	50287.4	5656.67	P68372	13	36.4	0	TBB4B_MOUSE	18394.7	7260.32	7656.82	21324.1	22409.8	21873.4	39320.9	17206.9	43278.1		15971	51326.5
Vesicle-trafficking protein SEC22b OS=Mus musculus OX=10090 GN=Sec22b PE=1 SV=3	8.75	24911.7	5646.86	O08547	4	18.14	0	SC22B_MOUSE		3370	5056.5	18505	4659	9495	21128.7	12884.7	11616		8587	29213.7
Keratin_ type II cytoskeletal 1b OS=Mus musculus OX=10090 GN=Krt77 PE=1 SV=1	8.33	61415.9	5616.76	Q6IFZ6	7	10.49	0	K2C1B_MOUSE	20146	53906.8	5222.62	30064.6	2643.98	4614.14	9405.84	10691.3	2990.16		7334.13
Peptidyl-prolyl cis-trans isomerase A OS=Mus musculus OX=10090 GN=Ppia PE=1 SV=2	8	18142.5	5569.56	P17742	6	26.83	0	PPIA_MOUSE	34170	17997	25557.3	21838	46460.7	45257.1	29639.7	24504.4	56173.6		17845.7	93922
Cytochrome c oxidase subunit 5A_ mitochondrial OS=Mus musculus OX=10090 GN=Cox5a PE=1 SV=2	6.12	16329.6	5509.64	P12787	3	16.44	0	COX5A_MOUSE	4193	5948	3412			2502	4985.67	6792	4253			9312.67
Heat shock-related 70 kDa protein 2 OS=Mus musculus OX=10090 GN=Hspa2 PE=1 SV=2	5.35	69926.9	5501.4	P17156	11	16.43	0	HSP72_MOUSE			20879
Ras-related protein Rab-8A OS=Mus musculus OX=10090 GN=Rab8a PE=1 SV=2	9.55	23839.3	5387.19	P55258	4	16.43	0	RAB8A_MOUSE	2584.33	1917.33	4229.22	2111.97	1718.67		6734.41	3871.5	3563.74		838.333
Profilin-1 OS=Mus musculus OX=10090 GN=Pfn1 PE=1 SV=2	8.46	15128.3	5362.81	P62962	4	26.43	0	PROF1_MOUSE	9149	9016	10708	8797.67	13742.5	11388.3	5959	7777	10987		3792.5
Keratin_ type II cytoskeletal 73 OS=Mus musculus OX=10090 GN=Krt73 PE=1 SV=1	8.06	59538.8	5289.46	Q6NXH9	8	11.87	0	K2C73_MOUSE	110300	93108.3	55090.1	46454.1	98595.7	117441	87629	73549.2	10617.6
Keratin_ type II cytoskeletal 71 OS=Mus musculus OX=10090 GN=Krt71 PE=1 SV=1	6.65	57895.8	5235.6	Q9R0H5	10	18.32	0	K2C71_MOUSE		2105.09	4732.95	6500	1820.52	2103.89	6074.77	8917.59	3726.76		4900.86
ATP-citrate synthase OS=Mus musculus OX=10090 GN=Acly PE=1 SV=1	7.15	120641	5228.6	Q91V92	29	25.48	0	ACLY_MOUSE	19976.7	12967.7	12832.3	34362	39038.3	26443.3	31061.7	28984	61048.7	6909.33	4279.33	144710
Keratin_ type II cytoskeletal 74 OS=Mus musculus OX=10090 GN=Krt74 PE=3 SV=1	5.39	55374	5168.04	Q6IFZ9	4	7.07	0	K2C74_MOUSE			46885	67761.3				28954.5
Calreticulin OS=Mus musculus OX=10090 GN=Calr PE=1 SV=1	4.14	48165.7	5160.29	P14211	18	41.83	0	CALR_MOUSE	138533	52246	42329.3	61510.3	61662	48523.3	53943.7	45051.3	99588.3		6653.33	16855.7
Peroxiredoxin-2 OS=Mus musculus OX=10090 GN=Prdx2 PE=1 SV=3	5.04	21949.8	5140.96	Q61171	7	39.39	0	PRDX2_MOUSE	15318.7	35041.7	22546.7	32271	35222.7	33330	27568	23444.3	22728		53385	4091
ADP/ATP translocase 1 OS=Mus musculus OX=10090 GN=Slc25a4 PE=1 SV=4	10.19	33132.4	5113.08	P48962	9	25.17	0	ADT1_MOUSE	1939	5510.6	9027.78	10190	8195.9	19523.5	71832.8	37273	47530.1		14141.2	7973
Keratin_ type I cytoskeletal 19 OS=Mus musculus OX=10090 GN=Krt19 PE=1 SV=1	5.11	44541.9	5102.15	P19001	11	23.08	0	K1C19_MOUSE	9178.59	47266.1	86478.9	36447.8	20824.5	26730.1	24469.7	23692.6	19184.5	1276.16	40473.3	713.101
Keratin_ type I cytoskeletal 18 OS=Mus musculus OX=10090 GN=Krt18 PE=1 SV=5	5.04	47538.2	5101.39	P05784	13	33.81	0	K1C18_MOUSE	26762.8	38329.5	57589.8	18836.5	12216.6	4381.11	4429.68	4586.01	10943.7	6519.64	13391.7	24421
Keratin_ type II cytoskeletal 75 OS=Mus musculus OX=10090 GN=Krt75 PE=1 SV=1	8.48	59968.7	5095.24	Q8BGZ7	16	23.05	0	K2C75_MOUSE	107537	76662.5	44502.5	103094	158662	132121	113584	89227.9	144049	20773	90921.7
Ras-related protein Rab-2A OS=Mus musculus OX=10090 GN=Rab2a PE=1 SV=1	6.11	23718.6	5057.47	P53994	5	32.08	0	RAB2A_MOUSE		4093	4248.33	18239	5501	5671	12800.3	9683	6806		4038	18228.3
ATP synthase subunit beta_ mitochondrial OS=Mus musculus OX=10090 GN=Atp5f1b PE=1 SV=2	5.03	56300.6	5043.73	P56480	15	33.46	0	ATPB_MOUSE	34318.7	14987.3	23672.3	31365.3	39189.3	29861.7	28016	20596.7	31893.7		10610.7	52866.7
Secretogranin-2 OS=Mus musculus OX=10090 GN=Scg2 PE=1 SV=1	4.5	70644.1	5015.73	Q03517	14	21.72	0	SCG2_MOUSE	4235.5	13019.7	12034.7	5793.33	14479.3	16100.7	11396.7	11483.3	17014	12628.3		162599
Protein disulfide-isomerase A4 OS=Mus musculus OX=10090 GN=Pdia4 PE=1 SV=3	4.99	72324.7	5002.86	P08003	29	39.03	0	PDIA4_MOUSE	22727.3	24085.3	24246.3	16312.7	24442.3	18245	18122.3	19042	35154.3		4293	9577
Amine oxidase [flavin-containing] B OS=Mus musculus OX=10090 GN=Maob PE=1 SV=4	8.32	59071.1	4993.2	Q8BW75	10	19.62	0	AOFB_MOUSE		3200	7296	7316	3583.67	9712.33	78785.3	38205.3	44878.3			26677.3
Peptidyl-prolyl cis-trans isomerase B OS=Mus musculus OX=10090 GN=Ppib PE=1 SV=2	10.24	23713.5	4899.7	P24369	9	33.8	0	PPIB_MOUSE	3416	14277	15414.3	34277.7	25401.7	17834.3	17000	11994	10194.3		14724
Tubulin beta-2A chain OS=Mus musculus OX=10090 GN=Tubb2a PE=1 SV=1	4.59	50306.3	4898.96	Q7TMM9	10	28.99	0	TBB2A_MOUSE		1952.88	3476.99	6037.74								14109.7
ATP synthase subunit e_ mitochondrial OS=Mus musculus OX=10090 GN=Atp5me PE=1 SV=2	9.84	8235.62	4890.3	Q06185	2	26.76	0	ATP5I_MOUSE		9683	11554	3779	2894	5609.5	15410.5	13117	13127			10932.5
Nucleoside diphosphate kinase B OS=Mus musculus OX=10090 GN=Nme2 PE=1 SV=1	7.38	17477.2	4834.88	Q01768	7	45.39	0	NDKB_MOUSE	34866.5	29308.4	28401.7	23682.2	37001.1	28008	19175	22178	38082.5		7006.45	3105.37
Tubulin beta-5 chain OS=Mus musculus OX=10090 GN=Tubb5 PE=1 SV=1	4.59	50127.2	4789.79	P99024	13	36.49	0	TBB5_MOUSE	12114	10806.8	22154.5	38346.6	30939.2	29636.6	33302.1	13977.5	33822.1		80780	27653.3
14-3-3 protein eta OS=Mus musculus OX=10090 GN=Ywhah PE=1 SV=2	4.61	28382.9	4766.97	P68510	7	30.08	0	1433F_MOUSE	5994.21	5375	6486.45	5449	8548.93	8243.5	5441.74	6183.76	10381.3			1298.59
40S ribosomal protein SA OS=Mus musculus OX=10090 GN=Rpsa PE=1 SV=4	4.6	32952.2	4755.74	P14206	5	16.61	0	RSSA_MOUSE	22815.5	13384	16042	17027	23814.7	22273	12883.3	12608.7	17442.3	3141.5	16501	10407
Junction plakoglobin OS=Mus musculus OX=10090 GN=Jup PE=1 SV=3	5.72	82542.3	4704.61	Q02257	15	20.54	0	PLAK_MOUSE	11391.3	20153	35765.7	18821.3	11926	19001.3	12511.3	22586.7	4637		9877.67
60S ribosomal protein L7 OS=Mus musculus OX=10090 GN=Rpl7 PE=1 SV=2	11.53	31476.7	4680.67	P14148	16	44.07	0	RL7_MOUSE	3959	9600.67	12055.7	63982.7	27073.7	29700.3	55420.7	28379.7	23293		15521.3	25273
Heat shock 70 kDa protein 1A OS=Mus musculus OX=10090 GN=Hspa1a PE=1 SV=2	5.39	70364.4	4654.71	Q61696	12	20.44	0	HS71A_MOUSE		15362.1	19855.7	23285.9	32711.6	41619.8	28523.7	26991.3	32707.5		50592.9
60S ribosomal protein L13 OS=Mus musculus OX=10090 GN=Rpl13 PE=1 SV=3	12.06	24362.5	4604.3	P47963	4	18.01	0	RL13_MOUSE	8446	7754	9480.33	26724.7	16392.7	14467.3	24554.7	14167.7	12773.7	5058	15793	19738.7
Phosphoglycerate kinase 1 OS=Mus musculus OX=10090 GN=Pgk1 PE=1 SV=4	7.92	44949.8	4518.69	P09411	11	30.22	0	PGK1_MOUSE	9720.33	14466.3	23751.7	18753.7	18190.3	16214.3	9242	7657.67	9359.33		11329	19032.3
Histone H2A type 1-H OS=Mus musculus OX=10090 GN=Hist1h2ah PE=1 SV=3	11.63	13950.3	4509.21	Q8CGP6	3	27.34	0	H2A1H_MOUSE	76698.9	38660.7	35540.2	24226.7						34638.5		37194.3
40S ribosomal protein S3 OS=Mus musculus OX=10090 GN=Rps3 PE=1 SV=1	10.24	26845.4	4501.22	P62908	12	44.03	0	RS3_MOUSE	3869	9382	15242.7	35519	31578	24931	24762	15731.3	16620.3		35392.7	5863.33
Aconitate hydratase_ mitochondrial OS=Mus musculus OX=10090 GN=Aco2 PE=1 SV=1	7.84	86205	4495.09	Q99KI0	23	30.77	0	ACON_MOUSE	17226	7099	10206	15217.7	14411	13978.7	34072.7	23429	28894		2787.5	33717.3
GTP-binding nuclear protein Ran OS=Mus musculus OX=10090 GN=Ran PE=1 SV=3	7.33	24594.2	4494.28	P62827	7	31.02	0	RAN_MOUSE	9997.5	4484.67	12039	31089.7	29539.7	35738.7	22441	20429.3	23984.3	2940	32369.3	13748.3
Keratin_ type II cytoskeletal 8 OS=Mus musculus OX=10090 GN=Krt8 PE=1 SV=4	5.55	54565.4	4493.85	P11679	15	26.53	0	K2C8_MOUSE	10042.3	10264.8	26281	7521.33	6680	7633.33	4840	4600.32	4854.33		13081	8739.5
Ras-related protein Rab-3A OS=Mus musculus OX=10090 GN=Rab3a PE=1 SV=1	4.66	25198	4477.33	P63011	3	13.64	0	RAB3A_MOUSE	2584.33	1917.33		2651.68	3437.33	9662.5	28289.6	21004.4	27986.1		838.333	7740
14-3-3 protein beta/alpha OS=Mus musculus OX=10090 GN=Ywhab PE=1 SV=3	4.57	28200.5	4439.35	Q9CQV8	8	34.15	0	1433B_MOUSE	17393.2	11640	11141.5	19447	19818.5	30543.9	15323.5	16770	22548.9
Glyceraldehyde-3-phosphate dehydrogenase OS=Mus musculus OX=10090 GN=Gapdh PE=1 SV=2	8.36	36095.2	4337.16	P16858	8	29.73	0	G3P_MOUSE	116433	39783.3	40511.3	49759.7	91072	85507.7	70635.3	63264	85004	22596	82521.3	55269
Hydroxyacyl-coenzyme A dehydrogenase_ mitochondrial OS=Mus musculus OX=10090 GN=Hadh PE=1 SV=2	9.08	34635	4284.14	Q61425	7	15.61	0	HCDH_MOUSE	104916	27052.3	42895	48196	82328.7	52162.7	48997.7	60551.3	142296	4431		21824
Heterogeneous nuclear ribonucleoproteins A2/B1 OS=Mus musculus OX=10090 GN=Hnrnpa2b1 PE=1 SV=2	9.27	37459.8	4221.05	O88569	13	42.78	0	ROA2_MOUSE	38232.3	29297	26664.3	43172	49622	53373	36387.3	40107.3	54771	8264.67	14702.7	59297
Peptidyl-prolyl cis-trans isomerase FKBP1A OS=Mus musculus OX=10090 GN=Fkbp1a PE=1 SV=2	8.61	11979.7	4111.33	P26883	1	12.04	0	FKB1A_MOUSE	18305	20427	11883	15943	21694	28965	8269	16556	21997	17454	2894	15893
Pterin-4-alpha-carbinolamine dehydratase OS=Mus musculus OX=10090 GN=Pcbd1 PE=1 SV=2	6.37	12042.6	4058.01	P61458	3	23.08	0	PHS_MOUSE	13164.5	10114.7	9417.67	3946	6470.5	5411	3949	3501	6418			26497.5
Carboxypeptidase E OS=Mus musculus OX=10090 GN=Cpe PE=1 SV=2	4.89	53655.1	4020.64	Q00493	14	24.58	0	CBPE_MOUSE	126305	38108.3	27166.3	44013.3	73739.3	41669	39727.7	41481.7	104373	7410		53453
60S ribosomal protein L28 OS=Mus musculus OX=10090 GN=Rpl28 PE=1 SV=2	12.5	15790.5	3943.82	P41105	6	37.96	0	RL28_MOUSE	4610.67	4514.67	7584	21710	11106.7	12914	19529	13046.3	12362		12866.3	13284
Ras-related protein Rab-10 OS=Mus musculus OX=10090 GN=Rab10 PE=1 SV=1	8.58	22769.1	3868.47	P61027	6	29	0	RAB10_MOUSE		1944	2331	9523.07	3343	5299.5	11661.7	8264.5	6575.67		3923	6657.5
Voltage-dependent anion-selective channel protein 1 OS=Mus musculus OX=10090 GN=Vdac1 PE=1 SV=3	8.7	32522.6	3865.41	Q60932	7	27.36	0	VDAC1_MOUSE	22892.5	10383	18394	13148.3	11931.3	16250.3	36358.7	20385.2	19654.3	3357	12692.3	3069.88
Hemoglobin subunit beta-1 OS=Mus musculus OX=10090 GN=Hbb-b1 PE=1 SV=2	7.51	15954.3	3808.25	P02088	5	44.9	0	HBB1_MOUSE	13861	17833.7	15500	46526	93894	81123	48245.5	77941.5	60404		41386	14955
60S ribosomal protein L22 OS=Mus musculus OX=10090 GN=Rpl22 PE=1 SV=2	9.76	14816	3787.01	P67984	4	24.22	0	RL22_MOUSE	3991	5959	8591.33	14046.7	16297	14320	10669.3	10837.5	10829.5		30210
ATP synthase subunit d_ mitochondrial OS=Mus musculus OX=10090 GN=Atp5pd PE=1 SV=3	5.38	18806.5	3737.32	Q9DCX2	7	38.51	0	ATP5H_MOUSE		6867.67	6323.33	2433		2388	6974	5035.67	3715.67			17026
Proteasome subunit alpha type-6 OS=Mus musculus OX=10090 GN=Psma6 PE=1 SV=1	6.39	27828.7	3712.57	Q9QUM9	6	24.8	0	PSA6_MOUSE	9206	14733.3	10152	7149.33	8711.33	8978	6178.67	8908.5	6278.33		6964	2216.33
60S ribosomal protein L6 OS=Mus musculus OX=10090 GN=Rpl6 PE=1 SV=3	11.37	33566.7	3702.88	P47911	11	26.35	0	RL6_MOUSE	4678.67	5907.67	7416.67	30810.3	24209.3	23315.3	35744	26494	19563		12376	10927.3
40S ribosomal protein S2 OS=Mus musculus OX=10090 GN=Rps2 PE=1 SV=3	10.89	31516.5	3669.02	P25444	10	31.74	0	RS2_MOUSE	7871	6907	9893	24585	14301.3	21547	20384	15062	13690.7		18938	9130.67
60S ribosomal protein L8 OS=Mus musculus OX=10090 GN=Rpl8 PE=1 SV=2	11.63	28252.8	3645.05	P62918	8	25.29	0	RL8_MOUSE	8928.67	5935	11293	36009	24068.7	24448.7	30470.3	22055.7	20427.7	4367	22587.3	11061
Eukaryotic initiation factor 4A-I OS=Mus musculus OX=10090 GN=Eif4a1 PE=1 SV=1	5.16	46382.2	3641.53	P60843	13	28.33	0	IF4A1_MOUSE	3777.5	5601.59	5726.43	15884.7	17158.3	22242	12741.5	16990.6	14300.9		19322.7	2290.94
Receptor of activated protein C kinase 1 OS=Mus musculus OX=10090 GN=Rack1 PE=1 SV=3	7.57	35533	3561.53	P68040	6	15.77	0	RACK1_MOUSE	14785.5	10877	15523	19530.3	23541.3	25585.7	13669	18387.5	17616.3		12701	5107.5
Histone H2A.V OS=Mus musculus OX=10090 GN=H2afv PE=1 SV=3	11.28	13508.7	3547.31	Q3THW5	4	31.25	0	H2AV_MOUSE	18285.5	18559.7	10641.8	75277.6	121967	130249	190602	130541	243713	34638.5	74684.7
Fructose-bisphosphate aldolase A OS=Mus musculus OX=10090 GN=Aldoa PE=1 SV=2	8.07	39812.2	3545.22	P05064	16	42.86	0	ALDOA_MOUSE	22293.3	24546.3	34197.7	43552	46478	57286	30090.7	28379	33480.3		32404.3	10450.3
Keratin_ type II cytoskeletal 2 oral OS=Mus musculus OX=10090 GN=Krt76 PE=1 SV=1	8.5	63358	3542.76	Q3UV17	11	16.33	0	K22O_MOUSE	148549	124102	142813	110461	97278.9	157644	120763	148977	170782		223091	19303
40S ribosomal protein S20 OS=Mus musculus OX=10090 GN=Rps20 PE=1 SV=1	10.71	13486.8	3507.11	P60867	2	19.33	0	RS20_MOUSE		6152	10964.5	9749	8924.5	12500	7217.5	10761	11572		11010	3865
Tubulin beta-3 chain OS=Mus musculus OX=10090 GN=Tubb3 PE=1 SV=1	4.63	50875	3492.8	Q9ERD7	9	27.11	0	TBB3_MOUSE			1110.42	1258.42	1175.76		811.609		778.852			9180.41
Prohibitin-2 OS=Mus musculus OX=10090 GN=Phb2 PE=1 SV=1	10.39	33296.4	3448.43	O35129	10	33.11	0	PHB2_MOUSE		12080.3	10963.3	32538	34054.7	30084.7	39985	24630.7	20243		13622	2616
Cytochrome c_ somatic OS=Mus musculus OX=10090 GN=Cycs PE=1 SV=2	10.21	11719.5	3416.89	P62897	5	33.33	0	CYC_MOUSE	15511	11523.3	6868	12976.7	11894.7	18074.5	8795.5	13192.5	14946			6964.5
60S ribosomal protein L35a OS=Mus musculus OX=10090 GN=Rpl35a PE=1 SV=2	11.47	12667.8	3381.73	O55142	5	28.18	0	RL35A_MOUSE		4231	4482.67	12205.3	8704.33	9370	10136.7	9743.33	7929		6180.67	2747
60S ribosomal protein L5 OS=Mus musculus OX=10090 GN=Rpl5 PE=1 SV=3	10.25	34628.8	3378.26	P47962	6	16.84	0	RL5_MOUSE	3264	2571.5	8877.33	33963	25181	24540.3	15941.3	15632.7	14649		13001.7
Ras-related protein Rab-35 OS=Mus musculus OX=10090 GN=Rab35 PE=1 SV=1	8.39	23310.4	3343.59	Q6PHN9	3	11.94	0	RAB35_MOUSE		2634		3561.5		2312	3004.67	2771	2491
Transthyretin OS=Mus musculus OX=10090 GN=Ttr PE=1 SV=1	5.76	15890	3328.86	P07309	3	25.85	0	TTHY_MOUSE	15065.7	17507.7	6085	2327	4111		1754		6809			6511.5
40S ribosomal protein S16 OS=Mus musculus OX=10090 GN=Rps16 PE=1 SV=4	10.79	16559.4	3328.66	P14131	9	54.11	0	RS16_MOUSE	4048	8118	9652.67	18443.3	10109	12752.3	12270.7	12392.7	11361.3		14570	3548.5
ProSAAS OS=Mus musculus OX=10090 GN=Pcsk1n PE=1 SV=2	5.53	27327.3	3307.74	Q9QXV0	4	21.32	0	PCS1N_MOUSE		3838	3011.67	1834	5081	2413	2640		3276	12356		38744.3
Heat shock protein 75 kDa_ mitochondrial OS=Mus musculus OX=10090 GN=Trap1 PE=1 SV=1	6.27	80551.3	3299.74	Q9CQN1	7	9.63	0	TRAP1_MOUSE		1734	3458	6004	3603.67	4803.33	4794.33	3399.67	2788.67		5525.67
Keratin_ type I cytoskeletal 20 OS=Mus musculus OX=10090 GN=Krt20 PE=1 SV=1	5.13	49091.3	3276.24	Q9D312	3	5.1	0	K1C20_MOUSE			1452.7		1618.48		1338.05		1615.79			1958
Rho GDP-dissociation inhibitor 1 OS=Mus musculus OX=10090 GN=Arhgdia PE=1 SV=3	4.92	23464.5	3262.06	Q99PT1	4	26.96	0	GDIR1_MOUSE	9031	10699.3	11249	4875.33	5114	5984	3111	3375	3548			6712.67
Dolichyl-diphosphooligosaccharide--protein glycosyltransferase subunit DAD1 OS=Mus musculus OX=10090 GN=Dad1 PE=1 SV=3	6.93	12667.8	3231.86	P61804	4	35.4	0	DAD1_MOUSE		3679.33	1994.5	8710	4211	5444	10141.7	8560.33	6436.67		5446
Tubulin alpha-4A chain OS=Mus musculus OX=10090 GN=Tuba4a PE=1 SV=1	4.75	50665.8	3222.45	P68368	12	28.13	0	TBA4A_MOUSE		7063.49	7782.1	17742.1	10284	10184.4	12973	10215.9	10471.3		6953.39	2271.92
Peroxiredoxin-6 OS=Mus musculus OX=10090 GN=Prdx6 PE=1 SV=3	5.63	24984.7	3209.64	O08709	9	38.84	0	PRDX6_MOUSE	22995.3	29808.7	14399.3	23546.3	28550.7	30714.7	16704.3	25523.3	18469		10611.7	2014
Superoxide dismutase [Mn]_ mitochondrial OS=Mus musculus OX=10090 GN=Sod2 PE=1 SV=3	8.84	24831.1	3198.89	P09671	4	20.27	0	SODM_MOUSE	4279	7341	9842	5866	6499.67	4965.5	3081.67	5666	4802.67
Malate dehydrogenase_ cytoplasmic OS=Mus musculus OX=10090 GN=Mdh1 PE=1 SV=3	6.18	36682.3	3148.52	P14152	9	30.54	0	MDHC_MOUSE	42347.3	9201.33	20860.3	22027.3	36611.3	16681	23757	18470.7	53024		2662	27896.3
Cytochrome c oxidase subunit 4 isoform 1_ mitochondrial OS=Mus musculus OX=10090 GN=Cox4i1 PE=1 SV=2	9.71	19587.5	3107.3	P19783	4	18.34	0	COX41_MOUSE		2558	5977	2710.33		4843	19998.3	10110.7	10435			3279
Phosphate carrier protein_ mitochondrial OS=Mus musculus OX=10090 GN=Slc25a3 PE=1 SV=1	9.6	40088.6	3093.55	Q8VEM8	7	17.09	0	MPCP_MOUSE		5441.67	8755.67	55012.3	20844.3	33661	101319	56384.7	82555.7	6377	25465.7	36802
Aspartate aminotransferase_ mitochondrial OS=Mus musculus OX=10090 GN=Got2 PE=1 SV=1	9.36	47810.7	3063.06	P05202	11	24.65	0	AATM_MOUSE	10048	5972.67	10188	11313.3	11959.3	8571	8114.67	11191.7	14999.3		3343	6090.33
Elongation factor 1-gamma OS=Mus musculus OX=10090 GN=Eef1g PE=1 SV=3	6.34	50403	3045.72	Q9D8N0	11	19.45	0	EF1G_MOUSE	13127	13370	22015.7	36267.3	23352	24911.3	15617.7	21443.3	19359		10449	18668.3
Hemoglobin subunit zeta OS=Mus musculus OX=10090 GN=Hbz PE=2 SV=2	7.46	16349	3032.16	P06467	2	12.68	0	HBAZ_MOUSE	9349						2693.17
60S ribosomal protein L23a OS=Mus musculus OX=10090 GN=Rpl23a PE=1 SV=1	11.15	17695.1	2999.58	P62751	5	26.28	0	RL23A_MOUSE	4877	5608	8916.33	16060.3	13581.3	13736.7	31730	15144.3	13869.7		6897	2827
Ras-related protein Rab-14 OS=Mus musculus OX=10090 GN=Rab14 PE=1 SV=3	5.82	24125.1	2991.84	Q91V41	5	34.42	0	RAB14_MOUSE		1937	2034	5010		2908	5850.33	4440	5745			7035
40S ribosomal protein S4_ X isoform OS=Mus musculus OX=10090 GN=Rps4x PE=1 SV=2	10.84	29825.9	2937.75	P62702	12	34.22	0	RS4X_MOUSE	6676.5	7287.33	11993	23540	15622.7	22609	23882.3	17415	16036.7		24863.3	6340.33
40S ribosomal protein S6 OS=Mus musculus OX=10090 GN=Rps6 PE=1 SV=1	11.5	28851.8	2888.26	P62754	5	12.85	0	RS6_MOUSE	13961	5252.67	8401.67	34307	18124.7	17779	28328	16784.7	12491.7		17683.3	6896
Ras-related protein Rab-7a OS=Mus musculus OX=10090 GN=Rab7a PE=1 SV=2	6.57	23774.9	2873.54	P51150	8	41.06	0	RAB7A_MOUSE		2936.67	4529	14657.3	7658.33	9008.33	16840.3	11420.7	11457.3		7252.5	7380.67
Calnexin OS=Mus musculus OX=10090 GN=Canx PE=1 SV=1	4.3	67677.2	2844.41	P35564	13	16.41	0	CALX_MOUSE		4043.67	7955	60148.3	11399.3	19847.7	64772	25496.3	26168.7		12284	25838.7
Proteasome subunit alpha type-7 OS=Mus musculus OX=10090 GN=Psma7 PE=1 SV=1	8.74	28026	2835.07	Q9Z2U0	8	35.48	0	PSA7_MOUSE	5645	13446.3	9039.67	6692	8474.67	6868.33	5218.67	5102	6225		4501	4078
Vimentin OS=Mus musculus OX=10090 GN=Vim PE=1 SV=3	4.86	53744.8	2779.22	P20152	15	32.83	0	VIME_MOUSE	144831	65079.7	71577.4	68018.2	96249.4	122994	125199	122645	69376.7	2447.67	70443.3
Prohibitin OS=Mus musculus OX=10090 GN=Phb PE=1 SV=1	5.44	29877.1	2775.4	P67778	12	47.79	0	PHB_MOUSE	4135	5829.67	10492.7	9128	10070.3	10722.3	12622	8286.33	7005		11629.7	6899.33
40S ribosomal protein S11 OS=Mus musculus OX=10090 GN=Rps11 PE=1 SV=3	10.95	18601.8	2757.95	P62281	9	34.18	0	RS11_MOUSE	6940.67	6857.33	8047.33	20922	13743.7	18566.3	22450.7	15958	13705		15395	4534.33
Cytochrome c oxidase subunit 6C OS=Mus musculus OX=10090 GN=Cox6c PE=1 SV=3	10.72	8469.03	2753.28	Q9CPQ1	3	28.95	0	COX6C_MOUSE		3721.67	5340.67				9764.33	7685	6243			15070.5
Keratin_ type II cytoskeletal 72 OS=Mus musculus OX=10090 GN=Krt72 PE=3 SV=1	7.17	57263.6	2740.09	Q6IME9	4	6.54	0	K2C72_MOUSE	3948.95	27255.6	25019	15252	23571.9	17665.3	38172.1	37563.7	10976.5
60S ribosomal protein L26 OS=Mus musculus OX=10090 GN=Rpl26 PE=1 SV=1	11.23	17258.2	2739.78	P61255	6	27.59	0	RL26_MOUSE	3715	3995	3786	7465.67	7200.33	7522	15811	8726.67	9015.33		7095.33
Glutathione S-transferase P 1 OS=Mus musculus OX=10090 GN=Gstp1 PE=1 SV=2	7.96	23780.3	2698.17	P19157	5	35.24	0	GSTP1_MOUSE	5698	4947	17610	4225.67	5497	5228	3041.5	2290.5	1939.5
Guanine nucleotide-binding protein G(I)/G(S)/G(O) subunit gamma-12 OS=Mus musculus OX=10090 GN=Gng12 PE=1 SV=3	9.48	8111.3	2695.06	Q9DAS9	2	25	0	GBG12_MOUSE		3882	3803	5084.5	2376	5652.5	18996.5	9992	12440.5			9291
60 kDa heat shock protein_ mitochondrial OS=Mus musculus OX=10090 GN=Hspd1 PE=1 SV=1	5.82	61126.7	2643.15	P63038	15	26	0	CH60_MOUSE	61012.7	8342	24792.3	17618.3	38920	26558.7	27553.3	23756.7	38857.7	9441	24417.3	38684.7
Keratin_ type II cytoskeletal 79 OS=Mus musculus OX=10090 GN=Krt79 PE=1 SV=2	7.71	57837.5	2620.66	Q8VED5	10	18.27	0	K2C79_MOUSE		98810.8	98412.5	40164.5	9518.33	21332.8	8220.39	6904	4889.9		1900.6	3850
Eukaryotic initiation factor 4A-II OS=Mus musculus OX=10090 GN=Eif4a2 PE=1 SV=2	5.17	46630.5	2617.97	P10630	10	27.52	0	IF4A2_MOUSE	3777.5	7588.76	7778.36	10275.6	7460.36		2936.19	3340.37	3270.12			22768.2
Histidine triad nucleotide-binding protein 1 OS=Mus musculus OX=10090 GN=Hint1 PE=1 SV=3	6.45	13891	2586.12	P70349	2	16.67	0	HINT1_MOUSE	6395	5779	4505	4575.5	7139.5	5744	4471	3963	7234.5	4070		9661
Protein ERGIC-53 OS=Mus musculus OX=10090 GN=Lman1 PE=1 SV=1	5.91	58074	2557.09	Q9D0F3	6	8.32	0	LMAN1_MOUSE		2818.5		6084.33	5049	4950	39188.3	19589.7	24225.3			50330.7
Signal peptidase complex catalytic subunit SEC11A OS=Mus musculus OX=10090 GN=Sec11a PE=1 SV=1	9.81	20626.4	2519.49	Q9R0P6	4	16.76	0	SC11A_MOUSE		7681	13765.7	10899.7	7433.33	11841.3	13217.3	12183	8544.67		53280.5
Nucleoside diphosphate kinase A OS=Mus musculus OX=10090 GN=Nme1 PE=1 SV=1	7.27	17321.9	2478.97	P15532	7	42.76	0	NDKA_MOUSE	11273.5	12976.3	13678.3	15652.1	18361.2	18325.5	11961.4	11607.2	3164.21		8864.35	10429.6
Malate dehydrogenase_ mitochondrial OS=Mus musculus OX=10090 GN=Mdh2 PE=1 SV=3	8.85	36067.7	2468.75	P08249	9	32.84	0	MDHM_MOUSE	30041.3	17388	21662.3	16823.7	28151.3	35966.3	18708.7	25250.7	39334		10229	27880
Hypoxia up-regulated protein 1 OS=Mus musculus OX=10090 GN=Hyou1 PE=1 SV=1	4.94	111409	2457.43	Q9JKR6	26	30.13	0	HYOU1_MOUSE	49175	11487	23146	16545.7	26361.7	13912	31487	24910	32906.3	3649	4499	21248.3
60S ribosomal protein L12 OS=Mus musculus OX=10090 GN=Rpl12 PE=1 SV=2	10.11	17975.7	2454.04	P35979	3	24.24	0	RL12_MOUSE	10746	9272.5	10619	12347	22546	24137	15134	14304	12880			15298.5
Protein-glutamine gamma-glutamyltransferase K OS=Mus musculus OX=10090 GN=Tgm1 PE=1 SV=2	6.07	90738.1	2452.41	Q9JLF6	9	11.66	0	TGM1_MOUSE	6325.5	38856.3	6622.67	7251	5386	4831.67	4391	8207.67
Heterogeneous nuclear ribonucleoprotein U OS=Mus musculus OX=10090 GN=Hnrnpu PE=1 SV=1	5.86	88716.2	2451.57	Q8VEK3	12	14.38	0	HNRPU_MOUSE	11557.3	10531.7	15456.7	42234	30204	43702.7	52001.7	40156.3	44307.3		61495.7	12529.3
Ras-related protein Rab-13 OS=Mus musculus OX=10090 GN=Rab13 PE=1 SV=1	10.1	22941.3	2414.83	Q9DD03	3	12.87	0	RAB13_MOUSE	2584.33	1917.33		5269.68	3437.33						838.333
L-lactate dehydrogenase A chain OS=Mus musculus OX=10090 GN=Ldha PE=1 SV=3	7.68	36840.8	2407.66	P06151	5	11.14	0	LDHA_MOUSE		4288.34	11186	24974.3	16645.2	24541.6	12349.8	10585.1	5729.37		55873.8
60S ribosomal protein L34 OS=Mus musculus OX=10090 GN=Rpl34 PE=1 SV=2	12	13521	2407.51	Q9D1R9	3	20.51	0	RL34_MOUSE	6491	4742.5	7980	22956.5	9237.67	17222.5	18836.5	15363.5	8633.33		9332.67
60S ribosomal protein L10a OS=Mus musculus OX=10090 GN=Rpl10a PE=1 SV=3	10.66	25087.5	2398.36	P53026	5	17.05	0	RL10A_MOUSE	4725	3133.5	7753.67	29258.7	11804	15880.3	13315	9119.67	12448		21686.5	8850
Rab GDP dissociation inhibitor beta OS=Mus musculus OX=10090 GN=Gdi2 PE=1 SV=1	5.87	51050.5	2393.71	Q61598	8	19.33	0	GDIB_MOUSE	17347.5	12111.3	9789.7	10658.7	15800.7	17231.5	8181.5	10018.5	12403.5		4405.5	12187.3
Stress-70 protein_ mitochondrial OS=Mus musculus OX=10090 GN=Hspa9 PE=1 SV=3	5.72	73746.5	2381.93	P38647	17	28.57	0	GRP75_MOUSE	12774.3	9413	15085.7	12930	14639.7	20047.3	12607	11075.3	13957.3		16331.7	15234.7
L-lactate dehydrogenase B chain OS=Mus musculus OX=10090 GN=Ldhb PE=1 SV=2	5.65	36857.5	2360.02	P16125	8	20.36	0	LDHB_MOUSE		7906.66	11491.3	26871	17010.8	32392.7	14421.9	15885.2	8936.63		73231.8
40S ribosomal protein S13 OS=Mus musculus OX=10090 GN=Rps13 PE=1 SV=2	11.18	17222.3	2353.67	P62301	4	26.49	0	RS13_MOUSE	5208	5378	4994.67	11725.3	10408.7	10498.7	18289.7	11049	9217		8211.5	3876
Neuroendocrine convertase 2 OS=Mus musculus OX=10090 GN=Pcsk2 PE=1 SV=1	5.99	71355.8	2353.39	P21661	10	16.8	0	NEC2_MOUSE	19805.7	14136	18121.7	19103.3	19178.7	16478.7	24737.3	6737.33	8351.67	12438		58907
Trifunctional enzyme subunit alpha_ mitochondrial OS=Mus musculus OX=10090 GN=Hadha PE=1 SV=1	9.62	83354.3	2341.29	Q8BMS1	14	18.22	0	ECHA_MOUSE	6562.33	3405	2543.67	4776.33	3169.67	7272	22127	16996.7	16492		2876
60S acidic ribosomal protein P0 OS=Mus musculus OX=10090 GN=Rplp0 PE=1 SV=3	5.87	34387.6	2277.55	P14869	8	21.14	0	RLA0_MOUSE	9361.5	6889.33	11151.7	21302.7	16053	15914.7	12162.3	12445.3	12545.3		12576.3	3208
Elongation factor 2 OS=Mus musculus OX=10090 GN=Eef2 PE=1 SV=2	6.43	96283.7	2275.6	P58252	16	16.67	0	EF2_MOUSE	21703.3	19471.3	25643.3	57957.7	40880	46288.2	31165	24373.7	27014.3	4631	62431.7	19993.7
Cytochrome b-c1 complex subunit 2_ mitochondrial OS=Mus musculus OX=10090 GN=Uqcrc2 PE=1 SV=1	9.71	48292	2240	Q9DB77	7	21.19	0	QCR2_MOUSE	6628.33	6209.67	11088.7	2971.67		3999	15579.3	10784.7	10464.3			234879
Guanine nucleotide-binding protein G(i) subunit alpha-2 OS=Mus musculus OX=10090 GN=Gnai2 PE=1 SV=5	5.12	41059.3	2225.59	P08752	3	9.01	0	GNAI2_MOUSE		2054	2368	3993.67		2010	9792.67	7192.5	4936.67		2448	16408
60S ribosomal protein L27 OS=Mus musculus OX=10090 GN=Rpl27 PE=1 SV=2	11.22	15797.8	2213.76	P61358	3	19.12	0	RL27_MOUSE	3536	4385.5	4870	11076	23328	16275	17520.7	11424.3	9405		5429
Aromatic-L-amino-acid decarboxylase OS=Mus musculus OX=10090 GN=Ddc PE=1 SV=1	6.17	54558.5	2160.9	O88533	10	25.63	0	DDC_MOUSE	15598.7	11437.7	17475.3	12503.3	12953.7	11419.3	7143	13497.5	18087.3			32616.7
ATP synthase protein 8 OS=Mus musculus OX=10090 GN=Mtatp8 PE=1 SV=1	10.58	7766.3	2146.5	P03930	3	43.28	0	ATP8_MOUSE		12298	12796	4844.67	14639	7030	10462.7	6965.5	3978			37313
Transmembrane emp24 domain-containing protein 10 OS=Mus musculus OX=10090 GN=Tmed10 PE=1 SV=1	6.29	25081.9	2140.73	Q9D1D4	3	12.79	0	TMEDA_MOUSE		2558.33	8248	10346	4497.33	7961.67	46320	27801	29903.3			46857
Voltage-dependent anion-selective channel protein 2 OS=Mus musculus OX=10090 GN=Vdac2 PE=1 SV=2	7.38	32360.2	2135.7	Q60930	8	26.44	0	VDAC2_MOUSE		8860	7879.67	13829.7	8869.31	10128	24695.7	15262.8	16179.3		24340.3	5463.17
Keratin_ type II cytoskeletal 7 OS=Mus musculus OX=10090 GN=Krt7 PE=1 SV=1	5.56	50708.9	2134.97	Q9DCV7	11	23.19	0	K2C7_MOUSE	11480.7	6698.17	9823.1	5447.88	6207	6295.82	3267.83	4491.49	5664.33		6995.03	3133
Heterogeneous nuclear ribonucleoprotein H OS=Mus musculus OX=10090 GN=Hnrnph1 PE=1 SV=3	5.88	49484.7	2134.02	O35737	6	16.48	0	HNRH1_MOUSE	10795.7	6628.33	9730.67	6675.67	13090.4	12142.4	9416.3	8195.92	12390.5		7641.99	6147.67
Rab GDP dissociation inhibitor alpha OS=Mus musculus OX=10090 GN=Gdi1 PE=1 SV=3	4.77	51092	2125.85	P50396	2	6.04	0	GDIA_MOUSE			8324.46				8181.5	10018.5	12403.5		4405.5
Ras-related protein Rab-12 OS=Mus musculus OX=10090 GN=Rab12 PE=1 SV=3	8.51	27670.7	2088.61	P35283	1	4.12	0	RAB12_MOUSE		4732	3757	5465	2566	3425	11219	9087	8441
Prelamin-A/C OS=Mus musculus OX=10090 GN=Lmna PE=1 SV=2	6.58	74522.8	2074.88	P48678	26	37.14	0	LMNA_MOUSE	15071.3	35275.3	29231.3	11980	9300.67	42594.7	9079.33	13322	10029.7		8567	11517
Actin-related protein 2/3 complex subunit 4 OS=Mus musculus OX=10090 GN=Arpc4 PE=1 SV=3	8.78	19781.1	2065.2	P59999	4	22.62	0	ARPC4_MOUSE		5270.33	5174.67	10534.7	7446.5	6153	5404.5	5109	5607.5		2862.33
Ras-related protein Rab-4A OS=Mus musculus OX=10090 GN=Rab4a PE=1 SV=2	5.74	24693.9	2051.4	P56371	1	7.34	0	RAB4A_MOUSE		4887	2050	1510	2361	2809	2448	2844	1836		2830	5724
Arginase-1 OS=Mus musculus OX=10090 GN=Arg1 PE=1 SV=1	6.6	34979	2049.21	Q61176	6	21.67	0	ARGI1_MOUSE	4670.5	22441.3	8425	3988.33	4670.67	8552	8718	12063	3967		2567	2638
Dolichyl-diphosphooligosaccharide--protein glycosyltransferase subunit 1 OS=Mus musculus OX=10090 GN=Rpn1 PE=1 SV=1	6.03	68699.5	2033.15	Q91YQ5	13	21.71	0	RPN1_MOUSE		4107.67	3519.33	16912	4518.67	7773.33	26232	14645.3	15211		9444	6328
Ras-related protein Rab-37 OS=Mus musculus OX=10090 GN=Rab37 PE=1 SV=2	5.39	24827	2026.16	Q9JKM7	1	5.38	0	RAB37_MOUSE												1437
Ras-related protein Rab-27A OS=Mus musculus OX=10090 GN=Rab27a PE=1 SV=1	5.04	25302.4	2010.23	Q9ERI2	3	13.57	0	RB27A_MOUSE		1966.5	1215	5286	4916	7323.5	28798	16662.3	15886
Ubiquitin-conjugating enzyme E2 N OS=Mus musculus OX=10090 GN=Ube2n PE=1 SV=1	6.18	17194.9	1965.91	P61089	3	19.08	0	UBE2N_MOUSE	11236	5036.67	4663	4386.67	6726.33	5241.33	4088	4392.5	4498		4562	7792
T-complex protein 1 subunit theta OS=Mus musculus OX=10090 GN=Cct8 PE=1 SV=3	5.3	60125.9	1938.41	P42932	17	31.2	0	TCPQ_MOUSE	7219	6036	9972	16732	11898	12348.7	9665.33	7982	8263.67		9569.33	6285
Heterogeneous nuclear ribonucleoprotein A1 OS=Mus musculus OX=10090 GN=Hnrnpa1 PE=1 SV=2	9.63	34310.3	1924.88	P49312	7	25	0	ROA1_MOUSE	15423.7	39927.3	35568	44264	37904	40010.3	32883	32249.3	21913	3475	25939.3	17066.3
Dihydropyrimidinase-related protein 2 OS=Mus musculus OX=10090 GN=Dpysl2 PE=1 SV=2	5.95	62676.9	1917.56	O08553	11	23.43	0	DPYL2_MOUSE	10447.3	6373	18069.7	6901	12218	5526.67	7057.33	5132.67	10152.7			22949.7
Histone H1.5 OS=Mus musculus OX=10090 GN=H1-5 PE=1 SV=2	11.68	22576.2	1893.18	P43276	1	4.93	0	H15_MOUSE	3386	6548	2262	46039	8412	18371	48902	25733	20937		3982
Triosephosphate isomerase OS=Mus musculus OX=10090 GN=Tpi1 PE=1 SV=4	5.44	32705.1	1891.8	P17751	7	28.43	0	TPIS_MOUSE	9440	9844.33	10079	7446.67	8960	10704.5	6676	6127.5	9356.5		11345	8865.33
Serum albumin OS=Mus musculus OX=10090 GN=Alb PE=1 SV=3	5.7	70745.6	1858.18	P07724	1	2.14	0	ALBU_MOUSE		60535	84168	32087	8588	6323	3026				57887
Transketolase OS=Mus musculus OX=10090 GN=Tkt PE=1 SV=1	7.25	68314.9	1844.01	P40142	16	25.36	0	TKT_MOUSE	11426.7	10034.7	13936	17449.7	11641.3	19043.3	10402.7	9782	11423.7		12906.3	9085.33
Heterogeneous nuclear ribonucleoprotein A3 OS=Mus musculus OX=10090 GN=Hnrnpa3 PE=1 SV=1	9.3	39880.2	1823.81	Q8BG05	9	25.07	0	ROA3_MOUSE	22577	18625.3	16520	20484.3	32231.3	20501.7	20024.3	16854.7	48167.7		5196.67	41322
Annexin A4 OS=Mus musculus OX=10090 GN=Anxa4 PE=1 SV=4	5.25	36201	1814.67	P97429	12	33.23	0	ANXA4_MOUSE		14362.3	16742	8590	5140	9905	15669.7	14422.3	13532.3		2665	7997
Vesicular integral-membrane protein VIP36 OS=Mus musculus OX=10090 GN=Lman2 PE=1 SV=2	6.53	40772	1789.94	Q9DBH5	5	11.45	0	LMAN2_MOUSE		2442.5	2840	12291.3	4058.67	6071	17678.7	13499.3	11872.7		8590	4517
Guanine nucleotide-binding protein G(o) subunit alpha OS=Mus musculus OX=10090 GN=Gnao1 PE=1 SV=3	5.2	40654.9	1789.75	P18872	7	20.62	0	GNAO_MOUSE		2036	2417.33	5192.67	3094.33	6246.33	24049	15083	16493.3			14092.3
Glucose-6-phosphate isomerase OS=Mus musculus OX=10090 GN=Gpi PE=1 SV=4	8.22	62995.1	1776.45	P06745	8	14.16	0	G6PI_MOUSE	8141	10489.7	15747.3	31995.3	12916	7348.33	7349	4748.33	6365.67		10121	3805.5
Proteasome subunit beta type-1 OS=Mus musculus OX=10090 GN=Psmb1 PE=1 SV=1	7.83	26600.3	1735.73	O09061	3	13.75	0	PSB1_MOUSE	5723	19667.7	5366	31716.7	15531	21557.3	16820.3	28369.3	4636.33		5437.67	2516
Transmembrane emp24 domain-containing protein 9 OS=Mus musculus OX=10090 GN=Tmed9 PE=1 SV=2	8.7	27241.3	1722.3	Q99KF1	3	10.21	0	TMED9_MOUSE		3277.33	4770	11623	4508.5	5284.33	14185	11841	10478.3		4505	7294
Adenosylhomocysteinase OS=Mus musculus OX=10090 GN=Ahcy PE=1 SV=3	6.11	48201.5	1719.97	P50247	9	21.53	0	SAHH_MOUSE	4556	7424.33	8911.67	14109.3	12896.7	9978.67	6518.33	7341.67	8684		10608.7	3769.5
Dihydrolipoyl dehydrogenase_ mitochondrial OS=Mus musculus OX=10090 GN=Dld PE=1 SV=2	7.82	54785.7	1691.68	O08749	7	13.36	0	DLDH_MOUSE	15186	9497.33	17847	7784.67	11214.7	6947.67	7709	7326.67	10839			5837
Keratin_ type II cytoskeletal 4 OS=Mus musculus OX=10090 GN=Krt4 PE=1 SV=2	8.23	56625.6	1678.7	P07744	4	7.24	0	K2C4_MOUSE		3993.09	6682.6	3896.65	9771.14	13271.6	8988.72	10908.6	6207.45		20112.2
Guanine nucleotide-binding protein G(s) subunit alpha isoforms short OS=Mus musculus OX=10090 GN=Gnas PE=1 SV=1	5.6	46119.9	1671.58	P63094	8	23.86	0	GNAS2_MOUSE	3816	6719.5	4473	6397	3224.33	3597	6075.67	5262.33	3943		3155.5	1879
Clathrin heavy chain 1 OS=Mus musculus OX=10090 GN=Cltc PE=1 SV=3	5.36	193325	1649.69	Q68FD5	30	18.15	0	CLH1_MOUSE	25356.7	53417.7	57334.3	77159.7	53391	62095	60139.3	49808.7	20732		15552	30117
60S ribosomal protein L35 OS=Mus musculus OX=10090 GN=Rpl35 PE=1 SV=1	11.69	14552.6	1615.34	Q6ZWV7	4	26.02	0	RL35_MOUSE	12060	5271	6596	10320	11954	12999	22638	16964.3	13875		9738	5613
Proteasome subunit beta type-2 OS=Mus musculus OX=10090 GN=Psmb2 PE=1 SV=1	6.64	23077.5	1614.72	Q9R1P3	3	14.43	0	PSB2_MOUSE		9944.33	6010.33	6270.33	7581	5224	3251	7729			2949.5	2295
60S ribosomal protein L31 OS=Mus musculus OX=10090 GN=Rpl31 PE=1 SV=1	11.21	14462.9	1595.23	P62900	3	20.8	0	RL31_MOUSE			7865.5	9714.67	9832	8937.67	13505.7	8991	2393		6118.5	9873
10 kDa heat shock protein_ mitochondrial OS=Mus musculus OX=10090 GN=Hspe1 PE=1 SV=2	9.13	10962.7	1585.74	Q64433	5	45.1	0	CH10_MOUSE		7124.67	4480.67	3241.5	6861	9012.33	4902.33	7510.5	6940.67	6321		7071.33
D-3-phosphoglycerate dehydrogenase OS=Mus musculus OX=10090 GN=Phgdh PE=1 SV=3	6.13	57384	1568.94	Q61753	7	12.95	0	SERA_MOUSE		3929.67	8097.33	12696	9040.67	14924.3	7916	5291.33	3629.33		23154	7846
Serine/arginine-rich splicing factor 3 OS=Mus musculus OX=10090 GN=Srsf3 PE=1 SV=1	12.13	19557.7	1563.81	P84104	2	12.8	0	SRSF3_MOUSE	13382	7248	7778	8077.5	8492.5	8271.5	9797	9340.5	11884.5		6062.5	11163
Fumarate hydratase_ mitochondrial OS=Mus musculus OX=10090 GN=Fh PE=1 SV=3	9.51	54585	1552.99	P97807	10	21.1	0	FUMH_MOUSE	13663.7	9214.33	8612.33	14148.3	17323.3	7450.67	8826.33	9779	10139.7			9836
Ras-related protein Rab-6A OS=Mus musculus OX=10090 GN=Rab6a PE=1 SV=4	5.23	23703.9	1536.69	P35279	2	9.62	0	RAB6A_MOUSE				1703			1103					8475
Heterogeneous nuclear ribonucleoprotein K OS=Mus musculus OX=10090 GN=Hnrnpk PE=1 SV=1	5.22	51261.5	1530.43	P61979	7	17.49	0	HNRPK_MOUSE	12125.3	8885	12430.7	11681.3	23508.7	16064.3	13579.7	10366	15894.3		14932	8019.5
Ras-related C3 botulinum toxin substrate 1 OS=Mus musculus OX=10090 GN=Rac1 PE=1 SV=1	8.58	21849.3	1528.88	P63001	2	10.42	0	RAC1_MOUSE			3467	21059	7764	8591	12559.5	8230	6350		9993
Sarcoplasmic/endoplasmic reticulum calcium ATPase 2 OS=Mus musculus OX=10090 GN=Atp2a2 PE=1 SV=2	5.06	116512	1515.35	O55143	16	14.75	0	AT2A2_MOUSE		3416.33	3478.5	19300	4720.53	9319	64500.3	26965	26944.2		3078.33	10606.3
ADP-ribosylation factor 5 OS=Mus musculus OX=10090 GN=Arf5 PE=1 SV=2	6.39	20643.8	1502.05	P84084	4	18.33	0	ARF5_MOUSE	5988.54	1444.37	956.754	5543.34	5816.15	4060.3	3322.19	4242.76	4475.82		3114.6	12674
Protein mago nashi homolog 2 OS=Mus musculus OX=10090 GN=Magohb PE=2 SV=1	5.97	17148.6	1496.78	Q9CQL1	1	7.53	0	MGN2_MOUSE	6157	3318		9294	9306	11163	6640	12517	10531
Aldo-keto reductase family 1 member B1 OS=Mus musculus OX=10090 GN=Akr1b1 PE=1 SV=3	6.83	36074.5	1489.33	P45376	7	18.04	0	ALDR_MOUSE	7481	6476	5487	5914.33	10268.3	8256.33	4939.33	15669	31849.3		5491	25652
S-formylglutathione hydrolase OS=Mus musculus OX=10090 GN=Esd PE=1 SV=1	6.78	31889.9	1486.68	Q9R0P3	3	14.18	0	ESTD_MOUSE	8730	5362	4978	4985.67	15595	10800	9181	8983	13042			7324
Ras-related protein Rap-1b OS=Mus musculus OX=10090 GN=Rap1b PE=1 SV=2	5.46	21052.9	1482.74	Q99JI6	3	11.96	0	RAP1B_MOUSE		1649	1824	6019.67	4104.5	5937.5	15793	10815.3	12080		2931
Keratin_ type I cuticular Ha3-II OS=Mus musculus OX=10090 GN=Krt33b PE=1 SV=2	4.59	47517.5	1480.02	Q61897	2	3.96	0	KT33B_MOUSE		2313.97	794.739	1037.06	2366.16		2179.16	2939.55	1842.9
Transitional endoplasmic reticulum ATPase OS=Mus musculus OX=10090 GN=Vcp PE=1 SV=4	4.96	90006.3	1475.87	Q01853	15	18.86	0	TERA_MOUSE	13551	9738.33	12428.3	12043.7	19306.3	14093.3	11091.3	11851	15926		3807	7461
Dihydropteridine reductase OS=Mus musculus OX=10090 GN=Qdpr PE=1 SV=2	7.85	25798.4	1475.31	Q8BVI4	2	7.88	0	DHPR_MOUSE	18084		10974	4927	13602	10166	6952	9090	7494.5			5606
Heterogeneous nuclear ribonucleoprotein M OS=Mus musculus OX=10090 GN=Hnrnpm PE=1 SV=3	8.93	77991.2	1464.34	Q9D0E1	6	8.64	0	HNRPM_MOUSE	5876	2278	5613.67	4614.33	4362	4001.5	4191.33	3517	3750.33		5160.67	17921
60S ribosomal protein L3 OS=Mus musculus OX=10090 GN=Rpl3 PE=1 SV=3	10.9	46395.1	1462.52	P27659	4	8.93	0	RL3_MOUSE	7947	5355	10887.7	48183.3	16205	17077.7	28250.7	14270.3	11724		17802	27109
Phosphoglucomutase-1 OS=Mus musculus OX=10090 GN=Pgm1 PE=1 SV=4	6.15	61703.4	1450.52	Q9D0F9	16	30.43	0	PGM1_MOUSE	4081.5	5197	6845	8762	7432	8247.67	4145	4376.67	4200.67		6390.67
Phosphoglycerate mutase 1 OS=Mus musculus OX=10090 GN=Pgam1 PE=1 SV=3	6.82	28946.1	1447.7	Q9DBJ1	6	25.59	0	PGAM1_MOUSE	7680	3965.33	9203.67	13736.3	16751.7	13280.3	8740.33	7177	10804.7		6883.33	10105.3
Pancreatic alpha-amylase OS=Mus musculus OX=10090 GN=Amy2 PE=1 SV=2	6.95	58002.7	1444.27	P00688	7	14.37	0	AMYP_MOUSE	57692	14810.3	5774.33	3675.33	13727.3	13121.3	9323	9793.33	6512.33	2977	48032	7938
Long-chain specific acyl-CoA dehydrogenase_ mitochondrial OS=Mus musculus OX=10090 GN=Acadl PE=1 SV=2	8.36	48307.2	1441.61	P51174	3	7.44	0	ACADL_MOUSE	10054	5938	5995.67	4657.67	3826	2353	4081
Keratin_ type II cytoskeletal 80 OS=Mus musculus OX=10090 GN=Krt80 PE=1 SV=1	5.92	51173.8	1427.18	Q0VBK2	3	5.31	0	K2C80_MOUSE	6819	10471.3	7893	5499	3577	5340	3377	6068.5
Keratin_ type I cuticular Ha6 OS=Mus musculus OX=10090 GN=Krt36 PE=1 SV=1	4.8	54045.2	1412.17	B1AQ75	2	3.59	0	KRT36_MOUSE		15205.2	33620.1
Keratin_ type I cuticular Ha2 OS=Mus musculus OX=10090 GN=Krt32 PE=1 SV=2	4.55	47563.1	1408.27	Q62168	2	4.42	0	K1H2_MOUSE	15968.9	38500	28412.4	22480.9	26745.6	13385.8	10546.6	35204.9	7282.39		9036.51
Secretagogin OS=Mus musculus OX=10090 GN=Scgn PE=2 SV=1	4.88	32373.9	1407.9	Q91WD9	6	22.1	0	SEGN_MOUSE	14451	11577.3	9067	14066.3	25817	17330	13509	12513.3	28725.3	11325		8595.33
Neutral alpha-glucosidase AB OS=Mus musculus OX=10090 GN=Ganab PE=1 SV=1	5.64	107368	1397.42	Q8BHN3	20	21.72	0	GANAB_MOUSE	6866.33	10857.3	13122.7	13050.7	11344	13555.3	14346	14135	15706		6622	8404.33
Malectin OS=Mus musculus OX=10090 GN=Mlec PE=1 SV=2	5.68	32513.2	1395.56	Q6ZQI3	1	4.47	0	MLEC_MOUSE				4352		3760	29141	14266	13293			23337
Heterogeneous nuclear ribonucleoprotein F OS=Mus musculus OX=10090 GN=Hnrnpf PE=1 SV=3	5.18	46072.1	1394.76	Q9Z2X1	3	5.78	0	HNRPF_MOUSE	6611.16	5022.2	6114.29	6244	6516.6	6855.89	4738.04	4857.42	6258.2		12892.5	3458
40S ribosomal protein S5 OS=Mus musculus OX=10090 GN=Rps5 PE=1 SV=3	10.29	23060.5	1390.94	P97461	2	4.9	0	RS5_MOUSE	5569			13483	10930	12941.5	12963.5	9878.5	9556		14452	4940
Proteasome subunit alpha type-3 OS=Mus musculus OX=10090 GN=Psma3 PE=1 SV=3	5.13	28633.4	1384.15	O70435	6	21.57	0	PSA3_MOUSE	10064	9381.67	8954.67	6892	9165	5043	7095	8151.33	8083			1894
Heterogeneous nuclear ribonucleoprotein D0 OS=Mus musculus OX=10090 GN=Hnrnpd PE=1 SV=2	7.92	38525.3	1335.91	Q60668	3	8.45	0	HNRPD_MOUSE	4107	6497.5	5733	9249.5	11577	7406.5	6896	5122	6666		6488	8094
40S ribosomal protein S3a OS=Mus musculus OX=10090 GN=Rps3a PE=1 SV=3	10.43	30113	1329.34	P97351	9	26.52	0	RS3A_MOUSE	12038	9148	4862.67	17893.3	15210.3	19790.3	21367.3	17674	16544.3		15533	12431
ATP synthase F(0) complex subunit B1_ mitochondrial OS=Mus musculus OX=10090 GN=Atp5pb PE=1 SV=1	9.5	29062.9	1328.24	Q9CQQ7	3	10.16	0	AT5F1_MOUSE	9963	13811	29500	8627.5	12469.5	9382	23132.3	21593	10233			5101
Sarcoplasmic/endoplasmic reticulum calcium ATPase 3 OS=Mus musculus OX=10090 GN=Atp2a3 PE=1 SV=3	5.52	115064	1320.27	Q64518	11	11.08	0	AT2A3_MOUSE		7328	40859	2779.41		4113.5	25441	13211	10981			5858.8
Alpha-actinin-4 OS=Mus musculus OX=10090 GN=Actn4 PE=1 SV=1	5.1	105434	1287.63	P57780	12	15.24	0	ACTN4_MOUSE	8139	6048.83	6712.83	8366.67	5170.18	3440.68		3201			2531.57	3989.33
Voltage-dependent anion-selective channel protein 3 OS=Mus musculus OX=10090 GN=Vdac3 PE=1 SV=1	9.06	31094.9	1287.25	Q60931	4	10.95	0	VDAC3_MOUSE		3991.94	4590.33	7091.94	4422.17	7229.69	18453.8	11853.5	10852.4		7062.3	5142.87
ATP synthase subunit O_ mitochondrial OS=Mus musculus OX=10090 GN=Atp5po PE=1 SV=1	10.66	23420.6	1284.35	Q9DB20	6	29.58	0	ATPO_MOUSE	7122.33		3445.67	1436	4240	4520	6897.33	5735	4127.67			8706.67
4F2 cell-surface antigen heavy chain OS=Mus musculus OX=10090 GN=Slc3a2 PE=1 SV=1	5.54	58450.7	1283.11	P10852	3	5.32	0	4F2_MOUSE		1975	5505	23997.5	10763	12417.5	4840.67	5205.5	3576		11260
60S ribosomal protein L19 OS=Mus musculus OX=10090 GN=Rpl19 PE=1 SV=1	12.01	23580.1	1279.42	P84099	4	23.98	0	RL19_MOUSE	9836	4995	8372	24536.3	15659.5	26285	22347.5	26864	23279		16265	8193.67
GTP-binding protein SAR1b OS=Mus musculus OX=10090 GN=Sar1b PE=1 SV=1	5.72	22495.9	1274.74	Q9CQC9	3	12.63	0	SAR1B_MOUSE	11327	1956	3484.67	9160.67	8618	4542.33	4921.33	3768.67	2984.67		4921.33
40S ribosomal protein S25 OS=Mus musculus OX=10090 GN=Rps25 PE=1 SV=1	10.84	13799.2	1270.81	P62852	3	20.8	0	RS25_MOUSE	2975	4750.33	7063.33	14244	12193.7	12026.3	15119.7	11368	8247.33		10086.3	2265
Signal peptidase complex subunit 2 OS=Mus musculus OX=10090 GN=Spcs2 PE=1 SV=1	8.83	25205.8	1253.76	Q9CYN2	4	15.49	0	SPCS2_MOUSE		2299	1264.5	5095.67		3099.67	20085.3	10677	7385		3223	20229
Transgelin-2 OS=Mus musculus OX=10090 GN=Tagln2 PE=1 SV=4	8.44	22566.6	1244.23	Q9WVA4	4	23.62	0	TAGL2_MOUSE	9081.5	7109	10762	5216	8848	10416.5	5467.5	7116.5	7402		10177
40S ribosomal protein S14 OS=Mus musculus OX=10090 GN=Rps14 PE=1 SV=3	10.78	16443.8	1238.77	P62264	4	23.18	0	RS14_MOUSE	8195	3683.67	8973.33	7168.33	6910.67	10654.3	11804.7	8598.67	9832.33		13630.3	6303.67
Spliceosome RNA helicase Ddx39b OS=Mus musculus OX=10090 GN=Ddx39b PE=1 SV=1	5.32	49491.7	1228.41	Q9Z1N5	7	16.82	0	DX39B_MOUSE	9440	7126.33	8925.67	11946	9812	10732	9397	8172	9522.67		8307.33	6037
Acetyl-CoA acetyltransferase_ mitochondrial OS=Mus musculus OX=10090 GN=Acat1 PE=1 SV=1	8.68	45158.4	1226.04	Q8QZT1	7	17.92	0	THIL_MOUSE	17713	2758.5	6826.67	5831	14887.7	8273	16097	12841	15721.7		2378	23678
60S ribosomal protein L21 OS=Mus musculus OX=10090 GN=Rpl21 PE=1 SV=3	11.16	18618.9	1223.31	O09167	3	15	0	RL21_MOUSE				3776	3718	3933	7940	3626	2865		5279	3462
Elongation factor Tu_ mitochondrial OS=Mus musculus OX=10090 GN=Tufm PE=1 SV=1	7.34	49907.6	1218.63	Q8BFR5	7	16.37	0	EFTU_MOUSE	6167	3699	4614.67	5978.33	5905	8092.33	10065.7	8185.67	9150		9288.67	4650
Myosin light polypeptide 6 OS=Mus musculus OX=10090 GN=Myl6 PE=1 SV=3	4.36	17101.2	1213.7	Q60605	4	29.8	0	MYL6_MOUSE	7286	3667.33	5497.33	5154.67	5038	4972	5006.67	4393.67	6157	4454	5732	8767.5
Alpha-N-acetylgalactosaminidase OS=Mus musculus OX=10090 GN=Naga PE=1 SV=2	6.03	47748.1	1199.09	Q9QWR8	4	7.71	0	NAGAB_MOUSE	10169	5229.33	5717.67	9035.33	13713.7	10341.7	6462.33	8937	13058.5			9672
ADP-ribosylation factor 1 OS=Mus musculus OX=10090 GN=Arf1 PE=1 SV=2	6.41	20753.8	1195.4	P84078	4	18.23	0	ARF1_MOUSE	10614.1	1444.37	4722.89	9902.26	12948	11350.6	6009.91	11800.8	12806.7		6945.07	41146
Moesin OS=Mus musculus OX=10090 GN=Msn PE=1 SV=3	6.21	67881.2	1184.26	P26041	15	18.37	0	MOES_MOUSE		2892.55	5533.34	7524.6	7269.55	9211.82	5954.79	6516.61	5614.77		8880.5	1333.33
Peroxiredoxin-5_ mitochondrial OS=Mus musculus OX=10090 GN=Prdx5 PE=1 SV=2	9.14	22239.7	1146.07	P99029	3	19.05	0	PRDX5_MOUSE		6154	5444.33	6148.5	3147
T-complex protein 1 subunit delta OS=Mus musculus OX=10090 GN=Cct4 PE=1 SV=3	8.01	58579.7	1137.15	P80315	8	15.96	0	TCPD_MOUSE	3509	3978	6194	7790.33	8232	7284	6753.33	4988	6682.33		8446.67
Succinate dehydrogenase [ubiquinone] flavoprotein subunit_ mitochondrial OS=Mus musculus OX=10090 GN=Sdha PE=1 SV=1	7.06	73669	1129.53	Q8K2B3	9	14.46	0	SDHA_MOUSE	10076.7	9361.67	9331.67	7977	8416.67	11761.3	14924.7	15384	18605		5430	7630
40S ribosomal protein S15a OS=Mus musculus OX=10090 GN=Rps15a PE=1 SV=2	10.88	14953.6	1126.88	P62245	4	28.46	0	RS15A_MOUSE		5561.67	6161.33	9837	10327.5	13363.5	9101.67	11537.5	10388.5		24323.5
Eukaryotic initiation factor 4A-III OS=Mus musculus OX=10090 GN=Eif4a3 PE=1 SV=3	6.32	47125.2	1117.07	Q91VC3	11	26.03	0	IF4A3_MOUSE		7172	4530.11	5402	4672.67	6675.33	5396	5085.67	3724.33		3688.33	9176.79
40S ribosomal protein S7 OS=Mus musculus OX=10090 GN=Rps7 PE=2 SV=1	10.85	22126.9	1111.86	P62082	4	12.89	0	RS7_MOUSE	6199.67		4741	4593.33	5962	6619.33	10543.3	4771.33	6339		4078
Transcriptional activator protein Pur-alpha OS=Mus musculus OX=10090 GN=Pura PE=1 SV=1	6.05	34997.8	1107.93	P42669	6	21.18	0	PURA_MOUSE	11967	6727.33	9163	5652.67	5512.67	4145	4268.5	4311.5	8960.5			8751
Sodium/potassium-transporting ATPase subunit alpha-1 OS=Mus musculus OX=10090 GN=Atp1a1 PE=1 SV=1	5.14	114294	1099.94	Q8VDN2	12	10.85	0	AT1A1_MOUSE			3431	17250	5823.67	7269.33	13665.3	9270.67	7959.33		6946.33	7346.5
Ras-related protein Rab-11A OS=Mus musculus OX=10090 GN=Rab11a PE=1 SV=3	6.15	24507.6	1090.47	P62492	5	21.76	0	RB11A_MOUSE		2812	2530.67	11336	5167	7695.33	14491	9515	9163.67		7405	5911.5
Guanine nucleotide-binding protein subunit alpha-13 OS=Mus musculus OX=10090 GN=Gna13 PE=1 SV=1	8.26	44396.9	1090.28	P27601	2	4.24	0	GNA13_MOUSE		3074	4631	9843	6022	11691	5296	6873	3626		20666
Succinate dehydrogenase [ubiquinone] iron-sulfur subunit_ mitochondrial OS=Mus musculus OX=10090 GN=Sdhb PE=1 SV=1	8.72	32612.4	1090.02	Q9CQA3	6	17.73	0	SDHB_MOUSE	4997	5933.5	7917.33	5709.5	6642.67	5449.33	7534.33	7744.67	9788.33
Vesicle-associated membrane protein 3 OS=Mus musculus OX=10090 GN=Vamp3 PE=1 SV=1	8.86	11594.3	1079.22	P63024	1	16.5	0	VAMP3_MOUSE		2934	4058	10360	6083	6264	30877	15069	14252
60S ribosomal protein L29 OS=Mus musculus OX=10090 GN=Rpl29 PE=1 SV=2	12.37	17644	1077.16	P47915	2	11.88	0	RL29_MOUSE	5452	2715	3420	6101	6683	6896	8296	6391	6998		2711	12471
Citrate synthase_ mitochondrial OS=Mus musculus OX=10090 GN=Cs PE=1 SV=1	8.76	52021.9	1062.96	Q9CZU6	6	14.44	0	CISY_MOUSE	6739	4297.67	7624.67	9180.67	7070.67	6567.33	5684	5876.33	11699.3		6086	2521
Endoplasmic reticulum-Golgi intermediate compartment protein 1 OS=Mus musculus OX=10090 GN=Ergic1 PE=1 SV=1	6.67	32961.4	1059.53	Q9DC16	4	12.41	0	ERGI1_MOUSE		2032.5	2693.5	7820	3378	4640.67	9677	5484.67	4680.67		6047
Guanine nucleotide-binding protein subunit alpha-12 OS=Mus musculus OX=10090 GN=Gna12 PE=1 SV=3	10.49	44266.2	1042.66	P27600	1	1.85	0	GNA12_MOUSE		7415	3381	4246	3029	4327	9498	3484
40S ribosomal protein S23 OS=Mus musculus OX=10090 GN=Rps23 PE=1 SV=3	11.22	15978.7	1042.2	P62267	4	25.17	0	RS23_MOUSE	3792	1802	4355	13730	7357	8140	12402.3	8127.67	9500		6910.67	10298
Calmodulin-1 OS=Mus musculus OX=10090 GN=Calm1 PE=1 SV=1	3.88	16837.7	1037.22	P0DP26	3	28.19	0	CALM1_MOUSE		7115	6237.5	3937.5	2876.5	2085	2197.33	3003
Ras-related protein Rab-5A OS=Mus musculus OX=10090 GN=Rab5a PE=1 SV=1	8.25	23826.8	1018.12	Q9CQD1	2	10.23	0	RAB5A_MOUSE		5296	2526.5	9293.5	5011	5456	8441.5	7670	5967		6518
60S ribosomal protein L27a OS=Mus musculus OX=10090 GN=Rpl27a PE=1 SV=5	11.71	16719.5	1001.31	P14115	3	19.59	0	RL27A_MOUSE	3894	3226	3432	10704.3	10791.5	8655	11207	10533	10845		3833	10237
Isocitrate dehydrogenase [NADP]_ mitochondrial OS=Mus musculus OX=10090 GN=Idh2 PE=1 SV=3	8.9	51362.5	997.003	P54071	7	15.49	0	IDHP_MOUSE	5837	2585.67	5812.67	6530.33	6130.67	5222	18015.7	11358.3	17690			2612
V-type proton ATPase catalytic subunit A OS=Mus musculus OX=10090 GN=Atp6v1a PE=1 SV=2	5.27	68668.4	996.415	P50516	10	19.61	0	VATA_MOUSE	6003	4052.67	6097	8388.67	9738	5072.67	7829.67	6591	8011			15958.7
Proteasome subunit alpha type-5 OS=Mus musculus OX=10090 GN=Psma5 PE=1 SV=1	4.54	26582.2	992.003	Q9Z2U1	3	15.35	0	PSA5_MOUSE	7675	9536.67	5778.5	4923.33	6825	6195	4180.33	5950	6832		6902.5	10643
Radixin OS=Mus musculus OX=10090 GN=Rdx PE=1 SV=3	5.85	68657	991.55	P26043	12	18.18	0	RADI_MOUSE	8328	3319.84	5599.99	5525.46	5244.52	6687.56	3550.18	4336.07	6611.23			1333.33
Coatomer subunit zeta-1 OS=Mus musculus OX=10090 GN=Copz1 PE=1 SV=1	4.5	20255.3	990.611	P61924	2	11.86	0	COPZ1_MOUSE		1996	3297	4357.5	5900.5	2790	3169.5	3434	5706
Adenine phosphoribosyltransferase OS=Mus musculus OX=10090 GN=Aprt PE=1 SV=2	6.39	19895	982.59	P08030	2	9.44	0	APT_MOUSE		4459	4262.5	5384	4730	8673	4120.5	5871	4370		8671
Isovaleryl-CoA dehydrogenase_ mitochondrial OS=Mus musculus OX=10090 GN=Ivd PE=1 SV=1	8.35	46724.7	981.226	Q9JHI5	9	22.88	0	IVD_MOUSE	13696	5495.67	7800	10772	12035.3	12474.3	9990.67	11184	17035			9165.33
Leucine-rich repeat-containing protein 59 OS=Mus musculus OX=10090 GN=Lrrc59 PE=1 SV=1	10.22	35333.6	979.131	Q922Q8	3	10.42	0	LRC59_MOUSE			2799.33	10883.7	9156	7283.5	11887.5	6863.5	6418.5		9941
Proliferating cell nuclear antigen OS=Mus musculus OX=10090 GN=Pcna PE=1 SV=2	4.46	29127.1	978.163	P17918	3	10.73	0	PCNA_MOUSE		2765.33	6121.5	7304	5315.33	7000.33	4397.67	5379	3725		10367
Chloride intracellular channel protein 1 OS=Mus musculus OX=10090 GN=Clic1 PE=1 SV=3	4.9	27355	975.726	Q9Z1Q5	5	23.65	0	CLIC1_MOUSE	5257	5959.33	6852.67	9043	3143	11927.5	5324.67	7044	5453.5		12767	3794
60S ribosomal protein L10-like OS=Mus musculus OX=10090 GN=Rpl10l PE=2 SV=1	10.76	25014.1	974.081	P86048	6	19.63	0	RL10L_MOUSE		3123.33	5282.33	15161.7	10124	10800.3	12446	12277	11528.7		11880.7	11609
Zinc transporter 8 OS=Mus musculus OX=10090 GN=Slc30a8 PE=2 SV=1	6.26	40793.1	956.578	Q8BGG0	2	4.9	0	ZNT8_MOUSE							21573	18442	21928			22343
Bleomycin hydrolase OS=Mus musculus OX=10090 GN=Blmh PE=1 SV=1	6.06	53138.5	951.075	Q8R016	2	2.86	0	BLMH_MOUSE		18465	5266.5	4028.5
Eukaryotic translation initiation factor 2 subunit 1 OS=Mus musculus OX=10090 GN=Eif2s1 PE=1 SV=3	4.82	36393.4	948.932	Q6ZWX6	5	13.97	0	IF2A_MOUSE	8156	4016	5743.67	4693.67	5712.33	5839.67	5619.67	4120	5575.67		9860	6497
Basic leucine zipper and W2 domain-containing protein 1 OS=Mus musculus OX=10090 GN=Bzw1 PE=1 SV=1	5.62	48214.4	944.673	Q9CQC6	9	16.71	0	BZW1_MOUSE	6540	3650	5015.33	10014.7	6357	7337.67	4199	7503	6350		4293.33
60S ribosomal protein L4 OS=Mus musculus OX=10090 GN=Rpl4 PE=1 SV=3	11.64	47438.9	933.17	Q9D8E6	8	21.96	0	RL4_MOUSE		6340.5	11321	34525.3	4410	4214	4842.33	3051	3018		4171	11649
Threonine--tRNA ligase 1_ cytoplasmic OS=Mus musculus OX=10090 GN=Tars1 PE=1 SV=2	7.05	84268.5	929.976	Q9D0R2	8	12.33	0	SYTC_MOUSE		4395.67	6296.67	15889.3	8641.33	10506	6138.67	7310.33	7081		10109.7
Core histone macro-H2A.1 OS=Mus musculus OX=10090 GN=H2afy PE=1 SV=3	10.5	39906.3	929.51	Q9QZQ8	6	18.01	0	H2AY_MOUSE		4570.67	7572.33	14759.7	8261	10219	19947.2	12142.6	12445.4		6040.33	8761
Glutamate dehydrogenase 1_ mitochondrial OS=Mus musculus OX=10090 GN=Glud1 PE=1 SV=1	7.99	61679.1	915.958	P26443	13	25.45	0	DHE3_MOUSE	13445	5561.33	7946.33	16388.7	16885.3	19814	19780.7	17873.7	22197.3		9696	7358.33
26S proteasome non-ATPase regulatory subunit 3 OS=Mus musculus OX=10090 GN=Psmd3 PE=1 SV=3	8.76	60832.4	904.181	P14685	9	20.38	0	PSMD3_MOUSE		6006	7123.67	7429	3881.33	3440.33	2566.33	3455	2530			4623
Translocon-associated protein subunit alpha OS=Mus musculus OX=10090 GN=Ssr1 PE=1 SV=1	4.14	32065.1	900.514	Q9CY50	2	6.64	0	SSRA_MOUSE		8001	5949	15494.5	5400.5	7039	11921.5	8420	7230.5		8161.5	2593
40S ribosomal protein S19 OS=Mus musculus OX=10090 GN=Rps19 PE=1 SV=3	11.08	16085.5	896.265	Q9CZX8	5	28.28	0	RS19_MOUSE	12467	5623	5556.33	4861.5	5198.5	10702	6544.5	7273	4959.5		8267	11803
Guanine nucleotide-binding protein G(I)/G(S)/G(T) subunit beta-1 OS=Mus musculus OX=10090 GN=Gnb1 PE=1 SV=3	5.56	38175.4	889.773	P62874	4	11.47	0	GBB1_MOUSE	13720.5	12379.5	10689	6779	8244	13899	23042.7	23304	31715		2855
Cyclin-dependent kinase 1 OS=Mus musculus OX=10090 GN=Cdk1 PE=1 SV=3	8.85	34163.7	888.72	P11440	3	11.78	0	CDK1_MOUSE		1916	2639	4964	3787	5158.33	2240	1978	3809		5465.67
Argininosuccinate synthase OS=Mus musculus OX=10090 GN=Ass1 PE=1 SV=1	8.32	46869.7	888.063	P16460	5	10.44	0	ASSY_MOUSE		5749.33	5177.33	12849.3	10331	17919.3	9565	12622.7	7381		18586
Inositol monophosphatase 1 OS=Mus musculus OX=10090 GN=Impa1 PE=1 SV=1	4.9	30835.5	886.036	O55023	5	17.69	0	IMPA1_MOUSE		5265.33	5291.67	3690	3962	3060	2035					14342.5
Alpha-actinin-1 OS=Mus musculus OX=10090 GN=Actn1 PE=1 SV=1	5.07	103696	885.099	Q7TPR4	9	10.99	0	ACTN1_MOUSE		2618.83	4976.96	5233.51	2056.02	2653.99	3749.33	3201	3671.33		2589.57
V-type proton ATPase subunit B_ brain isoform OS=Mus musculus OX=10090 GN=Atp6v1b2 PE=1 SV=1	5.46	56893.1	884.478	P62814	7	17.03	0	VATB2_MOUSE	10677	2398	4756.67	4310	7346.67	3581.5	5777.33	4628.5	7163.67			9866
ATPase inhibitor_ mitochondrial OS=Mus musculus OX=10090 GN=ATP5IF1 PE=1 SV=2	10.37	12158.7	877.419	O35143	2	8.49	0	ATIF1_MOUSE	3818				7454	6583.5	5107	5817	5573
MICOS complex subunit Mic60 OS=Mus musculus OX=10090 GN=Immt PE=1 SV=1	6.19	84299.4	874.524	Q8CAQ8	7	8.72	0	MIC60_MOUSE		2775	5548.33	3083.5		2694.67	13531.3	7998	9254		20704	1809
Proteasome subunit alpha type-1 OS=Mus musculus OX=10090 GN=Psma1 PE=1 SV=1	6.02	29831.7	870.525	Q9R1P4	6	22.05	0	PSA1_MOUSE	6378	9457	7529	5310	5375	5604.33	4742.5	4447.5	3757.33			4961.5
NADH dehydrogenase [ubiquinone] 1 beta subcomplex subunit 4 OS=Mus musculus OX=10090 GN=Ndufb4 PE=1 SV=3	10.31	15081.3	869.758	Q9CQC7	1	19.38	0	NDUB4_MOUSE			4102									4209
60S ribosomal protein L17 OS=Mus musculus OX=10090 GN=Rpl17 PE=1 SV=3	10.88	21651.3	860.511	Q9CPR4	4	17.93	0	RL17_MOUSE	4323	2076	5422.67	14436.3	10018.3	10567.7	15671.7	6140.5	7178		6907.33
Bifunctional purine biosynthesis protein PURH OS=Mus musculus OX=10090 GN=Atic PE=1 SV=2	6.34	64730.7	857.43	Q9CWJ9	8	17.23	0	PUR9_MOUSE	49496	3108.33	4499	9574	4340.67	11302.7	10194	14315	4494		2757.5	5161.67
Glutathione S-transferase Mu 1 OS=Mus musculus OX=10090 GN=Gstm1 PE=1 SV=2	8.13	26084.1	855.752	P10649	5	18.35	0	GSTM1_MOUSE	11207.5	2777.83	4395.58	8244.11	8470.02	8333.56	4437.12	5194	7623.31			7967
Transaldolase OS=Mus musculus OX=10090 GN=Taldo1 PE=1 SV=2	6.67	37558.1	854.875	Q93092	9	23.44	0	TALDO_MOUSE	11819.7	5871	7654.67	6152.33	7985.67	6297.33	3783.67	4182.33	7084.67		15266	5175.5
Ezrin OS=Mus musculus OX=10090 GN=Ezr PE=1 SV=3	5.75	69521	854.264	P26040	10	13.99	0	EZRI_MOUSE		2503.05	5362.68	6489.2	5918.6	6848.38	5175.03	5811.66			7860.38	1333.33
Creatine kinase B-type OS=Mus musculus OX=10090 GN=Ckb PE=1 SV=1	5.3	42998.5	848.786	Q04447	7	24.15	0	KCRB_MOUSE	4738	20713.3	22498.3	13886	20171.7	14726.5	13004.5	28616.5	10146		3520	6362
Isocitrate dehydrogenase [NADP] cytoplasmic OS=Mus musculus OX=10090 GN=Idh1 PE=1 SV=2	6.83	47073.7	847.88	O88844	4	10.87	0	IDHC_MOUSE	4288	4671.01	5258.67	5482	3653.08	5489.91	4894.24	4438.5	4809.33		5559	5716
Aldo-keto reductase family 1 member C13 OS=Mus musculus OX=10090 GN=Akr1c13 PE=1 SV=2	6.74	37628.1	845.2	Q8VC28	6	17.65	0	AK1CD_MOUSE	4467.5	5502.33	3446	4760.67	6010.33	5081.67	5104	4371	6132.33	1740.5		11864
Keratin_ type II cuticular Hb5 OS=Mus musculus OX=10090 GN=Krt85 PE=1 SV=2	6.11	57413.2	844.004	Q9Z2T6	6	9.86	0	KRT85_MOUSE	5646	2713.63	3949.44	1959	4920.5	3489	6048.33	5618	2282
Calcium-binding mitochondrial carrier protein Aralar1 OS=Mus musculus OX=10090 GN=Slc25a12 PE=1 SV=1	8.31	74968.9	839.716	Q8BH59	8	11.96	0	CMC1_MOUSE			2204.5	5140.67	3729	3285	14537.3	8823	7407.33		2665	3381
Proteasome subunit beta type-5 OS=Mus musculus OX=10090 GN=Psmb5 PE=1 SV=3	6.64	28703.6	826.808	O55234	5	21.59	0	PSB5_MOUSE	5986	7405.33	4699.33	4539	5191.67	4078.67	3416.33	3114.67	4707		3614.33
Protein transport protein Sec61 subunit beta OS=Mus musculus OX=10090 GN=Sec61b PE=1 SV=3	12.07	10015.5	822.411	Q9CQS8	3	37.5	0	SC61B_MOUSE		5170	3549.5	21545	6414.5	12325	20321.3	24328.5	24309		7784	7682
Secretogranin-3 OS=Mus musculus OX=10090 GN=Scg3 PE=1 SV=1	4.65	53326.3	821.356	P47867	12	29.94	0	SCG3_MOUSE	7773	12697.7	9050	6230	12597	12101.3	9270	8080.67	18587.7	9515		46989
Endoplasmic reticulum resident protein 44 OS=Mus musculus OX=10090 GN=Erp44 PE=1 SV=1	4.92	47252.2	805.505	Q9D1Q6	7	19.46	0	ERP44_MOUSE	5897	10068	8615.33	5278	4982	4649	7591.33	6613.67	8192.33			50728.7
Thioredoxin-dependent peroxide reductase_ mitochondrial OS=Mus musculus OX=10090 GN=Prdx3 PE=1 SV=1	7.39	28355.2	805.11	P20108	5	18.68	0	PRDX3_MOUSE	7649.33	8500.33	7624.33	6611.33	6137.33	5071.67	5503.67	5008	5757.33		6581
Dolichyl-diphosphooligosaccharide--protein glycosyltransferase 48 kDa subunit OS=Mus musculus OX=10090 GN=Ddost PE=1 SV=2	5.44	49256.1	804.884	O54734	8	15.65	0	OST48_MOUSE		4107	6279	11084	5997	10156.5	23311	15951.7	14989.3		5810	13282
DnaJ homolog subfamily B member 11 OS=Mus musculus OX=10090 GN=Dnajb11 PE=1 SV=1	5.91	40840.2	800.504	Q99KV1	3	11.17	0	DJB11_MOUSE		2901.67	6086.33	2818	3038	2416	3993	3161	4228			3480
Protein transport protein Sec61 subunit alpha isoform 1 OS=Mus musculus OX=10090 GN=Sec61a1 PE=1 SV=2	8.05	52721.1	798.927	P61620	5	8.19	0	S61A1_MOUSE		5658.33	2437.67	10876.7	6830	8308	13185	16720	11606		6262.5
Programmed cell death protein 6 OS=Mus musculus OX=10090 GN=Pdcd6 PE=1 SV=2	4.97	21924.5	790.928	P12815	3	13.61	0	PDCD6_MOUSE		3951.5	6052	6403.33	4288	5324	4792	4818			7233
Cofilin-2 OS=Mus musculus OX=10090 GN=Cfl2 PE=1 SV=1	8.16	18823.7	789.835	P45591	1	6.63	0	COF2_MOUSE	5973	10051	9272	12978	25196	19260	14993	14862	22358		12968	1867
ERO1-like protein alpha OS=Mus musculus OX=10090 GN=Ero1a PE=1 SV=2	6.13	54939.9	787.586	Q8R180	6	12.28	0	ERO1A_MOUSE		3947.76	3590.67	4776.34	5021.98	3221	4144.82	3024.39	5614.97
T-complex protein 1 subunit alpha OS=Mus musculus OX=10090 GN=Tcp1 PE=1 SV=3	5.77	60905	787.077	P11983	11	18.71	0	TCPA_MOUSE		5072.5	7046.67	11270.3	9743	7322.33	6584	5213	5406		9867	6921.67
Protein SEC13 homolog OS=Mus musculus OX=10090 GN=Sec13 PE=1 SV=3	5.01	36078.9	785.039	Q9D1M0	1	3.42	0	SEC13_MOUSE		7227	4807	9323	6918	2765	3494		2779		2233
V-type proton ATPase subunit d 1 OS=Mus musculus OX=10090 GN=Atp6v0d1 PE=1 SV=2	4.71	40757.4	784.805	P51863	7	18.52	0	VA0D1_MOUSE	4856	2906	4158.33	4321.67	4640	3437	13025.7	8716	8836
Endoplasmic reticulum resident protein 29 OS=Mus musculus OX=10090 GN=Erp29 PE=1 SV=2	5.82	28880.3	784.369	P57759	7	26.72	0	ERP29_MOUSE	10575	8764.67	6059.67	6853.67	7251.67	5516	5321.33	4504	5768.67			4413
Aldo-keto reductase family 1 member A1 OS=Mus musculus OX=10090 GN=Akr1a1 PE=1 SV=3	7.04	36815.1	782.932	Q9JII6	6	19.38	0	AK1A1_MOUSE	3425	4948.67	4745	4375	4127.67	3816.33	2826	2737.33	4593			2669
Membrane-associated progesterone receptor component 2 OS=Mus musculus OX=10090 GN=Pgrmc2 PE=1 SV=2	4.81	23448.2	781.718	Q80UU9	3	18.89	0	PGRC2_MOUSE			1962	8156	3151	2481	7197.67	4040.67	3667
Dolichyl-diphosphooligosaccharide--protein glycosyltransferase subunit STT3A OS=Mus musculus OX=10090 GN=Stt3a PE=1 SV=1	8.07	81168.1	780.525	P46978	9	11.21	0	STT3A_MOUSE			1366	8399.67	2476.67	3823	13600.7	8478.67	8365		2451	2565
Proliferation-associated protein 2G4 OS=Mus musculus OX=10090 GN=Pa2g4 PE=1 SV=3	6.45	44041.1	777.443	P50580	9	19.29	0	PA2G4_MOUSE	15214	11140	7640.67	12470	13258	16979	11297.3	7954.33	7673.67		11281.7	4664
Electron transfer flavoprotein subunit beta OS=Mus musculus OX=10090 GN=Etfb PE=1 SV=3	8.25	27851.4	766.533	Q9DCW4	5	25.1	0	ETFB_MOUSE	15543	2935	5465.67	4958	11569	8073.33	9211.67	8089.67	8063.67		2732	7705.33
Pyruvate dehydrogenase E1 component subunit beta_ mitochondrial OS=Mus musculus OX=10090 GN=Pdhb PE=1 SV=1	6.47	39279.4	765.772	Q9D051	3	8.36	0	ODPB_MOUSE	12532	2596	5195.5	6073.67	6956	7078.5	8302.33	6580	8757.5
Dolichyl-diphosphooligosaccharide--protein glycosyltransferase subunit 2 OS=Mus musculus OX=10090 GN=Rpn2 PE=1 SV=1	5.46	69177.1	765.158	Q9DBG6	4	6.18	0	RPN2_MOUSE		2444	2775.5	8836.33	3840.33	5337	20663.3	12060.3	12393.3		3461
Destrin OS=Mus musculus OX=10090 GN=Dstn PE=1 SV=3	7.99	18863.8	745.303	Q9R0P5	1	6.67	0	DEST_MOUSE		6850	6293	5776	9767	2562	5547	2705	9371		4226
Aspartate aminotransferase_ cytoplasmic OS=Mus musculus OX=10090 GN=Got1 PE=1 SV=3	6.79	46532.8	741.504	P05201	8	20.58	0	AATC_MOUSE	4486	5711.67	4575	3436	4693.5	4717.33	2831.5	2880.67	2762.33		4725
Polyadenylate-binding protein 1 OS=Mus musculus OX=10090 GN=Pabpc1 PE=1 SV=2	9.98	70899.1	741.45	P29341	10	13.99	0	PABP1_MOUSE	9632	31995.3	14268.3	19989	15596.7	12945	10206.7	10211	6942.33		6591	3945.5
Eukaryotic translation initiation factor 3 subunit I OS=Mus musculus OX=10090 GN=Eif3i PE=1 SV=1	5.28	36860	735.223	Q9QZD9	6	21.85	0	EIF3I_MOUSE	4099.5	9362.33	6210.67	4919	5591.67	5523.33	4188.67	3635	6058.33		4611.5	19354
Nucleophosmin OS=Mus musculus OX=10090 GN=Npm1 PE=1 SV=1	4.43	32731.2	730.601	Q61937	3	8.9	0	NPM_MOUSE	6476	6189.67	8006.33	5465.67	10443.7	12587.7	6485.67	6739	10013		25250.7
NADH dehydrogenase [ubiquinone] 1 beta subcomplex subunit 8_ mitochondrial OS=Mus musculus OX=10090 GN=Ndufb8 PE=1 SV=1	6.21	21932.9	725.344	Q9D6J5	1	8.6	0	NDUB8_MOUSE				1650			9980	2123	3052			22666
Proteasome subunit alpha type-4 OS=Mus musculus OX=10090 GN=Psma4 PE=1 SV=1	7.72	29756	724.052	Q9R1P0	4	13.79	0	PSA4_MOUSE	8936	10648.3	8123.5	7136	11170	11693.5	7763	8701.5	5440.5		5968	5974
Transmembrane protein 33 OS=Mus musculus OX=10090 GN=Tmem33 PE=1 SV=1	9.96	28373.4	721.177	Q9CR67	1	3.64	0	TMM33_MOUSE			1289	5275	2076	2669	3055	2352
3'(2')_5'-bisphosphate nucleotidase 1 OS=Mus musculus OX=10090 GN=Bpnt1 PE=1 SV=2	5.46	33538.2	712.255	Q9Z0S1	4	14.94	0	BPNT1_MOUSE	7489.5	3436	6451.67	9544.67	14412.3	7304.33	6061	6147.33	8055.67			2816
60S ribosomal protein L23 OS=Mus musculus OX=10090 GN=Rpl23 PE=1 SV=1	11.19	14979.5	710.055	P62830	4	25	0	RL23_MOUSE	3434	2888.67	5874.33	7434	5125	7550	8954.33	6709	6609.33		10531.3	38567
Gelsolin OS=Mus musculus OX=10090 GN=Gsn PE=1 SV=3	5.78	86340.9	703.696	P13020	10	11.92	0	GELS_MOUSE	8115.67	7838	7519.67	6183.67	6972.67	5529	3707.33	5415.33	5894.67		3001	3021
Coatomer subunit alpha OS=Mus musculus OX=10090 GN=Copa PE=1 SV=2	7.44	140086	703.118	Q8CIE6	20	15.36	0	COPA_MOUSE	4371	3982.33	5036.67	12937	10322.3	12366	14428.3	11602	12335.3		6925.33	14537
Coatomer subunit epsilon OS=Mus musculus OX=10090 GN=Cope PE=1 SV=3	4.75	34795.3	702.092	O89079	2	10.39	0	COPE_MOUSE		3562	3774									8382.5
Trifunctional enzyme subunit beta_ mitochondrial OS=Mus musculus OX=10090 GN=Hadhb PE=1 SV=1	9.9	51671.6	701.566	Q99JY0	6	12	0	ECHB_MOUSE	9051	2244	7417.33	5788	4790	7188.5	12827	9709.33	10890			5220.67
Proteasome subunit beta type-6 OS=Mus musculus OX=10090 GN=Psmb6 PE=1 SV=3	4.79	25606.9	699.317	Q60692	3	13.03	0	PSB6_MOUSE	8491	11897	6159.67	5253	7346.33	6158.33	3419.67	4389.33	5672			4904.5
Synaptic vesicle membrane protein VAT-1 homolog OS=Mus musculus OX=10090 GN=Vat1 PE=1 SV=3	5.95	43324.8	698.526	Q62465	6	17.73	0	VAT1_MOUSE	10209	4127.33	7092	6309.67	7765.67	4834.5	6138.67	4311.5	8548.5	7674		32980
ADP-ribosylation factor 4 OS=Mus musculus OX=10090 GN=Arf4 PE=1 SV=2	7.05	20510.7	694.832	P61750	3	12.78	0	ARF4_MOUSE	13450.2	2150.27	2251.35	6802.85	11894.2	6123.75	7892.23	8280.63	10428.7			28869
Coatomer subunit beta' OS=Mus musculus OX=10090 GN=Copb2 PE=1 SV=2	5.01	103305	688.17	O55029	11	12.6	0	COPB2_MOUSE	5822.67	6926.33	7698	11173.7	12784	10533.7	8783.33	8724.67	12378		3879	9896.33
Serine hydroxymethyltransferase_ mitochondrial OS=Mus musculus OX=10090 GN=Shmt2 PE=1 SV=1	8.5	56272.1	685.695	Q9CZN7	7	13.1	0	GLYM_MOUSE		2424.67	5098.67	5339	5004.33	8175	5396.33	3396.67	2558		10972.7	3163
Enoyl-CoA delta isomerase 1_ mitochondrial OS=Mus musculus OX=10090 GN=Eci1 PE=1 SV=2	9.33	32535.7	681.365	P42125	2	10.73	0	ECI1_MOUSE		2095	4105	2263	2595		2045		2623			3674
F-actin-capping protein subunit alpha-2 OS=Mus musculus OX=10090 GN=Capza2 PE=1 SV=3	5.49	33138.2	679.561	P47754	2	6.29	0	CAZA2_MOUSE	6908	5725	6361.5	5038.5	4220	2302	2253	2281	3825			3063
CDGSH iron-sulfur domain-containing protein 1 OS=Mus musculus OX=10090 GN=Cisd1 PE=1 SV=1	9.51	12268.1	669.215	Q91WS0	2	25.93	0.0026	CISD1_MOUSE		5395	10962	7833	3775	6423	17550.5	15756	13436
Nucleolin OS=Mus musculus OX=10090 GN=Ncl PE=1 SV=2	4.48	76780.2	662.954	P09405	9	11.03	0.0026	NUCL_MOUSE	1697.49	4931.67	6937.33	6348	9668.67	12758.7	5685.67	6594.33	8556.67		3797.63
AP-2 complex subunit sigma OS=Mus musculus OX=10090 GN=Ap2s1 PE=1 SV=1	5.78	17188.8	659.859	P62743	2	10.56	0.0026	AP2S1_MOUSE			2049	4320	2117	2222	2359	2459	1941
Serine/arginine-rich splicing factor 1 OS=Mus musculus OX=10090 GN=Srsf1 PE=1 SV=3	10.75	27858.7	657.41	Q6PDM2	6	19.35	0.0026	SRSF1_MOUSE	4234	4087.67	3146.33	5443	5006.67	6680	4687.33	5913.33	6888		3266.5	41298
Glyoxalase domain-containing protein 4 OS=Mus musculus OX=10090 GN=Glod4 PE=1 SV=1	5.13	33601.9	656.742	Q9CPV4	2	5.37	0.0026	GLOD4_MOUSE	6714	3389	4103	2981	3359	3061		2121	3903
Vesicle-associated membrane protein-associated protein B OS=Mus musculus OX=10090 GN=Vapb PE=1 SV=3	7.84	27174.4	651.353	Q9QY76	2	5.35	0.0026	VAPB_MOUSE							12257	8651.5	6477
6-phosphogluconate dehydrogenase_ decarboxylating OS=Mus musculus OX=10090 GN=Pgd PE=1 SV=3	6.89	53760.6	646.794	Q9DCD0	3	4.97	0.0026	6PGD_MOUSE		2321.5	3783	4549	4798	7444	3858.5	3736.5	5907		3981
Pyruvate carboxylase_ mitochondrial OS=Mus musculus OX=10090 GN=Pc PE=1 SV=1	6.28	130426	638.876	Q05920	11	10.44	0.0026	PYC_MOUSE	3052	4680.67	3633.67	5518	5326	6328.67	18990	13622.3	14783			15915
Serpin B12 OS=Mus musculus OX=10090 GN=Serpinb12 PE=2 SV=1	4.87	48291	624.717	Q9D7P9	1	1.89	0.0026	SPB12_MOUSE		12410	47673	23193	33667	64167	43365	39667	25293
Tricarboxylate transport protein_ mitochondrial OS=Mus musculus OX=10090 GN=Slc25a1 PE=1 SV=1	10.42	34273.7	623.161	Q8JZU2	5	15.11	0.0026	TXTP_MOUSE		3709	4518.5	10570	3314	5973	18733.3	12635.3	9481.67		7690	2982
Nucleobindin-2 OS=Mus musculus OX=10090 GN=Nucb2 PE=1 SV=2	4.88	50418.6	620.414	P81117	2	4.29	0.0026	NUCB2_MOUSE	13535	8610.5			5557	8629	4990	12185				4229
Annexin A6 OS=Mus musculus OX=10090 GN=Anxa6 PE=1 SV=3	5.18	76341.7	618.835	P14824	13	18.87	0.0026	ANXA6_MOUSE		7209.33	7256.67	6476.67	2614.5	5923.33	12890.7	9092.33	10040.3			3476.5
Probable ATP-dependent RNA helicase DDX5 OS=Mus musculus OX=10090 GN=Ddx5 PE=1 SV=2	9.18	69803.6	617.02	Q61656	7	11.56	0.0026	DDX5_MOUSE		2050.98	3268.82	4264.59	3394.6	3461.75	4955.31	2620.24	4202.79		5011.75
Vacuolar protein sorting-associated protein 29 OS=Mus musculus OX=10090 GN=Vps29 PE=1 SV=1	6.36	20666.8	615.731	Q9QZ88	2	12.64	0.0026	VPS29_MOUSE			1615.5	2046.5	2645	2318	1860	1920
Sodium/potassium-transporting ATPase subunit beta-1 OS=Mus musculus OX=10090 GN=Atp1b1 PE=1 SV=1	8.82	35593.8	608.992	P14094	5	10.53	0.0026	AT1B1_MOUSE			2243.5	5029.33		2501	9476	7997	7112		2933
Puromycin-sensitive aminopeptidase OS=Mus musculus OX=10090 GN=Npepps PE=1 SV=2	5.53	104010	606.28	Q11011	10	10.65	0.0026	PSA_MOUSE		4883.33	4503	7869	5058.33	5517	3817	3913	3909		2399	4112.5
Very-long-chain enoyl-CoA reductase OS=Mus musculus OX=10090 GN=Tecr PE=1 SV=1	9.9	36489.7	598.685	Q9CY27	4	9.74	0.0026	TECR_MOUSE		4752	1854.5	17281.5	5178	6978.5	7843.33	7644.33	5480.67		6058
Vacuolar protein sorting-associated protein 26A OS=Mus musculus OX=10090 GN=Vps26a PE=1 SV=1	6.15	38227.9	597.365	P40336	2	9.17	0.0026	VP26A_MOUSE			3510	7148.5	1908		1879
Hsc70-interacting protein OS=Mus musculus OX=10090 GN=St13 PE=1 SV=1	5.01	41827.1	589.653	Q99L47	4	11.86	0.0026	F10A1_MOUSE		6103.33	5037.67	6413	7399.33	4761.67	4259.67	5859	4902.33		2598	6909
Ras-related protein Rab-18 OS=Mus musculus OX=10090 GN=Rab18 PE=1 SV=2	5.06	23320.3	587.272	P35293	4	21.84	0.0026	RAB18_MOUSE				3696.33			5327.33	2838	2763			8009
Lamina-associated polypeptide 2_ isoforms beta/delta/epsilon/gamma OS=Mus musculus OX=10090 GN=Tmpo PE=1 SV=4	10.03	50429.8	582.517	Q61029	3	8.85	0.0026	LAP2B_MOUSE		3515	4213.33	9075.67	3096	3046	4712.5	2416.5	2071
Heterogeneous nuclear ribonucleoprotein A/B OS=Mus musculus OX=10090 GN=Hnrnpab PE=1 SV=1	8.16	30945.4	581.204	Q99020	2	9.47	0.0026	ROAA_MOUSE	3564	5437	5807	6870	9174.5	5295.5	4421.5	3452	5931.5		3742.5
Neuroendocrine convertase 1 OS=Mus musculus OX=10090 GN=Pcsk1 PE=1 SV=1	6	84801.3	581.159	P63239	9	10.76	0.0026	NEC1_MOUSE	14124.7	8983.33	7873.67	6174.33	6947.33	11654.7	8684	9212	13347.7			14154.7
Cullin-associated NEDD8-dissociated protein 1 OS=Mus musculus OX=10090 GN=Cand1 PE=1 SV=2	5.42	138043	578.04	Q6ZQ38	11	7.15	0.0026	CAND1_MOUSE		2934	3527.67	7244	6679.67	5933	6694	6081	6928.33		4872.5	7569
Actin-related protein 2/3 complex subunit 3 OS=Mus musculus OX=10090 GN=Arpc3 PE=1 SV=3	8.83	20752.8	569.28	Q9JM76	2	10.11	0.0026	ARPC3_MOUSE	4581	2940	3055	4125	5428.5	4336.5	4621	5749	7014		2823
T-complex protein 1 subunit gamma OS=Mus musculus OX=10090 GN=Cct3 PE=1 SV=1	6.29	61200.4	566.679	P80318	8	14.86	0.0026	TCPG_MOUSE	3826	10269.7	20194.7	26086	34423.3	37592.3	33964	29999.7	26645.3		39786.3
ATP synthase subunit delta_ mitochondrial OS=Mus musculus OX=10090 GN=Atp5f1d PE=1 SV=1	4.8	17600.1	563.463	Q9D3D9	2	12.5	0.0026	ATPD_MOUSE	14104	13094.5	5172	5694	7238	6835	5104	4568	8121.5		5841
Proteasome subunit beta type-3 OS=Mus musculus OX=10090 GN=Psmb3 PE=1 SV=1	6.17	23250.1	562.745	Q9R1P1	2	11.22	0.0026	PSB3_MOUSE		8880.5	6447.5	4780	8144	8650	5970	6784	6678
116 kDa U5 small nuclear ribonucleoprotein component OS=Mus musculus OX=10090 GN=Eftud2 PE=1 SV=1	4.67	110330	561.629	O08810	6	5.66	0.0026	U5S1_MOUSE			3019.7	4423.72	3248.96	3997.42	2279.05	2578.33	2874.68		2950.08
Glutathione S-transferase Mu 2 OS=Mus musculus OX=10090 GN=Gstm2 PE=1 SV=2	7.24	25887.9	553.719	P15626	6	24.77	0.0026	GSTM2_MOUSE		17662.8	12164.4	5282.89	8712.64	16001.1	9353.13	11501.9	7774.13		64460
Actin-related protein 2 OS=Mus musculus OX=10090 GN=Actr2 PE=1 SV=1	6.33	45046	552.755	P61161	1	1.78	0.0026	ARP2_MOUSE			3515	4918				2401	3120
cAMP-dependent protein kinase type I-alpha regulatory subunit OS=Mus musculus OX=10090 GN=Prkar1a PE=1 SV=3	5.09	43470.3	549.906	Q9DBC7	6	17.06	0.0026	KAP0_MOUSE	5190	5916.33	5538.33	4734.33	4261.67	4508	6766.33	3994	6357.33			4904.67
Splicing factor_ proline- and glutamine-rich OS=Mus musculus OX=10090 GN=Sfpq PE=1 SV=1	9.95	75555.9	549.678	Q8VIJ6	5	7.58	0.0026	SFPQ_MOUSE	4664.67	6551.33	9679	6082.33	7416.33	6548.33	5207.67	6536.67	5882.67		6632.33	13179
Coactosin-like protein OS=Mus musculus OX=10090 GN=Cotl1 PE=1 SV=3	5.05	16058	545.95	Q9CQI6	5	30.99	0.0026	COTL1_MOUSE	7433	3671	3122.67	3919	4081.33	4362.33	3944	3704.5	6620.5
LIM and SH3 domain protein 1 OS=Mus musculus OX=10090 GN=Lasp1 PE=1 SV=1	6.7	30393.6	545.937	Q61792	2	6.46	0.0026	LASP1_MOUSE	2865		3714	4252	3495	3723.5	2353	4215	3297			6951
Phosphatidylinositide phosphatase SAC1 OS=Mus musculus OX=10090 GN=Sacm1l PE=1 SV=1	6.92	67514.2	544.932	Q9EP69	8	10.9	0.0026	SAC1_MOUSE				3130.33		1940	12825	7878	7501.67
Insulin receptor-related protein OS=Mus musculus OX=10090 GN=Insrr PE=1 SV=2	6.22	147384	544.895	Q9WTL4	1	0.62	0.0026	INSRR_MOUSE	48378	35398		70995	16480	184947	29585	33505	5726		19866
60S ribosomal protein L14 OS=Mus musculus OX=10090 GN=Rpl14 PE=1 SV=3	11.7	23678.2	542.265	Q9CR57	2	11.52	0.0026	RL14_MOUSE		3152	3155	5295.5	5549	3449	8232	4320	5130		3959	12239
Polypyrimidine tract-binding protein 1 OS=Mus musculus OX=10090 GN=Ptbp1 PE=1 SV=2	8.51	56706.3	540.127	P17225	2	3.42	0.0047	PTBP1_MOUSE	6229	3950	6272	4130.5	6234.5	4878	6264	5869	8128.5		7336
High mobility group protein B1 OS=Mus musculus OX=10090 GN=Hmgb1 PE=1 SV=2	5.45	25064.9	539.189	P63158	4	16.28	0.0047	HMGB1_MOUSE		7069.67	7709.67	11590.7	16021	13264.7	10292.7	11768.3	17805.3		6194.5	4102
RNA binding motif protein_ X-linked-like-1 OS=Mus musculus OX=10090 GN=Rbmxl1 PE=2 SV=1	10.3	42161.7	538.369	Q91VM5	4	12.89	0.0047	RMXL1_MOUSE		4378.67	5291.67	5266	5802	4485.67	3131.33	3578.5	3338
Alcohol dehydrogenase 1 OS=Mus musculus OX=10090 GN=Adh1 PE=1 SV=2	8.02	40626.9	538.335	P00329	3	7.47	0.0047	ADH1_MOUSE		5573	9265.33	5130	6230	3438	2442	6345	3683
Erlin-2 OS=Mus musculus OX=10090 GN=Erlin2 PE=1 SV=1	5.22	38100.7	534.178	Q8BFZ9	2	7.06	0.0047	ERLN2_MOUSE		5443	4625	6555	3265	5420	11411	9119	9358
ELAV-like protein 1 OS=Mus musculus OX=10090 GN=Elavl1 PE=1 SV=2	9.42	36340.1	531.365	P70372	3	10.74	0.0047	ELAV1_MOUSE	6053	4886.5	4544.67	4731.5	6769	5291	4501	4138	5349			4320
Coatomer subunit delta OS=Mus musculus OX=10090 GN=Arcn1 PE=1 SV=2	5.85	57685.7	522.687	Q5XJY5	8	14.87	0.0047	COPD_MOUSE	6598	14529.7	5161.33	8378.67	8793.67	7494.33	8807.33	8293.67	11047.7		2306	4934.5
Signal recognition particle receptor subunit beta OS=Mus musculus OX=10090 GN=Srprb PE=1 SV=1	9.83	29750.1	511.417	P47758	3	17.1	0.0047	SRPRB_MOUSE				8845		3710	6950	3706	3306.33		2987	4051
Probable ATP-dependent RNA helicase DDX17 OS=Mus musculus OX=10090 GN=Ddx17 PE=1 SV=1	8.66	73026.9	511.296	Q501J6	8	12.46	0.0047	DDX17_MOUSE		3407.35	5572.51	5125.74	4569.6	4738.92	4298.35	2668.09	2900.54		7699.26	12408
26S proteasome non-ATPase regulatory subunit 11 OS=Mus musculus OX=10090 GN=Psmd11 PE=1 SV=3	6.07	47722	510.447	Q8BG32	3	7.58	0.0047	PSD11_MOUSE	4246		2304.33	4113.67	3558	2913.5	2581.33	2190	2669
Poly(rC)-binding protein 1 OS=Mus musculus OX=10090 GN=Pcbp1 PE=1 SV=1	6.75	38011.1	505.828	P60335	3	9.27	0.0047	PCBP1_MOUSE	7127	6177.5	9903	6451.33	10318	12753.5	8313	6433	9961.5		11611	4367.5
Myosin-9 OS=Mus musculus OX=10090 GN=Myh9 PE=1 SV=4	5.39	227570	504.896	Q8VDD5	19	9.69	0.0047	MYH9_MOUSE	3983	4951.33	6186.67	14285.7	9965.33	8634	9408.33	6924.33	6702.33		7033
ATP synthase subunit gamma_ mitochondrial OS=Mus musculus OX=10090 GN=Atp5f1c PE=1 SV=1	9.48	33000	499.463	Q91VR2	4	13.09	0.0047	ATPG_MOUSE	5309.67		8357.33	2577		2611	4928	2855	4089.5		3311
Sarcoplasmic/endoplasmic reticulum calcium ATPase 1 OS=Mus musculus OX=10090 GN=Atp2a1 PE=1 SV=1	4.94	110794	499.13	Q8R429	10	9.56	0.0047	AT2A1_MOUSE					2269.42		1563.2	1903.39	2899.82
Lamin-B1 OS=Mus musculus OX=10090 GN=Lmnb1 PE=1 SV=3	4.92	67013.8	496.523	P14733	9	14.46	0.0047	LMNB1_MOUSE	5735.82	1123.85	4009.67	2007.25	2970.74	4318.97	6171.25	4225.75	5363.96		4630.59	3276
Importin subunit beta-1 OS=Mus musculus OX=10090 GN=Kpnb1 PE=1 SV=2	4.49	98438.9	494.354	P70168	6	7.31	0.0047	IMB1_MOUSE		5022.33	7043.67	21053.7	9249	9368.33	8625	7122	5611.33		10194.7	9312
Dihydrolipoyllysine-residue acetyltransferase component of pyruvate dehydrogenase complex_ mitochondrial OS=Mus musculus OX=10090 GN=Dlat PE=1 SV=2	8.71	68512.1	493.277	Q8BMF4	4	5.3	0.0047	ODP2_MOUSE	8375	4314.33	5126	4099	3613	5781	5873.33	5233.33	6843			4337
Thioredoxin reductase 1_ cytoplasmic OS=Mus musculus OX=10090 GN=Txnrd1 PE=1 SV=3	7.24	68131.4	489.457	Q9JMH6	2	3.43	0.0047	TRXR1_MOUSE		3326	4537	2174
Cytosolic 5'-nucleotidase 3A OS=Mus musculus OX=10090 GN=Nt5c3a PE=1 SV=4	6.24	37594.4	487.966	Q9D020	4	13.9	0.0047	5NT3A_MOUSE	4021	3959.33	3531.33	4427.33	5626.33		3941.67	3951	4862.33
40S ribosomal protein S12 OS=Mus musculus OX=10090 GN=Rps12 PE=1 SV=2	7.04	14867.1	486.088	P63323	2	13.64	0.0047	RS12_MOUSE		3028.5	4560	4939.5	8482.5	5161.5	5454	3756.5	7791		5492.5
Spermidine synthase OS=Mus musculus OX=10090 GN=Srm PE=1 SV=1	5.18	34565.3	485.76	Q64674	2	7.62	0.0047	SPEE_MOUSE		2419	2008.5	2787								9615
Proteasome subunit alpha type-2 OS=Mus musculus OX=10090 GN=Psma2 PE=1 SV=3	7.32	26040.7	484.247	P49722	3	8.12	0.0047	PSA2_MOUSE	6194.5	6555.33	5274.33	4084	6262.5	5441.5	3003.5	4553	5136		2963	5412
Peptidyl-prolyl cis-trans isomerase FKBP4 OS=Mus musculus OX=10090 GN=Fkbp4 PE=1 SV=5	5.42	51971.7	483.566	P30416	8	13.76	0.0047	FKBP4_MOUSE	8846.33	4871	5706	5393.67	7540.33	8213.67	6203.67	5942	7744.33		5235.33
Electron transfer flavoprotein-ubiquinone oxidoreductase_ mitochondrial OS=Mus musculus OX=10090 GN=Etfdh PE=1 SV=1	7.31	68946.4	482.724	Q921G7	4	6.66	0.0047	ETFD_MOUSE		2397	2562				6495	4250.67	4470.33			2034
Serine/arginine-rich splicing factor 6 OS=Mus musculus OX=10090 GN=Srsf6 PE=1 SV=1	11.96	39139.4	480.446	Q3TWW8	5	11.5	0.0047	SRSF6_MOUSE		5350	5202.5	6050.67	6945.5	7332.5	4594	5643	7497.5		7333	10969
Heterogeneous nuclear ribonucleoprotein Q OS=Mus musculus OX=10090 GN=Syncrip PE=1 SV=2	8.86	69860.9	479.606	Q7TMK9	6	13.48	0.0047	HNRPQ_MOUSE		2720.33	6251	6603	6427.33	4262.67	3835.33	3222	5962		19590	6367.33
NADPH--cytochrome P450 reductase OS=Mus musculus OX=10090 GN=Por PE=1 SV=2	5.21	77443.3	478.736	P37040	7	9.29	0.0047	NCPR_MOUSE		1925	2990.33	13576.7	2990	6532.33	12523.7	8908.33	5794.67		4118
Eukaryotic translation initiation factor 3 subunit E OS=Mus musculus OX=10090 GN=Eif3e PE=1 SV=1	5.65	52620.1	473.066	P60229	4	8.99	0.0047	EIF3E_MOUSE		2320	3022.5	7130.33	5326	5194	4706.5	3984.5	5381.5		4643	3209
S-adenosylhomocysteine hydrolase-like protein 1 OS=Mus musculus OX=10090 GN=Ahcyl1 PE=1 SV=1	6.51	60035.1	469.13	Q80SW1	1	2.26	0.0047	SAHH2_MOUSE		4279	4657	5471	5294	2129	2281		2880		2353
Secretogranin-1 OS=Mus musculus OX=10090 GN=Chgb PE=1 SV=2	4.83	78083.1	464.054	P16014	2	2.95	0.0047	SCG1_MOUSE										2663.5		16827.5
Annexin A1 OS=Mus musculus OX=10090 GN=Anxa1 PE=1 SV=2	7.19	39019.5	461.868	P10107	3	8.67	0.0047	ANXA1_MOUSE		3837.67	6684.33	7905.67	8374.5	9729.67	8307	6146.5	2534		8955.67
Ubiquitin-like modifier-activating enzyme 1 OS=Mus musculus OX=10090 GN=Uba1 PE=1 SV=1	5.31	119007	460.4	Q02053	12	13.14	0.0047	UBA1_MOUSE	15125.3	10608.7	9140	17374.7	16938.7	15852.7	11193.3	10894	15336.3		7622.33	31880
Serine/arginine-rich splicing factor 7 OS=Mus musculus OX=10090 GN=Srsf7 PE=1 SV=1	12.37	31045.7	457.82	Q8BL97	1	3.37	0.0047	SRSF7_MOUSE		3722	3598	4527		2726	4640	2964	4680
Succinate--CoA ligase [ADP-forming] subunit beta_ mitochondrial OS=Mus musculus OX=10090 GN=Sucla2 PE=1 SV=2	6.65	50456.2	454.62	Q9Z2I9	5	10.15	0.0047	SUCB1_MOUSE	5594.67	1816	2803	3083.67	3555	3538.33	10921.3	8787	10136			6816.5
rRNA 2'-O-methyltransferase fibrillarin OS=Mus musculus OX=10090 GN=Fbl PE=1 SV=2	10.86	34420.9	451.514	P35550	2	5.81	0.0047	FBRL_MOUSE			1211	4001	2654	3240	3103.5	2826	4130		2521	4180
Dipeptidyl peptidase 2 OS=Mus musculus OX=10090 GN=Dpp7 PE=1 SV=2	5.02	56823.9	449.227	Q9ET22	5	10.67	0.0047	DPP2_MOUSE	9077	5033.33	4984	4905.67	6858.67	5828.67	4226.33	4567	5488.33			9858
Core histone macro-H2A.2 OS=Mus musculus OX=10090 GN=H2afy2 PE=1 SV=3	10.38	40320.4	444.445	Q8CCK0	2	4.57	0.0047	H2AW_MOUSE							8369.63	6633.1	5363.37
Eukaryotic translation initiation factor 4 gamma 2 OS=Mus musculus OX=10090 GN=Eif4g2 PE=1 SV=2	6.75	102619	438.298	Q62448	2	2.32	0.0065	IF4G2_MOUSE				1848.5
Glycerol-3-phosphate dehydrogenase_ mitochondrial OS=Mus musculus OX=10090 GN=Gpd2 PE=1 SV=2	6.18	81467.1	432.357	Q64521	11	17.33	0.0065	GPDM_MOUSE		4284	4918.67	6258.33	5983	9533	8716.33	4399.33	5608		18234	8826.33
Nucleolar RNA helicase 2 OS=Mus musculus OX=10090 GN=Ddx21 PE=1 SV=3	9.72	94178.6	412.739	Q9JIK5	3	3.29	0.0065	DDX21_MOUSE		2430	3803	6227.67	4173	6835	3957.33	4056.5	2823		7018
Protein S100-A11 OS=Mus musculus OX=10090 GN=S100a11 PE=1 SV=1	5.11	11253.8	410.302	P50543	2	10.2	0.0065	S10AB_MOUSE		6258	5803		4659.5	6186.5	4288.5	5785	4105.5		3468
Nucleobindin-1 OS=Mus musculus OX=10090 GN=Nucb1 PE=1 SV=2	4.81	53408.8	404.381	Q02819	1	2.18	0.0065	NUCB1_MOUSE	3605	2176	1290									11626
T-complex protein 1 subunit zeta OS=Mus musculus OX=10090 GN=Cct6a PE=1 SV=3	6.69	58460.6	403.229	P80317	9	14.69	0.0065	TCPZ_MOUSE	4424	2556.33	5855.33	5114	7757	6474.33	6006.33	4582	6072.67		5329.67	6996
Sulfide:quinone oxidoreductase_ mitochondrial OS=Mus musculus OX=10090 GN=Sqor PE=1 SV=3	9.43	50738.7	402.469	Q9R112	4	10.22	0.0065	SQOR_MOUSE			2111.5	3713	2157	2841	9171	5076.67	4864		3792
RNA-binding protein 39 OS=Mus musculus OX=10090 GN=Rbm39 PE=1 SV=2	10.73	59691.9	399.816	Q8VH51	4	8.68	0.0065	RBM39_MOUSE			4006	3167.33	2455	4016	4022	2490	2791		3480
Dihydrolipoyllysine-residue succinyltransferase component of 2-oxoglutarate dehydrogenase complex_ mitochondrial OS=Mus musculus OX=10090 GN=Dlst PE=1 SV=1	9.36	49336.8	398.364	Q9D2G2	1	1.76	0.0065	ODO2_MOUSE	9636	3495	6269	5329		4487	6698	7568	8436			7473
Lysosome-associated membrane glycoprotein 1 OS=Mus musculus OX=10090 GN=Lamp1 PE=1 SV=2	8.44	44321.4	397.525	P11438	1	2.71	0.0065	LAMP1_MOUSE	5552	9646		16003	11677	15383
Staphylococcal nuclease domain-containing protein 1 OS=Mus musculus OX=10090 GN=Snd1 PE=1 SV=1	7.12	102773	397.389	Q78PY7	12	12.97	0.0065	SND1_MOUSE	4168		3891.33	6447.33	5671.67	5235.67	7123.67	4413	8044		4049.67	9354.67
Succinate--CoA ligase [GDP-forming] subunit beta_ mitochondrial OS=Mus musculus OX=10090 GN=Suclg2 PE=1 SV=3	6.67	47125.2	395.584	Q9Z2I8	5	10.85	0.0065	SUCB2_MOUSE	6348	1715	4045	2225	3094.5	1793	4916.33	3649.33	4668.33			4352
Glycine--tRNA ligase OS=Mus musculus OX=10090 GN=Gars1 PE=1 SV=1	6.25	82676.3	393.954	Q9CZD3	8	11.11	0.0065	GARS_MOUSE	5748.33	5653.67	4706.67	8369.33	9620.33	6813.33	6671.67	5465.33	8324.33		4054.5	4880.5
cAMP-dependent protein kinase catalytic subunit beta OS=Mus musculus OX=10090 GN=Prkacb PE=1 SV=2	8.88	40879	391.171	P68181	3	6.84	0.0065	KAPCB_MOUSE	2199		4066	3298	3124.5	3637.5	7877.33	4809	5227.16			5205.5
Ras GTPase-activating-like protein IQGAP1 OS=Mus musculus OX=10090 GN=Iqgap1 PE=1 SV=2	6.07	189541	390.238	Q9JKF1	8	4.53	0.0065	IQGA1_MOUSE		1897	3394.33	6388	4812.33	5297.33	4632.67	4088	4793.67		4083.67	3294
Adipocyte plasma membrane-associated protein OS=Mus musculus OX=10090 GN=Apmap PE=1 SV=1	5.93	46605.5	388.449	Q9D7N9	4	9.88	0.0065	APMAP_MOUSE		3837	3930	5149	15157	2100	9301	7494.67	9098.67		5925
Interleukin enhancer-binding factor 2 OS=Mus musculus OX=10090 GN=Ilf2 PE=1 SV=1	5.01	43290.3	387.8	Q9CXY6	4	14.36	0.0065	ILF2_MOUSE		2979.33	5924.67	7036	3774	3059	2089				5023
Lamin-B2 OS=Mus musculus OX=10090 GN=Lmnb2 PE=1 SV=2	5.25	67432.2	387.481	P21619	8	12.08	0.0065	LMNB2_MOUSE	4202.18	25118	4270.39	2026.85	4238.29	3054.21	3069.36	2986.67	2966.88			2598
MICOS complex subunit Mic26 OS=Mus musculus OX=10090 GN=Apoo PE=1 SV=2	9.61	22718.1	379.309	Q9DCZ4	2	13.13	0.0065	MIC26_MOUSE			2354	1496			6348.5	2886	2528
T-complex protein 1 subunit epsilon OS=Mus musculus OX=10090 GN=Cct5 PE=1 SV=1	5.65	60080.5	378.094	P80316	6	10.35	0.0065	TCPE_MOUSE	7447.33	5571	6519.67	5630.33	7754	4459.67	4184.33	3176.33	5960.33		4566
Coatomer subunit beta OS=Mus musculus OX=10090 GN=Copb1 PE=1 SV=1	5.63	108207	376.826	Q9JIF7	4	4.83	0.0065	COPB_MOUSE		4794.67	3950.33	10960	6250.67	4461.67	8341	5591.33	8551		5725	2442
Transmembrane protein 163 OS=Mus musculus OX=10090 GN=Tmem163 PE=1 SV=1	7.99	31364.4	375.037	Q8C996	2	4.86	0.0065	TM163_MOUSE							7180	3188	3497			6332
2-oxoglutarate dehydrogenase_ mitochondrial OS=Mus musculus OX=10090 GN=Ogdh PE=1 SV=3	6.4	117647	372.548	Q60597	5	5.67	0.0065	ODO1_MOUSE	10647	4267.33	5309	5477.67	11279	9102	8065	15719	18236		2659	19895.3
cAMP-dependent protein kinase catalytic subunit alpha OS=Mus musculus OX=10090 GN=Prkaca PE=1 SV=3	9.23	40684.7	372.424	P05132	3	7.12	0.0065	KAPCA_MOUSE	2199				3124.5	3637.5			1866.17			5205.5
Mitogen-activated protein kinase 3 OS=Mus musculus OX=10090 GN=Mapk3 PE=1 SV=5	6.18	43408.7	368.709	Q63844	2	6.84	0.0065	MK03_MOUSE			2220	2727								2982.5
Isocitrate dehydrogenase [NAD] subunit alpha_ mitochondrial OS=Mus musculus OX=10090 GN=Idh3a PE=1 SV=1	6.3	40095	368.135	Q9D6R2	4	10.93	0.0065	IDH3A_MOUSE	7223.67	4002	4465	5729.67	5898	4262	8665.33	4593.5	6079.67			2544
Lupus La protein homolog OS=Mus musculus OX=10090 GN=Ssb PE=1 SV=1	10.47	47927.6	364.095	P32067	4	8.67	0.0065	LA_MOUSE	3902.5	2132	3601.67	4924	6021	3969.33	4993	3931.67	3551			3824
4-trimethylaminobutyraldehyde dehydrogenase OS=Mus musculus OX=10090 GN=Aldh9a1 PE=1 SV=1	6.65	54484.3	363.1	Q9JLJ2	4	8.3	0.0065	AL9A1_MOUSE	4757.5	3992.33	3450.67	6503.33	7950.67	3655.5	5971.67	5027.67	8389.33			5410
Serpin B6 OS=Mus musculus OX=10090 GN=Serpinb6 PE=1 SV=1	5.43	42941.2	360.542	Q60854	1	2.12	0.0081	SPB6_MOUSE	6330	9075	7073	12013	12715	15410	12179	12182	12564		4899
Sideroflexin-1 OS=Mus musculus OX=10090 GN=Sfxn1 PE=1 SV=3	9.6	35934.6	359.536	Q99JR1	5	18.32	0.0081	SFXN1_MOUSE			3256.5	2079.5		1810	10821.3	9442.5	9228			7634.33
Annexin A7 OS=Mus musculus OX=10090 GN=Anxa7 PE=1 SV=2	5.82	50210.5	353.273	Q07076	5	10.15	0.0081	ANXA7_MOUSE		9209.67	5769.33	4470	4157.5	6288	8599.33	8874	6046		2491.5
NADH-ubiquinone oxidoreductase 75 kDa subunit_ mitochondrial OS=Mus musculus OX=10090 GN=Ndufs1 PE=1 SV=2	5.38	80803.5	350.971	Q91VD9	9	12.93	0.0081	NDUS1_MOUSE	3921	4740.67	3821	4223.67	3914.67	4204.67	6441.33	5795.67	6857.33		6190	10761
MICOS complex subunit Mic19 OS=Mus musculus OX=10090 GN=Chchd3 PE=1 SV=1	8.54	26562.7	350.342	Q9CRB9	2	10.13	0.0081	MIC19_MOUSE	3977	6004	3381			4841	7334	5873	4964		3943	8262
UDP-glucose:glycoprotein glucosyltransferase 1 OS=Mus musculus OX=10090 GN=Uggt1 PE=1 SV=4	5.28	177118	350.146	Q6P5E4	15	8.9	0.0081	UGGG1_MOUSE	5652	4987.67	5373.33	4807.67	4974.67	4638	8308.33	6873.67	8894			8919
Protein transport protein Sec23B OS=Mus musculus OX=10090 GN=Sec23b PE=1 SV=1	6.56	87349.7	348.125	Q9D662	3	4.04	0.0081	SC23B_MOUSE	4564.5	3835	3212	5457.33	5207	4331	4099.67	4446.5	7715.5
Electron transfer flavoprotein subunit alpha_ mitochondrial OS=Mus musculus OX=10090 GN=Etfa PE=1 SV=2	8.5	35351.6	347.836	Q99LC5	3	10.51	0.0081	ETFA_MOUSE	8923	3233	3825.67	4013.33	9469	3944	5674.33	4487.67	6972			2333
Fructose-bisphosphate aldolase C OS=Mus musculus OX=10090 GN=Aldoc PE=1 SV=4	6.77	39794.1	346.342	P05063	2	5.79	0.0081	ALDOC_MOUSE			1151.03
DNA-(apurinic or apyrimidinic site) lyase OS=Mus musculus OX=10090 GN=Apex1 PE=1 SV=2	7.91	35889.6	342.313	P28352	3	11.67	0.0081	APEX1_MOUSE		1971	2614.5	4351.67	5584.5	5129	3120	3079.33	2690		3463
Mitochondrial carrier homolog 2 OS=Mus musculus OX=10090 GN=Mtch2 PE=1 SV=1	8.2	34126.5	341.264	Q791V5	3	7.92	0.0081	MTCH2_MOUSE			1758	3997.33			3450.33	2289.5	2167
Transmembrane protein 65 OS=Mus musculus OX=10090 GN=Tmem65 PE=1 SV=1	7.75	25203.3	339.772	Q4VAE3	1	4.7	0.0081	TMM65_MOUSE				3860			5175					6505
26S proteasome regulatory subunit 7 OS=Mus musculus OX=10090 GN=Psmc2 PE=1 SV=5	5.6	49047.2	338.25	P46471	2	5.08	0.0081	PRS7_MOUSE	4496			3988	3648.5	4341.5	5453	3347	5193.5		5104	1894
Non-POU domain-containing octamer-binding protein OS=Mus musculus OX=10090 GN=Nono PE=1 SV=3	9.51	54655.1	336.164	Q99K48	4	7.19	0.0081	NONO_MOUSE	7186	1734	5072.67	7588.5	6036	8479.33	8546.33	5614	5735.67		12147.7	10298
Pyruvate dehydrogenase E1 component subunit alpha_ somatic form_ mitochondrial OS=Mus musculus OX=10090 GN=Pdha1 PE=1 SV=1	8.14	43916.1	313.005	P35486	3	6.92	0.0081	ODPA_MOUSE	3517	4073.5	5106.33	5173.67	4837.67	5876.5	6453	5133.67	5815
Programmed cell death 6-interacting protein OS=Mus musculus OX=10090 GN=Pdcd6ip PE=1 SV=3	6.12	96594.6	312.04	Q9WU78	3	3.11	0.0081	PDC6I_MOUSE		2233	2441.5	4061	3442.33	2538.33	3025.33	2194	3341
T-complex protein 1 subunit beta OS=Mus musculus OX=10090 GN=Cct2 PE=1 SV=4	5.98	57819.5	311.251	P80314	3	5.23	0.0081	TCPB_MOUSE	6517	5388.5	5689	5872.33	10566	7864.5	6537	5713	6262		5987
Y-box-binding protein 1 OS=Mus musculus OX=10090 GN=Ybx1 PE=1 SV=3	10.29	35730	308.062	P62960	2	8.39	0.0081	YBOX1_MOUSE		9056	5926	7509.5	9395	17013.5	8232.5	13685	8030
Synaptotagmin-like protein 4 OS=Mus musculus OX=10090 GN=Sytl4 PE=1 SV=1	9.15	76705.9	307.269	Q9R0Q1	2	2.97	0.0081	SYTL4_MOUSE									1953
Histidine--tRNA ligase_ cytoplasmic OS=Mus musculus OX=10090 GN=Hars PE=1 SV=2	5.67	57945.7	305.076	Q61035	2	3.73	0.0081	SYHC_MOUSE		5680	5740.5	7859.5	6637	5071	5913		3215		5078
Cathepsin Z OS=Mus musculus OX=10090 GN=Ctsz PE=1 SV=1	6.17	34680.6	303.332	Q9WUU7	2	7.19	0.0081	CATZ_MOUSE	9036.5	5961	3237.5	4271	4903.5	3441.5	2252.5	2490.5	3830			4714
C-1-tetrahydrofolate synthase_ cytoplasmic OS=Mus musculus OX=10090 GN=Mthfd1 PE=1 SV=4	6.75	101884	297.287	Q922D8	12	13.37	0.0081	C1TC_MOUSE	3171	2060	3745.33	4415.67	5758.67	4632	5632.33	4543	7172.67		3384	6033.67
Probable aminopeptidase NPEPL1 OS=Mus musculus OX=10090 GN=Npepl1 PE=1 SV=1	6.42	56852.6	294.438	Q6NSR8	1	2.29	0.0081	PEPL1_MOUSE	5166	3487	4925	4609	2951	2274	1573		4592
Phosphomannomutase 2 OS=Mus musculus OX=10090 GN=Pmm2 PE=1 SV=1	6.01	27998.8	292.922	Q9Z2M7	1	4.55	0.0081	PMM2_MOUSE		1646	2601	4009	5977	4031	2943	2652	3851			3192
Lactoylglutathione lyase OS=Mus musculus OX=10090 GN=Glo1 PE=1 SV=3	5.08	20980.7	291.601	Q9CPU0	1	3.8	0.0081	LGUL_MOUSE	5133	4705			3947	5122			3516
Sorcin OS=Mus musculus OX=10090 GN=Sri PE=1 SV=1	5.17	21912.4	288.203	Q6P069	1	5.56	0.0081	SORCN_MOUSE	6456	5745	5783	5908	8180	6621	5018	5175	5772
UMP-CMP kinase OS=Mus musculus OX=10090 GN=Cmpk1 PE=1 SV=1	5.53	22393.5	285.487	Q9DBP5	2	12.24	0.0081	KCY_MOUSE		3862.5	3542	2812.5	2962		2367		2161
Tyrosine--tRNA ligase_ cytoplasmic OS=Mus musculus OX=10090 GN=Yars PE=1 SV=3	6.62	59447.6	283.173	Q91WQ3	11	17.23	0.0081	SYYC_MOUSE		6028.67	14740.3	11427.7	13469.7	19564.3	13769.3	12364	7907.33		25676.5	7066.5
Heat shock 70 kDa protein 4 OS=Mus musculus OX=10090 GN=Hspa4 PE=1 SV=1	4.97	94931.2	282.962	Q61316	7	9.04	0.0081	HSP74_MOUSE	2942	4423	4993.67	6269.67	6774.33	5379.33	5416	3611.67	5079.33		4335	2947
Exocyst complex component 5 OS=Mus musculus OX=10090 GN=Exoc5 PE=1 SV=2	6.3	82764.5	273.935	Q3TPX4	2	2.82	0.0096	EXOC5_MOUSE	61627	22484	9159	14944	18325	28152.5	13916.5	22191.5	8056.5		8530
Stress-induced-phosphoprotein 1 OS=Mus musculus OX=10090 GN=Stip1 PE=1 SV=1	6.42	63209.5	272.414	Q60864	5	9.94	0.0096	STIP1_MOUSE	5366	5591.67	3889.33	5425	5290.67	3381	3115	3359	4947.5
Protein INCA1 OS=Mus musculus OX=10090 GN=Inca1 PE=1 SV=1	7.96	26648	269.257	Q6PKN7	1	3.9	0.0096	INCA1_MOUSE	4298	4334	8545	5479	3431	8517	15351	12943	11904		7870	26311
4-aminobutyrate aminotransferase_ mitochondrial OS=Mus musculus OX=10090 GN=Abat PE=1 SV=1	8.02	57136.3	265.767	P61922	2	4.2	0.0096	GABT_MOUSE		10309	8853	4391.5	6506	6898.5	8463	7714	9666
Transmembrane 9 superfamily member 3 OS=Mus musculus OX=10090 GN=Tm9sf3 PE=1 SV=1	6.88	68286.3	263.81	Q9ET30	4	6.64	0.0096	TM9S3_MOUSE		3013		3981			5152	4207.5	5701
Carbamoyl-phosphate synthase [ammonia]_ mitochondrial OS=Mus musculus OX=10090 GN=Cps1 PE=1 SV=2	6.51	165816	259.582	Q8C196	9	5.33	0.0096	CPSM_MOUSE		2882	5430.33	8389.33	5151	9155	5274.33	3306.33	4729		13334
Aspartate--tRNA ligase_ cytoplasmic OS=Mus musculus OX=10090 GN=Dars PE=1 SV=2	6.07	57603.6	256.523	Q922B2	8	14.77	0.0096	SYDC_MOUSE		1858	2702	3626.67	3338.67	2051.33	4093.67	2886.67	5226.67		2379	4945
Proteasome subunit beta type-4 OS=Mus musculus OX=10090 GN=Psmb4 PE=1 SV=1	5.32	29230.2	251.85	P99026	2	7.2	0.0096	PSB4_MOUSE	12723.5	10902	11384	8210	12211.5	13725	7747	9089	9640.5		6160
26S proteasome non-ATPase regulatory subunit 13 OS=Mus musculus OX=10090 GN=Psmd13 PE=1 SV=1	5.36	43151.6	248.227	Q9WVJ2	6	13.56	0.0096	PSD13_MOUSE	2962	2390	3693.33	5369	4583.67	4048.67	3993	3716.67	4623.67		3301
Dehydrogenase/reductase SDR family member 7 OS=Mus musculus OX=10090 GN=Dhrs7 PE=1 SV=2	8.37	38566.7	234.152	Q9CXR1	3	7.99	0.0096	DHRS7_MOUSE							5598.67	3366.5	3043			2965
Carbonyl reductase [NADPH] 1 OS=Mus musculus OX=10090 GN=Cbr1 PE=1 SV=3	8.41	30926.4	229.795	P48758	3	8.66	0.0096	CBR1_MOUSE	6004		1777.5	2926	2379.33	3034.33	1899	2139	2497
Eukaryotic translation initiation factor 2 subunit 2 OS=Mus musculus OX=10090 GN=Eif2s2 PE=1 SV=1	5.46	38434.3	210.326	Q99L45	3	8.76	0.0096	IF2B_MOUSE	6677	5223	7086.33	4706	2871	2784.5	3789	3929	2583		2409
Leukotriene A-4 hydrolase OS=Mus musculus OX=10090 GN=Lta4h PE=1 SV=4	5.99	69678.3	210.134	P24527	2	3.93	0.0096	LKHA4_MOUSE		3748.5	3060.5	4132.5	3637	4315	4301	3652	5384		2529
T-complex protein 1 subunit eta OS=Mus musculus OX=10090 GN=Cct7 PE=1 SV=1	7.79	60165.5	207.888	P80313	3	4.78	0.0096	TCPH_MOUSE	8019	3856	3753.33	5684.67	13140	8483	5218	5258	10810		13154
Alpha-soluble NSF attachment protein OS=Mus musculus OX=10090 GN=Napa PE=1 SV=1	5.16	33645.9	194.829	Q9DB05	2	8.47	0.0096	SNAA_MOUSE			2972	2046.5	5164		3090		5386
Obg-like ATPase 1 OS=Mus musculus OX=10090 GN=Ola1 PE=1 SV=1	7.85	44957.7	190.437	Q9CZ30	3	6.82	0.0096	OLA1_MOUSE		3227	4189	3637	6856	4871	5668	5727	3752
RNA transcription_ translation and transport factor protein OS=Mus musculus OX=10090 GN=RTRAF PE=1 SV=1	6.48	28266.3	187.224	Q9CQE8	2	7.38	0.0096	RTRAF_MOUSE	3043	2326.5	3622	2194	4690	2557	2409.5	2728	3328
Chitinase domain-containing protein 1 OS=Mus musculus OX=10090 GN=Chid1 PE=1 SV=1	8	45076.8	181.036	Q922Q9	2	4.83	0.0096	CHID1_MOUSE	45075	47964		51455	26172.5	33179.5	16619	28222.5	12960		212957
START domain-containing protein 10 OS=Mus musculus OX=10090 GN=Stard10 PE=1 SV=1	6.76	33350.7	178.897	Q9JMD3	1	4.12	0.0096	STA10_MOUSE			4345	4755	4174	5739	3147	2747	5599
Inosine-5'-monophosphate dehydrogenase 1 OS=Mus musculus OX=10090 GN=Impdh1 PE=1 SV=2	6.37	55620.8	172.048	P50096	2	3.7	0.0096	IMDH1_MOUSE	19362.5	16865.3	28939.3	60992.7	62963	107572	44373.5	49315.5	77541		85599

## Sheet: correlation
									QC	QC	QC	QC	QC	QC	QC	QC	QC	QC	QC	QC
									new sample 2 1	new sample 3 1	new sample 4 1	new sample 5 1	new sample 6 1	new sample 7 1	new sample 8 1	new sample 9 1	new sample 13 1	new sample 1 1	new sample 10 1	new sample 11 1
								new sample 2 1	1	0.848326	0.843785	0.799751	0.890207	0.853103	0.750065	0.837716	0.747258	0.503261	0.727797	0.297433
								new sample 3 1	0.848326	1	0.913415	0.832074	0.834806	0.809544	0.70496	0.801928	0.668581	0.657557	0.702211	0.358833
								new sample 4 1	0.843785	0.913415	1	0.81891	0.813023	0.838691	0.719567	0.820113	0.67781	0.503707	0.769264	0.273382
								new sample 5 1	0.799751	0.832074	0.81891	1	0.899077	0.878568	0.839563	0.873918	0.810505	0.724813	0.82123	0.384436
								new sample 6 1	0.890207	0.834806	0.813023	0.899077	1	0.948334	0.863648	0.917066	0.852367	0.688014	0.797004	0.394114
								new sample 7 1	0.853103	0.809544	0.838691	0.878568	0.948334	1	0.902746	0.951796	0.862452	0.635806	0.830817	0.314454
								new sample 8 1	0.750065	0.70496	0.719567	0.839563	0.863648	0.902746	1	0.970449	0.950229	0.660324	0.790391	0.339827
								new sample 9 1	0.837716	0.801928	0.820113	0.873918	0.917066	0.951796	0.970449	1	0.933532	0.669726	0.822946	0.390036
								new sample 13 1	0.747258	0.668581	0.67781	0.810505	0.852367	0.862452	0.950229	0.933532	1	0.661211	0.78497	0.443721
								new sample 1 1	0.503261	0.657557	0.503707	0.724813	0.688014	0.635806	0.660324	0.669726	0.661211	1	0.591443	0.590129
								new sample 10 1	0.727797	0.702211	0.769264	0.82123	0.797004	0.830817	0.790391	0.822946	0.78497	0.591443	1	0.33021
								new sample 11 1	0.297433	0.358833	0.273382	0.384436	0.394114	0.314454	0.339827	0.390036	0.443721	0.590129	0.33021	1

## Sheet: sum of inten for peptide types
peptide type	new sample 2 1	new sample 3 1	new sample 4 1	new sample 5 1	new sample 6 1	new sample 7 1	new sample 8 1	new sample 9 1	new sample 13 1	new sample 1 1	new sample 10 1	new sample 11 1
PEP_FRAG_1		20124952	57214147	115060044	85872532	38406529	41029697	61171746	43535685	34666459	3282864	28069054	49759158
PEP_FRAG_2		4848213	14124557	17797359	15758894	7801800	2466186	6814087	8837624	5513653	474084	1822133	4469897
VAR_MOD		2904151	9675093	27720239	12242384	4739319	5195872	6531393	5233376	3743310	95246	2868924	3340254
MISSING_CLEAVAGE		609697	5824641	10304422	9255832	1181705	2553482	3659212	1998061	1018232	163367	1111926	20889408
IN_SOURCE		577740	1422389	1788563	1730635	679813	953479	1195947	756862	756849	34536	315635	658738
NEUTRAL_LOSS-H2O		41859	16406	33517	49361	47517	46252	43327	26634	72117	5211	31692	5645
NEUTRAL_LOSS-NH3		16433	3172	13829	1864	4468	5926	21000	5589	8803	194	0	1617

## Sheet: project details
project data
title	uFASP_digested single islets
description	user designed 20210819-160905
root folder	\\130.238.45.51\storage\PLGS\default_database\root
db schema	Proj__16245951498750_9854461169741915_100_21
workflow data
workflow_index	replicate_name	title	sample_description	input_file	acquired_name	abs_quan_response_factor	sum_acquired_ngrams	identified_proteins	quantified_proteins	all identified peptides	PEP_FRAG_1 peptides	PEP_FRAG_2 peptides
1	new sample 2 1	Mouse UDMSe FDR 1 min 2 pep	QC		20210727_IsletII2_uFASP_1	-1.0		315		1402	918	146
2	new sample 3 1	Mouse UDMSe FDR 1 min 2 pep	QC		20210727_IsletII6_uFASP_4	-1.0		367		2820	1509	308
3	new sample 4 1	Mouse UDMSe FDR 1 min 2 pep	QC		20210727_IsletII7_uFASP_5	-1.0		665		5913	2853	809
4	new sample 5 1	Mouse UDMSe FDR 1 min 2 pep	QC		20210714_Islet2_uFASP_001	-1.0		745		5946	3215	784
5	new sample 6 1	Mouse UDMSe FDR 1 min 2 pep	QC		20210714_Islet3_uFASP_001	-1.0		441		2593	1658	256
6	new sample 7 1	Mouse UDMSe FDR 1 min 2 pep	QC		20210714_Islet4_uFASP_001	-1.0		404		2399	1447	219
7	new sample 8 1	Mouse UDMSe FDR 1 min 2 pep	QC		20210714_Islet7_uFASP_001	-1.0		478		3428	2092	291
8	new sample 9 1	Mouse UDMSe FDR 1 min 2 pep	QC		20210714_Islet8_uFASP_001	-1.0		435		2349	1448	258
9	new sample 13 1	Mouse UDMSe FDR 1 min 2 pep	QC		20210714_Islet9_uFASP_001	-1.0		387		2316	1510	148
10	new sample 1 1	Mouse UDMSe FDR 1 min 2 pep	QC		20210729_InSolution_Islet1_001	-1.0		70		145	94	20
11	new sample 10 1	Mouse UDMSe FDR 1 min 2 pep	QC		20210729_Islet2_IS_001	-1.0		221		1171	725	92
12	new sample 11 1	Mouse UDMSe FDR 1 min 2 pep	QC		20210729_Islet3_IS_001	-1.0		351		2852	1278	284

## Sheet: config
	ISOQuant Configuration	time	parameter	value
		2021-08-19 16:15:16	isoquant.pluginQueue.name	design project and run ISOQuant analysis
		2021-08-19 16:15:16	process.peptide.deplete.PEP_FRAG_2	false
		2021-08-19 16:15:16	process.peptide.deplete.CURATED_0	false
		2021-08-19 16:15:22	process.peptide.statistics.doSequenceSearch	false
		2021-08-19 16:15:57	process.emrt.minIntensity	1000
		2021-08-19 16:15:57	process.emrt.minMass	500
		2021-08-19 16:15:57	process.emrt.rt.alignment.match.maxDeltaMass.ppm	10
		2021-08-19 16:15:57	process.emrt.rt.alignment.match.maxDeltaDriftTime	2
		2021-08-19 16:15:57	process.emrt.rt.alignment.normalizeReferenceTime	false
		2021-08-19 16:15:57	process.emrt.rt.alignment.maxProcesses	24
		2021-08-19 16:15:57	process.emrt.rt.alignment.referenceRun.selectionMethod	AUTO
		2021-08-19 16:16:16	process.emrt.clustering.preclustering.orderSequence	MTMTMT
		2021-08-19 16:16:16	process.emrt.clustering.preclustering.maxDistance.mass.ppm	6.06E-6
		2021-08-19 16:16:16	process.emrt.clustering.preclustering.maxDistance.time.min	0.202
		2021-08-19 16:16:16	process.emrt.clustering.preclustering.maxDistance.drift	2.02
		2021-08-19 16:16:32	process.emrt.clustering.distance.unit.mass.ppm	6.0E-6
		2021-08-19 16:16:32	process.emrt.clustering.distance.unit.time.min	0.2
		2021-08-19 16:16:32	process.emrt.clustering.distance.unit.drift.bin	2
		2021-08-19 16:16:32	process.emrt.clustering.dbscan.minNeighborCount	2
		2021-08-19 16:16:46	process.identification.peptide.minReplicationRate	2
		2021-08-19 16:16:46	process.identification.peptide.minScore	0
		2021-08-19 16:16:46	process.identification.peptide.minOverallMaxScore	0
		2021-08-19 16:16:46	process.identification.peptide.minSequenceLength	6
		2021-08-19 16:16:46	process.identification.peptide.acceptType.PEP_FRAG_1	true
		2021-08-19 16:16:46	process.identification.peptide.acceptType.IN_SOURCE	false
		2021-08-19 16:16:46	process.identification.peptide.acceptType.MISSING_CLEAVAGE	false
		2021-08-19 16:16:46	process.identification.peptide.acceptType.NEUTRAL_LOSS_H20	false
		2021-08-19 16:16:46	process.identification.peptide.acceptType.NEUTRAL_LOSS_NH3	false
		2021-08-19 16:16:46	process.identification.peptide.acceptType.PEP_FRAG_2	false
		2021-08-19 16:16:46	process.identification.peptide.acceptType.DDA	true
		2021-08-19 16:16:46	process.identification.peptide.acceptType.VAR_MOD	false
		2021-08-19 16:16:46	process.identification.peptide.acceptType.PTM	false
		2021-08-19 16:16:46	process.annotation.peptide.maxSequencesPerEMRTCluster	1
		2021-08-19 16:16:46	process.annotation.protein.resolveHomology	true
		2021-08-19 16:16:46	process.annotation.peptide.maxFDR	0.01
		2021-08-19 16:16:46	process.annotation.useSharedPeptides	all
		2021-08-19 16:16:58	process.normalization.lowess.bandwidth	0.3
		2021-08-19 16:16:58	process.normalization.orderSequence	XPIR
		2021-08-19 16:16:58	process.normalization.minIntensity	3000
		2021-08-19 16:17:48	process.quantification.peptide.minMaxScorePerCluster	0
		2021-08-19 16:17:48	process.quantification.peptide.acceptType.IN_SOURCE	false
		2021-08-19 16:17:48	process.quantification.peptide.acceptType.MISSING_CLEAVAGE	false
		2021-08-19 16:17:48	process.quantification.peptide.acceptType.NEUTRAL_LOSS_H20	false
		2021-08-19 16:17:48	process.quantification.peptide.acceptType.NEUTRAL_LOSS_NH3	false
		2021-08-19 16:17:49	process.quantification.peptide.acceptType.PEP_FRAG_1	true
		2021-08-19 16:17:49	process.quantification.peptide.acceptType.PEP_FRAG_2	false
		2021-08-19 16:17:49	process.quantification.peptide.acceptType.VAR_MOD	false
		2021-08-19 16:17:49	process.quantification.peptide.acceptType.PTM	false
		2021-08-19 16:17:49	process.quantification.peptide.acceptType.DDA	true
		2021-08-19 16:17:49	process.quantification.topx.degree	3
		2021-08-19 16:17:49	process.quantification.topx.allowDifferentPeptides	true
		2021-08-19 16:17:49	process.quantification.minPeptidesPerProtein	1
		2021-08-19 16:17:49	process.quantification.absolute.standard.entry	ENO1_YEAST
		2021-08-19 16:17:49	process.quantification.absolute.standard.fmol	50
		2021-08-19 16:20:00	process.quantification.topx.allowDifferentPeptides	true
		2021-08-19 16:20:01	process.quantification.absolute.standard.entry	ENO1_YEAST
		2021-08-19 16:20:01	process.quantification.absolute.standard.fmol	50
		2021-08-19 16:20:02	process.quantification.maxProteinFDR	0.01

## Sheet: fmolug
									QC	QC	QC	QC	QC	QC	QC	QC	QC	QC	QC	QC	QC	QC	QC	QC	QC	QC	QC	QC	QC	QC	QC	QC
description	IEP	mw	max score	accession	reported peptides	sequence coverage	FDR level	entry	new sample 2 1	new sample 3 1	new sample 4 1	new sample 5 1	new sample 6 1	new sample 7 1	new sample 8 1	new sample 9 1	new sample 13 1	new sample 1 1	new sample 10 1	new sample 11 1	AVERAGE new sample 2	AVERAGE new sample 3	AVERAGE new sample 4	AVERAGE new sample 5	AVERAGE new sample 6	AVERAGE new sample 7	AVERAGE new sample 8	AVERAGE new sample 9	AVERAGE new sample 13	AVERAGE new sample 1	AVERAGE new sample 10	AVERAGE new sample 11
Histone H4 OS=Mus musculus OX=10090 GN=H4c1 PE=1 SV=2	11.89	11367.4	32672	P62806	9	60.19	0	H4_MOUSE	239.938	301.555	277.88	486.849	556.442	653.573	1146.08	783.616	1528.72	2144.19	644.708	301.258	239.938	301.555	277.88	486.849	556.442	653.573	1146.08	783.616	1528.72	2144.19	644.708	301.258
Glucagon OS=Mus musculus OX=10090 GN=Gcg PE=1 SV=1	5.28	20906.2	22490.8	P55095	8	40	0	GLUC_MOUSE	131.868	247.903	104.781	60.1318	133.645	59.4195	87.4218	173.544	296.323	98.8324	77.3434	1117.62	131.868	247.903	104.781	60.1318	133.645	59.4195	87.4218	173.544	296.323	98.8324	77.3434	1117.62
Protein disulfide-isomerase A3 OS=Mus musculus OX=10090 GN=Pdia3 PE=1 SV=2	5.83	57134.7	20433.4	P27773	26	49.31	0	PDIA3_MOUSE	395.793	165.836	169.392	167.121	221.922	167.834	179.583	207.726	343.916	390.207	22.4293	266.616	395.793	165.836	169.392	167.121	221.922	167.834	179.583	207.726	343.916	390.207	22.4293	266.616
Actin_ cytoplasmic 1 OS=Mus musculus OX=10090 GN=Actb PE=1 SV=1	5.15	42079	18308.7	P60710	21	53.07	0	ACTB_MOUSE	534.251	239.993	288.831	503.005	714.676	605.095	500.706	476.382	980.905	1455.98	772.849	762.097	534.251	239.993	288.831	503.005	714.676	605.095	500.706	476.382	980.905	1455.98	772.849	762.097
Endoplasmic reticulum chaperone BiP OS=Mus musculus OX=10090 GN=Hspa5 PE=1 SV=3	4.88	72536.2	17098.1	P20029	34	50.84	0	BIP_MOUSE	460.849	216.586	179.793	145.524	186.563	145.698	182.353	218.401	416.559	391.234	47.6739	426.422	460.849	216.586	179.793	145.524	186.563	145.698	182.353	218.401	416.559	391.234	47.6739	426.422
Islet amyloid polypeptide OS=Mus musculus OX=10090 GN=Iapp PE=3 SV=1	10.81	10192.8	16737.1	P12968	3	35.48	0	IAPP_MOUSE	34.084	139.67	98.5601	83.5238	180.825	192.326	166.058	225.616	239.688	2856.81	16.0699	1143.73	34.084	139.67	98.5601	83.5238	180.825	192.326	166.058	225.616	239.688	2856.81	16.0699	1143.73
Endoplasmin OS=Mus musculus OX=10090 GN=Hsp90b1 PE=1 SV=2	4.55	92761.1	15543.8	P08113	34	39.4	0	ENPL_MOUSE	271.314	150.877	164.467	173.216	228.973	155.944	184.683	187.13	348.98	581.371	66.3229	289.358	271.314	150.877	164.467	173.216	228.973	155.944	184.683	187.13	348.98	581.371	66.3229	289.358
Ubiquitin-60S ribosomal protein L40 OS=Mus musculus OX=10090 GN=Uba52 PE=1 SV=2	10.5	15013.5	14422	P62984	6	46.09	0	RL40_MOUSE	153.826	140.464	117.089	129.84	137.107	144.148	192.73	150.832	195.814	501.992	143.426	49.8606	153.826	140.464	117.089	129.84	137.107	144.148	192.73	150.832	195.814	501.992	143.426	49.8606
Peptide YY OS=Mus musculus OX=10090 GN=Pyy PE=3 SV=2	5.11	11120.8	13337.1	Q9EPS2	3	23.47	0	PYY_MOUSE		21.7093	16.556	2.34069	5.61881	28.3169	13.988	24.8797	5.70945	206.478		286.637	0	21.7093	16.556	2.34069	5.61881	28.3169	13.988	24.8797	5.70945	206.478	0	286.637
Actin_ gamma-enteric smooth muscle OS=Mus musculus OX=10090 GN=Actg2 PE=1 SV=1	5.17	42276.2	12680.3	P63268	15	31.38	0	ACTH_MOUSE		18.5517	24.8136	11.0597									0	18.5517	24.8136	11.0597	0	0	0	0	0	0	0	0
Alpha-enolase OS=Mus musculus OX=10090 GN=Eno1 PE=1 SV=3	6.41	47483.1	11885.1	P17182	18	37.79	0	ENOA_MOUSE	114.734	63.1361	95.1619	60.0003	105.342	121.451	62.9095	68.1114	57.1548		204.615	34.3077	114.734	63.1361	95.1619	60.0003	105.342	121.451	62.9095	68.1114	57.1548	0	204.615	34.3077
Heat shock protein HSP 90-beta OS=Mus musculus OX=10090 GN=Hsp90ab1 PE=1 SV=3	4.78	83623.5	11722.4	P11499	28	33.7	0	HS90B_MOUSE	90.0248	85.9458	149.018	227.818	210.367	211.136	150.534	136.103	197.673	65.8692	275.77	187.125	90.0248	85.9458	149.018	227.818	210.367	211.136	150.534	136.103	197.673	65.8692	275.77	187.125
Tubulin alpha-1C chain OS=Mus musculus OX=10090 GN=Tuba1c PE=1 SV=1	4.79	50593.8	11626.9	P68373	13	32.52	0	TBA1C_MOUSE	111	86.3074	124.1	212.809	147.972	153.014	154.713	135.437	164.165	343.992	237.74	265.617	111	86.3074	124.1	212.809	147.972	153.014	154.713	135.437	164.165	343.992	237.74	265.617
40S ribosomal protein S9 OS=Mus musculus OX=10090 GN=Rps9 PE=1 SV=3	11.3	22648.5	11499.8	Q6ZWN5	11	46.39	0	RS9_MOUSE	12.4607	35.3825	33.5637	98.1619	78.7976	76.8301	113.88	93.8263	52.5018		75.6747	7.06067	12.4607	35.3825	33.5637	98.1619	78.7976	76.8301	113.88	93.8263	52.5018	0	75.6747	7.06067
Protein disulfide-isomerase OS=Mus musculus OX=10090 GN=P4hb PE=1 SV=2	4.58	57457.7	11471.6	P09103	29	47.54	0	PDIA1_MOUSE	358.918	144.036	103.294	112.809	214.872	140.578	144.466	184.842	365.102	276.252	32.6744	137.56	358.918	144.036	103.294	112.809	214.872	140.578	144.466	184.842	365.102	276.252	32.6744	137.56
Histone H2B type 1-B OS=Mus musculus OX=10090 GN=Hist1h2bb PE=1 SV=3	10.99	13952.2	11265.6	Q64475	5	34.13	0	H2B1B_MOUSE	54.5277	116.435	108.209	153.014	251.725	187.269	426.336	265.457	435.843	556.746	126.802	329.092	54.5277	116.435	108.209	153.014	251.725	187.269	426.336	265.457	435.843	556.746	126.802	329.092
Cytochrome b5 type B OS=Mus musculus OX=10090 GN=Cyb5b PE=1 SV=1	4.6	16375.1	10288.6	Q9CQX2	2	12.33	0	CYB5B_MOUSE				2.39425		4.49999	27.5659	18.9097	13.3264			41.6944	0	0	0	2.39425	0	4.49999	27.5659	18.9097	13.3264	0	0	41.6944
Elongation factor 1-alpha 1 OS=Mus musculus OX=10090 GN=Eef1a1 PE=1 SV=3	9.49	50456.1	10129.8	P10126	11	21.65	0	EF1A1_MOUSE	427.447	114.645	127.011	248.45	343.926	291.629	258.93	240.039	394.985	553.149	456.343	227.886	427.447	114.645	127.011	248.45	343.926	291.629	258.93	240.039	394.985	553.149	456.343	227.886
Histone H1.2 OS=Mus musculus OX=10090 GN=H1-2 PE=1 SV=2	11.76	21266.7	10048.5	P15864	5	18.87	0	H12_MOUSE	31.9437	44.5273		189.602	67.4371	111.612	216.044	164.637	141.849	123.643	37.3683	151.234	31.9437	44.5273	0	189.602	67.4371	111.612	216.044	164.637	141.849	123.643	37.3683	151.234
Keratin_ type I cytoskeletal 17 OS=Mus musculus OX=10090 GN=Krt17 PE=1 SV=3	4.81	48447.1	9751.54	Q9QWL7	18	35.1	0	K1C17_MOUSE	383.676	436.837	439.713	245.375	201.62	275.305	206.929	292.69	40.7322	37.4261		4.06778	383.676	436.837	439.713	245.375	201.62	275.305	206.929	292.69	40.7322	37.4261	0	4.06778
Annexin A2 OS=Mus musculus OX=10090 GN=Anxa2 PE=1 SV=2	7.7	38961.4	9704.54	P07356	12	33.63	0	ANXA2_MOUSE	31.1046	153.6	81.7717	83.0763	68.7913	81.2122	70.3465	69.2609	32.2472		182.143		31.1046	153.6	81.7717	83.0763	68.7913	81.2122	70.3465	69.2609	32.2472	0	182.143	0
Histone H3.1 OS=Mus musculus OX=10090 GN=H3c1 PE=1 SV=2	11.69	15518.2	9613.68	P68433	7	27.21	0	H31_MOUSE	348.279	171.826	231.897	317.531	263.574	454.853	766.927	587.835	919.029	1311.53	580.888	447.605	348.279	171.826	231.897	317.531	263.574	454.853	766.927	587.835	919.029	1311.53	580.888	447.605
Keratin_ type I cytoskeletal 14 OS=Mus musculus OX=10090 GN=Krt14 PE=1 SV=2	4.91	53209.3	9384.51	Q61781	19	31.82	0	K1C14_MOUSE		52.4372	146.912	67.8732		90.6697			37.6651	103.114	189.052	4.06778	0	52.4372	146.912	67.8732	0	90.6697	0	0	37.6651	103.114	189.052	4.06778
Chromogranin-A OS=Mus musculus OX=10090 GN=Chga PE=1 SV=1	4.46	51960.5	9313.84	P26339	14	30.45	0	CMGA_MOUSE	101.983	144.913	131.765	98.2607	186.284	211.1	147.286	170.083	214.185		49.8271	328.227	101.983	144.913	131.765	98.2607	186.284	211.1	147.286	170.083	214.185	0	49.8271	328.227
60S ribosomal protein L15 OS=Mus musculus OX=10090 GN=Rpl15 PE=1 SV=4	12.11	24260.2	9236.93	Q9CZM2	5	21.57	0	RL15_MOUSE	9.26646	14.4747	23.0625	102.928	39.4146	36.3457	34.6689	36.2452	24.7228		71.6013	41.0546	9.26646	14.4747	23.0625	102.928	39.4146	36.3457	34.6689	36.2452	24.7228	0	71.6013	41.0546
Peroxiredoxin-1 OS=Mus musculus OX=10090 GN=Prdx1 PE=1 SV=1	8.24	22404.6	9121.98	P35700	9	44.22	0	PRDX1_MOUSE	44.2476	76.5586	76.8645	54.5253	85.4905	88.3666	62.4093	68.4162	57.5337		175.847	19.0119	44.2476	76.5586	76.8645	54.5253	85.4905	88.3666	62.4093	68.4162	57.5337	0	175.847	19.0119
Keratin_ type I cytoskeletal 10 OS=Mus musculus OX=10090 GN=Krt10 PE=1 SV=3	4.85	57941	9063.74	P02535	11	16.32	0	K1C10_MOUSE	946.886	888.638	585.373	855.497	1233.51	867.101	826.6	752.599	904.094	3855.99	680.695		946.886	888.638	585.373	855.497	1233.51	867.101	826.6	752.599	904.094	3855.99	680.695	0
Keratin_ type II cytoskeletal 6A OS=Mus musculus OX=10090 GN=Krt6a PE=1 SV=3	7.97	59677.4	8887.42	P50446	16	21.52	0	K2C6A_MOUSE	67.8661	243.403	246.15	100.165	53.7583	253.631	73.9261	127.416	20.2295		88.7964		67.8661	243.403	246.15	100.165	53.7583	253.631	73.9261	127.416	20.2295	0	88.7964	0
14-3-3 protein theta OS=Mus musculus OX=10090 GN=Ywhaq PE=1 SV=1	4.49	28063.5	8852.93	P68254	6	28.98	0	1433T_MOUSE	101.25	54.0004	48.9924	53.7552	58.8535	58.3905	53.6769	53.4873	76.5237		35.6119	12.4632	101.25	54.0004	48.9924	53.7552	58.8535	58.3905	53.6769	53.4873	76.5237	0	35.6119	12.4632
Protein S100-A14 OS=Mus musculus OX=10090 GN=S100a14 PE=1 SV=1	5.24	11770.2	8565.38	Q9D2Q8	2	21.15	0	S10AE_MOUSE		38.345	15.9492	9.91802	12.5071	11.4053	9.21738	16.1593	4.67807				0	38.345	15.9492	9.91802	12.5071	11.4053	9.21738	16.1593	4.67807	0	0	0
14-3-3 protein zeta/delta OS=Mus musculus OX=10090 GN=Ywhaz PE=1 SV=1	4.53	27942.3	8423.09	P63101	9	37.55	0	1433Z_MOUSE	65.4943	75.2322	90.6048	125.07	132.388	162.483	94.9201	105.299	142.404		169.062	25.1716	65.4943	75.2322	90.6048	125.07	132.388	162.483	94.9201	105.299	142.404	0	169.062	25.1716
Hemoglobin subunit alpha OS=Mus musculus OX=10090 GN=Hba PE=1 SV=2	8.61	15142.2	8406.41	P01942	3	26.76	0	HBA_MOUSE	22.0719	101.183	80.2128	166.511	182.778	170.783	100.184	128.01	65.7096	165.141	184.607	227.579	22.0719	101.183	80.2128	166.511	182.778	170.783	100.184	128.01	65.7096	165.141	184.607	227.579
Histone H1.4 OS=Mus musculus OX=10090 GN=H1-4 PE=1 SV=2	11.85	21977.3	8286.12	P43274	5	22.37	0	H14_MOUSE	48.704	41.3639	26.3516	22.3344	26.7197	67.5983	223.565	184.839	273.474	234.998			48.704	41.3639	26.3516	22.3344	26.7197	67.5983	223.565	184.839	273.474	234.998	0	0
Heat shock cognate 71 kDa protein OS=Mus musculus OX=10090 GN=Hspa8 PE=1 SV=1	5.2	71099.3	8249.63	P63017	26	41.33	0	HSP7C_MOUSE	207.816	144.044	109.241	112.235	181.366	126.084	135.649	122.863	293.838	130.32	161.027	202.669	207.816	144.044	109.241	112.235	181.366	126.084	135.649	122.863	293.838	130.32	161.027	202.669
Keratin_ type II cytoskeletal 1 OS=Mus musculus OX=10090 GN=Krt1 PE=1 SV=4	8.16	66119.3	8144.02	P04104	8	9.26	0	K2C1_MOUSE	981.368	486.401	557.455	360.313	1183.17	1225.59	1062.39	978.404	1184.09	740.705	691.562	12.0249	981.368	486.401	557.455	360.313	1183.17	1225.59	1062.39	978.404	1184.09	740.705	691.562	12.0249
Keratin_ type I cytoskeletal 42 OS=Mus musculus OX=10090 GN=Krt42 PE=1 SV=1	4.9	50475.3	7982.77	Q6IFX2	18	31.42	0	K1C42_MOUSE	45.5407	213.322	315.764	157.207	158.386	170.417	62.5603	87.849	32.847	103.114	59.8614	4.06778	45.5407	213.322	315.764	157.207	158.386	170.417	62.5603	87.849	32.847	103.114	59.8614	4.06778
Annexin A5 OS=Mus musculus OX=10090 GN=Anxa5 PE=1 SV=1	4.63	35809.5	7830.87	P48036	12	33.86	0	ANXA5_MOUSE	73.7759	101.652	106.073	37.8736	29.7998	59.0962	152.457	154.405	155.984	93.9934	24.838	42.9834	73.7759	101.652	106.073	37.8736	29.7998	59.0962	152.457	154.405	155.984	93.9934	24.838	42.9834
40S ribosomal protein S18 OS=Mus musculus OX=10090 GN=Rps18 PE=1 SV=3	11.59	17718.7	7565.34	P62270	10	49.34	0	RS18_MOUSE	25.6588	24.1932	17.764	45.6503	43.019	45.1058	105.312	45.574	34.1743		43.393	43.1283	25.6588	24.1932	17.764	45.6503	43.019	45.1058	105.312	45.574	34.1743	0	43.393	43.1283
Heat shock protein HSP 90-alpha OS=Mus musculus OX=10090 GN=Hsp90aa1 PE=1 SV=4	4.74	85187.2	7544	P07901	25	31.38	0	HS90A_MOUSE	79.3338	56.0566	84.7157	136.594	123.901	124.924	87.8568	97.6669	119.058	97.8445	165.371	51.7901	79.3338	56.0566	84.7157	136.594	123.901	124.924	87.8568	97.6669	119.058	97.8445	165.371	51.7901
Phosphatidylethanolamine-binding protein 1 OS=Mus musculus OX=10090 GN=Pebp1 PE=1 SV=3	5.03	21001.6	7178.56	P70296	4	32.62	0	PEBP1_MOUSE	106.006	65.2081	38.6693	26.7468	59.9228	43.2731	21.9492	37.7733	46.1878		11.8967	40.4522	106.006	65.2081	38.6693	26.7468	59.9228	43.2731	21.9492	37.7733	46.1878	0	11.8967	40.4522
Histone H1.1 OS=Mus musculus OX=10090 GN=H1-1 PE=1 SV=2	11.7	21785.1	7085.61	P43275	3	9.86	0	H11_MOUSE							8.44658	6.04477	2.59253				0	0	0	0	0	0	8.44658	6.04477	2.59253	0	0	0
14-3-3 protein epsilon OS=Mus musculus OX=10090 GN=Ywhae PE=1 SV=1	4.44	29345	7059.26	P62259	11	37.65	0	1433E_MOUSE	178.93	59.5831	62.6755	60.0568	88.3786	90.0789	57.7959	78.6445	118.012	262.243	45.2666	25.6519	178.93	59.5831	62.6755	60.0568	88.3786	90.0789	57.7959	78.6445	118.012	262.243	45.2666	25.6519
ADP/ATP translocase 2 OS=Mus musculus OX=10090 GN=Slc25a5 PE=1 SV=3	10.21	33159.5	6963.31	P51881	8	21.48	0	ADT2_MOUSE	4.57775	34.4568	54.5232	156.6	46.9243	63.9584	91.9438	95.3181	93.7056		89.7858	27.9517	4.57775	34.4568	54.5232	156.6	46.9243	63.9584	91.9438	95.3181	93.7056	0	89.7858	27.9517
Pyruvate kinase PKM OS=Mus musculus OX=10090 GN=Pkm PE=1 SV=4	7.23	58415.3	6910.45	P52480	17	34.46	0	KPYM_MOUSE	80.2652	61.9636	110.967	122.188	177.302	145.876	130.23	117.602	168.805	107.777	180.584	65.1435	80.2652	61.9636	110.967	122.188	177.302	145.876	130.23	117.602	168.805	107.777	180.584	65.1435
ERO1-like protein beta OS=Mus musculus OX=10090 GN=Ero1b PE=1 SV=1	8.05	54316.5	6886.24	Q8R2E9	15	28.27	0	ERO1B_MOUSE	103.551	50.9064	72.8153	26.8242	47.629	26.9475	38.0153	46.5845	58.5271			13.4997	103.551	50.9064	72.8153	26.8242	47.629	26.9475	38.0153	46.5845	58.5271	0	0	13.4997
ATP synthase subunit alpha_ mitochondrial OS=Mus musculus OX=10090 GN=Atp5f1a PE=1 SV=1	9.63	59866.8	6691.31	Q03265	17	30.2	0	ATPA_MOUSE	129.133	42.3178	106.812	46.362	66.4721	58.6665	109.227	79.2321	113.206		57.4023	68.0393	129.133	42.3178	106.812	46.362	66.4721	58.6665	109.227	79.2321	113.206	0	57.4023	68.0393
Ras-related protein Rab-1A OS=Mus musculus OX=10090 GN=Rab1A PE=1 SV=3	5.86	22905.9	6641.79	P62821	6	31.22	0	RAB1A_MOUSE	11.6226	15.5037	18.511	28.1066	20.2403	21.9862	82.3995	45.5693	44.3196		27.236	42.9355	11.6226	15.5037	18.511	28.1066	20.2403	21.9862	82.3995	45.5693	44.3196	0	27.236	42.9355
Keratin_ type I cytoskeletal 16 OS=Mus musculus OX=10090 GN=Krt16 PE=1 SV=3	4.93	52005.7	6626.96	Q9Z2K1	10	18.55	0	K1C16_MOUSE	225.116	167.806	180.235	185.761	143.431	283.884	163.316	178.954	42.3053		248.789	4.06778	225.116	167.806	180.235	185.761	143.431	283.884	163.316	178.954	42.3053	0	248.789	4.06778
40S ribosomal protein S8 OS=Mus musculus OX=10090 GN=Rps8 PE=1 SV=2	10.96	24490.3	6513.59	P62242	9	38.46	0	RS8_MOUSE	17.5201	14.4617	34.1752	87.8993	48.7049	34.6767	58.5459	39.9007	26.512		60.516	30.9737	17.5201	14.4617	34.1752	87.8993	48.7049	34.6767	58.5459	39.9007	26.512	0	60.516	30.9737
Protein disulfide-isomerase A6 OS=Mus musculus OX=10090 GN=Pdia6 PE=1 SV=3	4.81	48499.6	6440.03	Q922R8	13	29.09	0	PDIA6_MOUSE	95.9297	48.0826	71.5312	41.6628	74.4568	31.8987	59.6277	46.2872	58.4475		18.1281	100.715	95.9297	48.0826	71.5312	41.6628	74.4568	31.8987	59.6277	46.2872	58.4475	0	18.1281	100.715
60S ribosomal protein L11 OS=Mus musculus OX=10090 GN=Rpl11 PE=1 SV=4	10.13	20480.5	6419.38	Q9CXW4	4	20.79	0	RL11_MOUSE	18.1752	16.2978	35.3004	29.2291	23.4104	28.5398	27.3611	29.8554	20.6505		38.3707	36.1079	18.1752	16.2978	35.3004	29.2291	23.4104	28.5398	27.3611	29.8554	20.6505	0	38.3707	36.1079
14-3-3 protein gamma OS=Mus musculus OX=10090 GN=Ywhag PE=1 SV=2	4.61	28473.7	6308.61	P61982	6	29.55	0	1433G_MOUSE	16.7477	52.1192	87.0737	72.8595	44.7744	37.366	35.8111	41.732	17.372		16.915	19.5649	16.7477	52.1192	87.0737	72.8595	44.7744	37.366	35.8111	41.732	17.372	0	16.915	19.5649
60S ribosomal protein L18 OS=Mus musculus OX=10090 GN=Rpl18 PE=1 SV=3	12.28	21701.6	6290.41	P35980	6	29.26	0	RL18_MOUSE	9.48838	12.4046	14.476	64.543	36.6651	38.4005	37.6959	34.6856	25.6548		65.0351	26.914	9.48838	12.4046	14.476	64.543	36.6651	38.4005	37.6959	34.6856	25.6548	0	65.0351	26.914
NADH-cytochrome b5 reductase 3 OS=Mus musculus OX=10090 GN=Cyb5r3 PE=1 SV=3	8.53	34355.8	6251.27	Q9DCN2	6	17.61	0	NB5R3_MOUSE			7.55549	11.0422	8.30581	23.0672	145.932	97.3729	87.1556		20.8064	36.0828	0	0	7.55549	11.0422	8.30581	23.0672	145.932	97.3729	87.1556	0	20.8064	36.0828
Histone H1.0 OS=Mus musculus OX=10090 GN=H1-0 PE=2 SV=4	11.64	20860.9	6189.95	P10922	3	13.92	0	H10_MOUSE	38.2943	22.2098	11.2613	22.2169	17.5139	41.9255	214.738	108.342	137.836			63.2703	38.2943	22.2098	11.2613	22.2169	17.5139	41.9255	214.738	108.342	137.836	0	0	63.2703
Keratin_ type II cytoskeletal 5 OS=Mus musculus OX=10090 GN=Krt5 PE=1 SV=1	7.81	61994.9	6130.27	Q922U2	20	26.21	0	K2C5_MOUSE	284.931	76.6695	225.986	175.329	172.245	223.255	132.665	165.62	32.5893		130.025		284.931	76.6695	225.986	175.329	172.245	223.255	132.665	165.62	32.5893	0	130.025	0
60S ribosomal protein L13a OS=Mus musculus OX=10090 GN=Rpl13a PE=1 SV=4	11.63	23578.3	6113.45	P19253	8	27.59	0	RL13A_MOUSE		16.7573	16.5335	61.1174	29.5537	22.0208	30.9207	24.1766	20.5078		43.7012	14.8856	0	16.7573	16.5335	61.1174	29.5537	22.0208	30.9207	24.1766	20.5078	0	43.7012	14.8856
60S ribosomal protein L7a OS=Mus musculus OX=10090 GN=Rpl7a PE=1 SV=2	11.26	30147.7	5888.14	P12970	9	25.19	0	RL7A_MOUSE	15.4897	18.2262	28.1654	65.7862	38.8611	31.7172	37.9	27.4046	21.1282		45.1642	30.9445	15.4897	18.2262	28.1654	65.7862	38.8611	31.7172	37.9	27.4046	21.1282	0	45.1642	30.9445
Peroxiredoxin-4 OS=Mus musculus OX=10090 GN=Prdx4 PE=1 SV=1	6.79	31280.7	5794.35	O08807	6	21.53	0	PRDX4_MOUSE	4.56839	26.3364	29.7844	13.1309	18.2265	30.8152	14.1279	19.8348	12.2564		34.1005	36.888	4.56839	26.3364	29.7844	13.1309	18.2265	30.8152	14.1279	19.8348	12.2564	0	34.1005	36.888
Keratin_ type II cytoskeletal 6B OS=Mus musculus OX=10090 GN=Krt6b PE=1 SV=3	8.42	60664.5	5709.18	Q9Z331	14	19.22	0	K2C6B_MOUSE	173.099	97.4724	115.678	183.372	193.529	127.238	131.577	173.095	34.584		93.5819		173.099	97.4724	115.678	183.372	193.529	127.238	131.577	173.095	34.584	0	93.5819	0
Keratin_ type II cytoskeletal 2 epidermal OS=Mus musculus OX=10090 GN=Krt2 PE=1 SV=1	8.06	71379	5695.75	Q3TTY5	12	14.57	0	K22E_MOUSE	485.772	415.769	268.48	287.621	417.416	299.581	261.697	273.312	280.53		305.49		485.772	415.769	268.48	287.621	417.416	299.581	261.697	273.312	280.53	0	305.49	0
Histone H2B type 3-A OS=Mus musculus OX=10090 GN=Hist3h2ba PE=1 SV=3	11.04	13994.2	5692.09	Q9D2U9	5	34.13	0	H2B3A_MOUSE		43.0466	14.3509	27.4152	26.101	16.3015	30.0472	13.2676	13.7275		42.6596	100.389	0	43.0466	14.3509	27.4152	26.101	16.3015	30.0472	13.2676	13.7275	0	42.6596	100.389
Tubulin beta-4B chain OS=Mus musculus OX=10090 GN=Tubb4b PE=1 SV=1	4.6	50287.4	5656.67	P68372	13	36.4	0	TBB4B_MOUSE	43.4277	20.3009	21.6104	38.0725	44.2434	39.0595	72.9615	37.7248	75.9122		43.0551	179.94	43.4277	20.3009	21.6104	38.0725	44.2434	39.0595	72.9615	37.7248	75.9122	0	43.0551	179.94
Vesicle-trafficking protein SEC22b OS=Mus musculus OX=10090 GN=Sec22b PE=1 SV=3	8.75	24911.7	5646.86	O08547	4	18.14	0	SC22B_MOUSE		9.42302	14.2713	33.0392	9.19818	16.9553	39.205	28.2487	20.3751		23.1491	102.417	0	9.42302	14.2713	33.0392	9.19818	16.9553	39.205	28.2487	20.3751	0	23.1491	102.417
Keratin_ type II cytoskeletal 1b OS=Mus musculus OX=10090 GN=Krt77 PE=1 SV=1	8.33	61415.9	5616.76	Q6IFZ6	7	10.49	0	K2C1B_MOUSE	47.5622	150.732	14.7402	53.678	5.21996	8.23952	17.4529	23.4399	5.24492		19.7716		47.5622	150.732	14.7402	53.678	5.21996	8.23952	17.4529	23.4399	5.24492	0	19.7716	0
Peptidyl-prolyl cis-trans isomerase A OS=Mus musculus OX=10090 GN=Ppia PE=1 SV=2	8	18142.5	5569.56	P17742	6	26.83	0	PPIA_MOUSE	80.6713	50.3223	72.1323	38.99	91.7265	80.816	54.9976	53.7241	98.5316		48.1089	329.271	80.6713	50.3223	72.1323	38.99	91.7265	80.816	54.9976	53.7241	98.5316	0	48.1089	329.271
Cytochrome c oxidase subunit 5A_ mitochondrial OS=Mus musculus OX=10090 GN=Cox5a PE=1 SV=2	6.12	16329.6	5509.64	P12787	3	16.44	0	COX5A_MOUSE	9.89917	16.6315	9.62994			4.46784	9.25109	14.891	7.46			32.6483	9.89917	16.6315	9.62994	0	0	4.46784	9.25109	14.891	7.46	0	0	32.6483
Heat shock-related 70 kDa protein 2 OS=Mus musculus OX=10090 GN=Hspa2 PE=1 SV=2	5.35	69926.9	5501.4	P17156	11	16.43	0	HSP72_MOUSE			58.9282										0	0	58.9282	0	0	0	0	0	0	0	0	0
Ras-related protein Rab-8A OS=Mus musculus OX=10090 GN=Rab8a PE=1 SV=2	9.55	23839.3	5387.19	P55258	4	16.43	0	RAB8A_MOUSE	6.1013	5.36115	11.9364	3.77076	3.39313		12.4959	8.48797	6.251		2.26001		6.1013	5.36115	11.9364	3.77076	3.39313	0	12.4959	8.48797	6.251	0	2.26001	0
Profilin-1 OS=Mus musculus OX=10090 GN=Pfn1 PE=1 SV=2	8.46	15128.3	5362.81	P62962	4	26.43	0	PROF1_MOUSE	21.5997	25.2101	30.222	15.7075	27.1316	20.3362	11.0571	17.0505	19.2718		10.2239		21.5997	25.2101	30.222	15.7075	27.1316	20.3362	11.0571	17.0505	19.2718	0	10.2239	0
Keratin_ type II cytoskeletal 73 OS=Mus musculus OX=10090 GN=Krt73 PE=1 SV=1	8.06	59538.8	5289.46	Q6NXH9	8	11.87	0	K2C73_MOUSE	260.405	260.345	155.485	82.9402	194.656	209.715	162.599	161.251	18.6239				260.405	260.345	155.485	82.9402	194.656	209.715	162.599	161.251	18.6239	0	0	0
Keratin_ type II cytoskeletal 71 OS=Mus musculus OX=10090 GN=Krt71 PE=1 SV=1	6.65	57895.8	5235.6	Q9R0H5	10	18.32	0	K2C71_MOUSE		5.88615	13.3582	11.6052	3.59422	3.75693	11.272	19.5512	6.53695		13.2119		0	5.88615	13.3582	11.6052	3.59422	3.75693	11.272	19.5512	6.53695	0	13.2119	0
ATP-citrate synthase OS=Mus musculus OX=10090 GN=Acly PE=1 SV=1	7.15	120641	5228.6	Q91V92	29	25.48	0	ACLY_MOUSE	47.1625	36.2595	36.2176	61.3507	77.0727	47.2201	57.6361	63.5453	107.083	202.631	11.5364	507.325	47.1625	36.2595	36.2176	61.3507	77.0727	47.2201	57.6361	63.5453	107.083	202.631	11.5364	507.325
Keratin_ type II cytoskeletal 74 OS=Mus musculus OX=10090 GN=Krt74 PE=3 SV=1	5.39	55374	5168.04	Q6IFZ9	4	7.07	0	K2C74_MOUSE			132.327	120.982				63.4806					0	0	132.327	120.982	0	0	0	63.4806	0	0	0	0
Calreticulin OS=Mus musculus OX=10090 GN=Calr PE=1 SV=1	4.14	48165.7	5160.29	P14211	18	41.83	0	CALR_MOUSE	327.06	146.088	119.469	109.822	121.738	86.6485	100.094	98.7717	174.684		17.9363	59.0925	327.06	146.088	119.469	109.822	121.738	86.6485	100.094	98.7717	174.684	0	17.9363	59.0925
Peroxiredoxin-2 OS=Mus musculus OX=10090 GN=Prdx2 PE=1 SV=3	5.04	21949.8	5140.96	Q61171	7	39.39	0	PRDX2_MOUSE	36.1655	97.9817	63.6351	57.6173	69.5395	59.5177	51.1535	51.4	39.8662		143.917	14.3422	36.1655	97.9817	63.6351	57.6173	69.5395	59.5177	51.1535	51.4	39.8662	0	143.917	14.3422
ADP/ATP translocase 1 OS=Mus musculus OX=10090 GN=Slc25a4 PE=1 SV=4	10.19	33132.4	5113.08	P48962	9	25.17	0	ADT1_MOUSE	4.57775	15.4085	25.4797	18.1935	16.181	34.8633	133.288	81.7182	83.3705		38.1224	27.9517	4.57775	15.4085	25.4797	18.1935	16.181	34.8633	133.288	81.7182	83.3705	0	38.1224	27.9517
Keratin_ type I cytoskeletal 19 OS=Mus musculus OX=10090 GN=Krt19 PE=1 SV=1	5.11	44541.9	5102.15	P19001	11	23.08	0	K1C19_MOUSE	21.6696	132.163	244.076	65.0747	41.1135	47.7322	45.4044	51.9442	33.6506	37.4261	109.109	2.49999	21.6696	132.163	244.076	65.0747	41.1135	47.7322	45.4044	51.9442	33.6506	37.4261	109.109	2.49999
Keratin_ type I cytoskeletal 18 OS=Mus musculus OX=10090 GN=Krt18 PE=1 SV=5	5.04	47538.2	5101.39	P05784	13	33.81	0	K1C18_MOUSE	63.1838	107.175	162.54	33.6312	24.119	7.82339	8.21943	10.0545	19.1958	191.202	36.1017	85.6151	63.1838	107.175	162.54	33.6312	24.119	7.82339	8.21943	10.0545	19.1958	191.202	36.1017	85.6151
Keratin_ type II cytoskeletal 75 OS=Mus musculus OX=10090 GN=Krt75 PE=1 SV=1	8.48	59968.7	5095.24	Q8BGZ7	16	23.05	0	K2C75_MOUSE	253.881	214.36	125.603	184.066	313.243	235.93	210.759	195.626	252.671	609.212	245.11		253.881	214.36	125.603	184.066	313.243	235.93	210.759	195.626	252.671	609.212	245.11	0
Ras-related protein Rab-2A OS=Mus musculus OX=10090 GN=Rab2a PE=1 SV=1	6.11	23718.6	5057.47	P53994	5	32.08	0	RAB2A_MOUSE		11.4446	11.9904	32.5643	10.8605	10.1268	23.7515	21.2293	11.9381		10.8858	63.9048	0	11.4446	11.9904	32.5643	10.8605	10.1268	23.7515	21.2293	11.9381	0	10.8858	63.9048
ATP synthase subunit beta_ mitochondrial OS=Mus musculus OX=10090 GN=Atp5f1b PE=1 SV=2	5.03	56300.6	5043.73	P56480	15	33.46	0	ATPB_MOUSE	81.0223	41.9068	66.8121	56.0004	77.3708	53.3242	51.9847	45.1567	55.9433		28.6046	185.34	81.0223	41.9068	66.8121	56.0004	77.3708	53.3242	51.9847	45.1567	55.9433	0	28.6046	185.34
Secretogranin-2 OS=Mus musculus OX=10090 GN=Scg2 PE=1 SV=1	4.5	70644.1	5015.73	Q03517	14	21.72	0	SCG2_MOUSE	9.99951	36.4049	33.9663	10.3435	28.5863	28.7511	21.1469	25.1764	29.8435	370.353		570.04	9.99951	36.4049	33.9663	10.3435	28.5863	28.7511	21.1469	25.1764	29.8435	370.353	0	570.04
Protein disulfide-isomerase A4 OS=Mus musculus OX=10090 GN=Pdia4 PE=1 SV=3	4.99	72324.7	5002.86	P08003	29	39.03	0	PDIA4_MOUSE	53.6565	67.3462	68.4322	29.125	48.2561	32.5803	33.6267	41.7482	61.6627		11.5732	33.575	53.6565	67.3462	68.4322	29.125	48.2561	32.5803	33.6267	41.7482	61.6627	0	11.5732	33.575
Amine oxidase [flavin-containing] B OS=Mus musculus OX=10090 GN=Maob PE=1 SV=4	8.32	59071.1	4993.2	Q8BW75	10	19.62	0	AOFB_MOUSE		8.94768	20.592	13.0621	7.07517	17.3434	146.189	83.7624	78.7191			93.5253	0	8.94768	20.592	13.0621	7.07517	17.3434	146.189	83.7624	78.7191	0	0	93.5253
Peptidyl-prolyl cis-trans isomerase B OS=Mus musculus OX=10090 GN=Ppib PE=1 SV=2	10.24	23713.5	4899.7	P24369	9	33.8	0	PPIB_MOUSE	8.06477	39.9206	43.505	61.2001	50.1501	31.8469	31.5441	26.296	17.8814		39.6934		8.06477	39.9206	43.505	61.2001	50.1501	31.8469	31.5441	26.296	17.8814	0	39.6934	0
Tubulin beta-2A chain OS=Mus musculus OX=10090 GN=Tubb2a PE=1 SV=1	4.59	50306.3	4898.96	Q7TMM9	10	28.99	0	TBB2A_MOUSE		5.46055	9.81336	10.7799								49.4659	0	5.46055	9.81336	10.7799	0	0	0	0	0	0	0	49.4659
ATP synthase subunit e_ mitochondrial OS=Mus musculus OX=10090 GN=Atp5me PE=1 SV=2	9.84	8235.62	4890.3	Q06185	2	26.76	0	ATP5I_MOUSE		27.0751	32.6097	6.74711	5.71358	10.0169	28.5948	28.7581	23.0255			38.3271	0	27.0751	32.6097	6.74711	5.71358	10.0169	28.5948	28.7581	23.0255	0	0	38.3271
Nucleoside diphosphate kinase B OS=Mus musculus OX=10090 GN=Nme2 PE=1 SV=1	7.38	17477.2	4834.88	Q01768	7	45.39	0	NDKB_MOUSE	82.3156	81.9506	80.1602	42.2827	73.0507	50.0142	35.5799	48.6237	66.7988		18.8882	10.8868	82.3156	81.9506	80.1602	42.2827	73.0507	50.0142	35.5799	48.6237	66.7988	0	18.8882	10.8868
Tubulin beta-5 chain OS=Mus musculus OX=10090 GN=Tubb5 PE=1 SV=1	4.59	50127.2	4789.79	P99024	13	36.49	0	TBB5_MOUSE	28.5996	30.2176	62.5281	68.4649	61.0827	52.9224	61.7932	30.6446	59.3259		217.769	96.9469	28.5996	30.2176	62.5281	68.4649	61.0827	52.9224	61.7932	30.6446	59.3259	0	217.769	96.9469
14-3-3 protein eta OS=Mus musculus OX=10090 GN=Ywhah PE=1 SV=2	4.61	28382.9	4766.97	P68510	7	30.08	0	1433F_MOUSE	14.1516	15.0293	18.3072	9.72876	16.878	14.7205	10.0973	13.5574	18.2094			4.55258	14.1516	15.0293	18.3072	9.72876	16.878	14.7205	10.0973	13.5574	18.2094	0	0	4.55258
40S ribosomal protein SA OS=Mus musculus OX=10090 GN=Rpsa PE=1 SV=4	4.6	32952.2	4755.74	P14206	5	16.61	0	RSSA_MOUSE	53.8647	37.4237	45.2765	30.4004	47.0169	39.7731	23.9055	27.6436	30.5948	92.1311	44.4839	36.4848	53.8647	37.4237	45.2765	30.4004	47.0169	39.7731	23.9055	27.6436	30.5948	92.1311	44.4839	36.4848
Junction plakoglobin OS=Mus musculus OX=10090 GN=Jup PE=1 SV=3	5.72	82542.3	4704.61	Q02257	15	20.54	0	PLAK_MOUSE	26.8936	56.3508	100.944	33.604	23.5453	33.9308	23.2152	49.5196	8.13356		26.6285		26.8936	56.3508	100.944	33.604	23.5453	33.9308	23.2152	49.5196	8.13356	0	26.6285	0
60S ribosomal protein L7 OS=Mus musculus OX=10090 GN=Rpl7 PE=1 SV=2	11.53	31476.7	4680.67	P14148	16	44.07	0	RL7_MOUSE	9.34673	26.8449	34.0256	114.236	53.4511	53.0361	102.835	62.2203	40.8572		41.8429	88.602	9.34673	26.8449	34.0256	114.236	53.4511	53.0361	102.835	62.2203	40.8572	0	41.8429	88.602
Heat shock 70 kDa protein 1A OS=Mus musculus OX=10090 GN=Hspa1a PE=1 SV=2	5.39	70364.4	4654.71	Q61696	12	20.44	0	HS71A_MOUSE		42.9547	56.0402	41.5751	64.5819	74.3208	52.9269	59.1764	57.3709		136.39		0	42.9547	56.0402	41.5751	64.5819	74.3208	52.9269	59.1764	57.3709	0	136.39	0
60S ribosomal protein L13 OS=Mus musculus OX=10090 GN=Rpl13 PE=1 SV=3	12.06	24362.5	4604.3	P47963	4	18.01	0	RL13_MOUSE	19.94	21.6813	26.757	47.7148	32.3638	25.8344	45.5621	31.0616	22.4057	148.337	42.5753	69.1997	19.94	21.6813	26.757	47.7148	32.3638	25.8344	45.5621	31.0616	22.4057	148.337	42.5753	69.1997
Phosphoglycerate kinase 1 OS=Mus musculus OX=10090 GN=Pgk1 PE=1 SV=4	7.92	44949.8	4518.69	P09411	11	30.22	0	PGK1_MOUSE	22.9485	40.45	67.0361	33.4832	35.9129	28.9541	17.1489	16.7889	16.4168		30.5411	66.7235	22.9485	40.45	67.0361	33.4832	35.9129	28.9541	17.1489	16.7889	16.4168	0	30.5411	66.7235
Histone H2A type 1-H OS=Mus musculus OX=10090 GN=Hist1h2ah PE=1 SV=3	11.63	13950.3	4509.21	Q8CGP6	3	27.34	0	H2A1H_MOUSE	181.077	108.101	100.308	43.2549						1015.85		130.396	181.077	108.101	100.308	43.2549	0	0	0	0	0	1015.85	0	130.396
40S ribosomal protein S3 OS=Mus musculus OX=10090 GN=Rps3 PE=1 SV=1	10.24	26845.4	4501.22	P62908	12	44.03	0	RS3_MOUSE	9.13425	26.2335	43.0205	63.4164	62.3439	44.5195	45.9468	34.4898	29.153		95.4127	20.5557	9.13425	26.2335	43.0205	63.4164	62.3439	44.5195	45.9468	34.4898	29.153	0	95.4127	20.5557
Aconitate hydratase_ mitochondrial OS=Mus musculus OX=10090 GN=Aco2 PE=1 SV=1	7.84	86205	4495.09	Q99KI0	23	30.77	0	ACON_MOUSE	40.6685	19.8499	28.8051	27.17	28.4514	24.9618	63.2231	51.3663	50.6817		7.51463	118.206	40.6685	19.8499	28.8051	27.17	28.4514	24.9618	63.2231	51.3663	50.6817	0	7.51463	118.206
GTP-binding nuclear protein Ran OS=Mus musculus OX=10090 GN=Ran PE=1 SV=3	7.33	24594.2	4494.28	P62827	7	31.02	0	RAN_MOUSE	23.6029	12.5398	33.9785	55.5082	58.3197	63.8188	41.6401	44.7898	42.0699	86.2217	87.2623	48.1989	23.6029	12.5398	33.9785	55.5082	58.3197	63.8188	41.6401	44.7898	42.0699	86.2217	87.2623	48.1989
Keratin_ type II cytoskeletal 8 OS=Mus musculus OX=10090 GN=Krt8 PE=1 SV=4	5.55	54565.4	4493.85	P11679	15	26.53	0	K2C8_MOUSE	23.7088	28.7019	74.1748	13.4288	13.1882	13.6309	8.9808	10.0859	8.51477		35.2642	30.6389	23.7088	28.7019	74.1748	13.4288	13.1882	13.6309	8.9808	10.0859	8.51477	0	35.2642	30.6389
Ras-related protein Rab-3A OS=Mus musculus OX=10090 GN=Rab3a PE=1 SV=1	4.66	25198	4477.33	P63011	3	13.64	0	RAB3A_MOUSE	6.1013	5.36115		4.73437	6.78627	17.2544	52.4924	46.0507	49.0891		2.26001	27.1349	6.1013	5.36115	0	4.73437	6.78627	17.2544	52.4924	46.0507	49.0891	0	2.26001	27.1349
14-3-3 protein beta/alpha OS=Mus musculus OX=10090 GN=Ywhab PE=1 SV=3	4.57	28200.5	4439.35	Q9CQV8	8	34.15	0	1433B_MOUSE	41.0632	32.5472	31.4455	34.7211	39.1272	54.5425	28.4334	36.7669	39.5521				41.0632	32.5472	31.4455	34.7211	39.1272	54.5425	28.4334	36.7669	39.5521	0	0	0
Glyceraldehyde-3-phosphate dehydrogenase OS=Mus musculus OX=10090 GN=Gapdh PE=1 SV=2	8.36	36095.2	4337.16	P16858	8	29.73	0	G3P_MOUSE	274.884	111.24	114.338	88.842	179.802	152.692	131.066	138.702	149.102	662.676	222.464	193.762	274.884	111.24	114.338	88.842	179.802	152.692	131.066	138.702	149.102	662.676	222.464	193.762
Hydroxyacyl-coenzyme A dehydrogenase_ mitochondrial OS=Mus musculus OX=10090 GN=Hadh PE=1 SV=2	9.08	34635	4284.14	Q61425	7	15.61	0	HCDH_MOUSE	247.693	75.6424	121.066	86.0502	162.54	93.1473	90.917	132.754	249.595	129.948		76.5105	247.693	75.6424	121.066	86.0502	162.54	93.1473	90.917	132.754	249.595	129.948	0	76.5105
Heterogeneous nuclear ribonucleoproteins A2/B1 OS=Mus musculus OX=10090 GN=Hnrnpa2b1 PE=1 SV=2	9.27	37459.8	4221.05	O88569	13	42.78	0	ROA2_MOUSE	90.262	81.9188	75.2567	77.0802	97.9679	95.3086	67.5181	87.9324	96.0714	242.379	39.6359	207.883	90.262	81.9188	75.2567	77.0802	97.9679	95.3086	67.5181	87.9324	96.0714	242.379	39.6359	207.883
Peptidyl-prolyl cis-trans isomerase FKBP1A OS=Mus musculus OX=10090 GN=Fkbp1a PE=1 SV=2	8.61	11979.7	4111.33	P26883	1	12.04	0	FKB1A_MOUSE	43.2159	57.1169	33.5383	28.465	42.8301	51.723	15.3434	36.2978	38.584	511.876	7.80174	55.7176	43.2159	57.1169	33.5383	28.465	42.8301	51.723	15.3434	36.2978	38.584	511.876	7.80174	55.7176
Pterin-4-alpha-carbinolamine dehydratase OS=Mus musculus OX=10090 GN=Pcbd1 PE=1 SV=2	6.37	12042.6	4058.01	P61458	3	23.08	0	PHS_MOUSE	31.0798	28.2821	26.5802	7.04527	12.7746	9.66247	7.32752	7.67568	11.2575			92.8948	31.0798	28.2821	26.5802	7.04527	12.7746	9.66247	7.32752	7.67568	11.2575	0	0	92.8948
Carboxypeptidase E OS=Mus musculus OX=10090 GN=Cpe PE=1 SV=2	4.89	53655.1	4020.64	Q00493	14	24.58	0	CBPE_MOUSE	298.192	106.557	76.6735	78.5824	145.582	74.4087	73.7162	90.9455	183.077	217.314		187.395	298.192	106.557	76.6735	78.5824	145.582	74.4087	73.7162	90.9455	183.077	217.314	0	187.395
60S ribosomal protein L28 OS=Mus musculus OX=10090 GN=Rpl28 PE=1 SV=2	12.5	15790.5	3943.82	P41105	6	37.96	0	RL28_MOUSE	10.8852	12.6237	21.4049	38.7615	21.9277	23.0606	36.2368	28.6031	21.6836		34.6855	46.571	10.8852	12.6237	21.4049	38.7615	21.9277	23.0606	36.2368	28.6031	21.6836	0	34.6855	46.571
Ras-related protein Rab-10 OS=Mus musculus OX=10090 GN=Rab10 PE=1 SV=1	8.58	22769.1	3868.47	P61027	6	29	0	RAB10_MOUSE		5.43571	6.57895	17.0027	6.60003	9.46336	21.6387	18.1193	11.5341		10.5757	23.3398	0	5.43571	6.57895	17.0027	6.60003	9.46336	21.6387	18.1193	11.5341	0	10.5757	23.3398
Voltage-dependent anion-selective channel protein 1 OS=Mus musculus OX=10090 GN=Vdac1 PE=1 SV=3	8.7	32522.6	3865.41	Q60932	7	27.36	0	VDAC1_MOUSE	54.0465	29.0324	51.9147	23.4753	23.5558	29.0184	67.4649	44.6929	34.4748	98.4511	34.2164	10.7624	54.0465	29.0324	51.9147	23.4753	23.5558	29.0184	67.4649	44.6929	34.4748	98.4511	34.2164	10.7624
Hemoglobin subunit beta-1 OS=Mus musculus OX=10090 GN=Hbb-b1 PE=1 SV=2	7.51	15954.3	3808.25	P02088	5	44.9	0	HBB1_MOUSE	32.7242	49.8656	43.7468	83.0685	185.373	144.862	89.5213	170.881	105.952		111.57	52.4292	32.7242	49.8656	43.7468	83.0685	185.373	144.862	89.5213	170.881	105.952	0	111.57	52.4292
60S ribosomal protein L22 OS=Mus musculus OX=10090 GN=Rpl22 PE=1 SV=2	9.76	14816	3787.01	P67984	4	24.22	0	RL22_MOUSE	9.42228	16.6623	24.2479	25.0792	32.1749	25.5713	19.7973	23.7604	18.9956		81.4411		9.42228	16.6623	24.2479	25.0792	32.1749	25.5713	19.7973	23.7604	18.9956	0	81.4411	0
ATP synthase subunit d_ mitochondrial OS=Mus musculus OX=10090 GN=Atp5pd PE=1 SV=3	5.38	18806.5	3737.32	Q9DCX2	7	38.51	0	ATP5H_MOUSE		19.203	17.8468	4.34393		4.26427	12.9405	11.0403	6.51749			59.6897	0	19.203	17.8468	4.34393	0	4.26427	12.9405	11.0403	6.51749	0	0	59.6897
Proteasome subunit alpha type-6 OS=Mus musculus OX=10090 GN=Psma6 PE=1 SV=1	6.39	27828.7	3712.57	Q9QUM9	6	24.8	0	PSA6_MOUSE	21.7343	41.1966	28.6527	12.7646	17.1986	16.0321	11.4647	19.5312	11.0126		18.7738	7.77001	21.7343	41.1966	28.6527	12.7646	17.1986	16.0321	11.4647	19.5312	11.0126	0	18.7738	7.77001
60S ribosomal protein L6 OS=Mus musculus OX=10090 GN=Rpl6 PE=1 SV=3	11.37	33566.7	3702.88	P47911	11	26.35	0	RL6_MOUSE	11.0458	16.5187	20.9326	55.0094	47.7961	41.6344	66.3243	58.0861	34.3146		33.3636	38.309	11.0458	16.5187	20.9326	55.0094	47.7961	41.6344	66.3243	58.0861	34.3146	0	33.3636	38.309
40S ribosomal protein S2 OS=Mus musculus OX=10090 GN=Rps2 PE=1 SV=3	10.89	31516.5	3669.02	P25444	10	31.74	0	RS2_MOUSE	18.5825	19.313	27.9217	43.8946	28.2349	38.4767	37.8233	33.0223	24.0142		51.0537	32.0103	18.5825	19.313	27.9217	43.8946	28.2349	38.4767	37.8233	33.0223	24.0142	0	51.0537	32.0103
60S ribosomal protein L8 OS=Mus musculus OX=10090 GN=Rpl8 PE=1 SV=2	11.63	28252.8	3645.05	P62918	8	25.29	0	RL8_MOUSE	21.0795	16.5951	31.8731	64.2913	47.5184	43.6582	56.5388	48.3554	35.8313	128.072	60.8916	38.7776	21.0795	16.5951	31.8731	64.2913	47.5184	43.6582	56.5388	48.3554	35.8313	128.072	60.8916	38.7776
Eukaryotic initiation factor 4A-I OS=Mus musculus OX=10090 GN=Eif4a1 PE=1 SV=1	5.16	46382.2	3641.53	P60843	13	28.33	0	IF4A1_MOUSE	8.91823	15.6629	16.1621	28.3609	33.8754	39.7177	23.6423	37.2507	25.0845		52.0907	8.03157	8.91823	15.6629	16.1621	28.3609	33.8754	39.7177	23.6423	37.2507	25.0845	0	52.0907	8.03157
Receptor of activated protein C kinase 1 OS=Mus musculus OX=10090 GN=Rack1 PE=1 SV=3	7.57	35533	3561.53	P68040	6	15.77	0	RACK1_MOUSE	34.9068	30.4137	43.8117	34.8699	46.4773	45.6885	25.3633	40.3132	30.9		34.2398	17.9059	34.9068	30.4137	43.8117	34.8699	46.4773	45.6885	25.3633	40.3132	30.9	0	34.2398	17.9059
Histone H2A.V OS=Mus musculus OX=10090 GN=H2afv PE=1 SV=3	11.28	13508.7	3547.31	Q3THW5	4	31.25	0	H2AV_MOUSE	43.1698	51.8956	30.0352	134.402	240.797	232.586	353.669	286.202	427.487	1015.85	201.337		43.1698	51.8956	30.0352	134.402	240.797	232.586	353.669	286.202	427.487	1015.85	201.337	0
Fructose-bisphosphate aldolase A OS=Mus musculus OX=10090 GN=Aldoa PE=1 SV=2	8.07	39812.2	3545.22	P05064	16	42.86	0	ALDOA_MOUSE	52.6319	68.6352	96.5186	77.7587	91.7607	102.296	55.8344	62.2189	58.7264		87.3566	36.6367	52.6319	68.6352	96.5186	77.7587	91.7607	102.296	55.8344	62.2189	58.7264	0	87.3566	36.6367
Keratin_ type II cytoskeletal 2 oral OS=Mus musculus OX=10090 GN=Krt76 PE=1 SV=1	8.5	63358	3542.76	Q3UV17	11	16.33	0	K22O_MOUSE	350.705	347.007	403.071	197.219	192.056	281.507	224.08	326.622	299.562		601.416	67.6724	350.705	347.007	403.071	197.219	192.056	281.507	224.08	326.622	299.562	0	601.416	67.6724
40S ribosomal protein S20 OS=Mus musculus OX=10090 GN=Rps20 PE=1 SV=1	10.71	13486.8	3507.11	P60867	2	19.33	0	RS20_MOUSE		17.2019	30.9459	17.4061	17.6195	22.3214	13.3923	23.5927	20.2979		29.6811	13.5499	0	17.2019	30.9459	17.4061	17.6195	22.3214	13.3923	23.5927	20.2979	0	29.6811	13.5499
Tubulin beta-3 chain OS=Mus musculus OX=10090 GN=Tubb3 PE=1 SV=1	4.63	50875	3492.8	Q9ERD7	9	27.11	0	TBB3_MOUSE			3.13401	2.24682	2.32127		1.50597		1.36615			32.1846	0	0	3.13401	2.24682	2.32127	0	1.50597	0	1.36615	0	0	32.1846
Prohibitin-2 OS=Mus musculus OX=10090 GN=Phb2 PE=1 SV=1	10.39	33296.4	3448.43	O35129	10	33.11	0	PHB2_MOUSE		33.7784	30.9426	58.0941	67.2336	53.7224	74.1937	54.0009	35.5074		36.7226	9.17116	0	33.7784	30.9426	58.0941	67.2336	53.7224	74.1937	54.0009	35.5074	0	36.7226	9.17116
Cytochrome c_ somatic OS=Mus musculus OX=10090 GN=Cycs PE=1 SV=2	10.21	11719.5	3416.89	P62897	5	33.33	0	CYC_MOUSE	36.6196	32.221	19.3841	23.1688	23.4834	32.2758	16.3204	28.9236	26.2161			24.4161	36.6196	32.221	19.3841	23.1688	23.4834	32.2758	16.3204	28.9236	26.2161	0	0	24.4161
60S ribosomal protein L35a OS=Mus musculus OX=10090 GN=Rpl35a PE=1 SV=2	11.47	12667.8	3381.73	O55142	5	28.18	0	RL35A_MOUSE		11.8305	12.6518	21.7917	17.1848	16.7321	18.809	21.3615	13.9079		16.662	9.63042	0	11.8305	12.6518	21.7917	17.1848	16.7321	18.809	21.3615	13.9079	0	16.662	9.63042
60S ribosomal protein L5 OS=Mus musculus OX=10090 GN=Rpl5 PE=1 SV=3	10.25	34628.8	3378.26	P47962	6	16.84	0	RL5_MOUSE	7.70591	7.1903	25.0551	60.6383	49.7144	43.8219	29.5797	34.2735	25.6952		35.0503		7.70591	7.1903	25.0551	60.6383	49.7144	43.8219	29.5797	34.2735	25.6952	0	35.0503	0
Ras-related protein Rab-35 OS=Mus musculus OX=10090 GN=Rab35 PE=1 SV=1	8.39	23310.4	3343.59	Q6PHN9	3	11.94	0	RAB35_MOUSE		7.36506		6.35878		4.12856	5.57527	6.07521	4.36935				0	7.36506	0	6.35878	0	4.12856	5.57527	6.07521	4.36935	0	0	0
Transthyretin OS=Mus musculus OX=10090 GN=Ttr PE=1 SV=1	5.76	15890	3328.86	P07309	3	25.85	0	TTHY_MOUSE	35.5682	48.954	17.1741	4.15468	8.11628		3.25461		11.9434			22.828	35.5682	48.954	17.1741	4.15468	8.11628	0	3.25461	0	11.9434	0	0	22.828
40S ribosomal protein S16 OS=Mus musculus OX=10090 GN=Rps16 PE=1 SV=4	10.79	16559.4	3328.66	P14131	9	54.11	0	RS16_MOUSE	9.55685	22.6991	27.2434	32.9291	19.958	22.772	22.7687	27.17	19.9284		39.2783	12.4403	9.55685	22.6991	27.2434	32.9291	19.958	22.772	22.7687	27.17	19.9284	0	39.2783	12.4403
ProSAAS OS=Mus musculus OX=10090 GN=Pcsk1n PE=1 SV=2	5.53	27327.3	3307.74	Q9QXV0	4	21.32	0	PCS1N_MOUSE		10.7316	8.50005	3.27446	10.0313	4.30891	4.89862		5.74629	362.366		135.83	0	10.7316	8.50005	3.27446	10.0313	4.30891	4.89862	0	5.74629	362.366	0	135.83
Heat shock protein 75 kDa_ mitochondrial OS=Mus musculus OX=10090 GN=Trap1 PE=1 SV=1	6.27	80551.3	3299.74	Q9CQN1	7	9.63	0	TRAP1_MOUSE		4.84852	9.75977	10.7197	7.11466	8.57735	8.89606	7.45352	4.89148		14.8963		0	4.84852	9.75977	10.7197	7.11466	8.57735	8.89606	7.45352	4.89148	0	14.8963	0
Keratin_ type I cytoskeletal 20 OS=Mus musculus OX=10090 GN=Krt20 PE=1 SV=1	5.13	49091.3	3276.24	Q9D312	3	5.1	0	K1C20_MOUSE			4.10007		3.19534		2.4828		2.83419			6.86435	0	0	4.10007	0	3.19534	0	2.4828	0	2.83419	0	0	6.86435
Rho GDP-dissociation inhibitor 1 OS=Mus musculus OX=10090 GN=Arhgdia PE=1 SV=3	4.92	23464.5	3262.06	Q99PT1	4	26.96	0	GDIR1_MOUSE	21.3211	29.9169	31.7489	8.70453	10.0965	10.6857	5.77258	7.39944	6.22339			23.5332	21.3211	29.9169	31.7489	8.70453	10.0965	10.6857	5.77258	7.39944	6.22339	0	0	23.5332
Dolichyl-diphosphooligosaccharide--protein glycosyltransferase subunit DAD1 OS=Mus musculus OX=10090 GN=Dad1 PE=1 SV=3	6.93	12667.8	3231.86	P61804	4	35.4	0	DAD1_MOUSE		10.288	5.62922	15.551	8.31371	9.7214	18.8182	18.7679	11.2903		14.6815		0	10.288	5.62922	15.551	8.31371	9.7214	18.8182	18.7679	11.2903	0	14.6815	0
Tubulin alpha-4A chain OS=Mus musculus OX=10090 GN=Tuba4a PE=1 SV=1	4.75	50665.8	3222.45	P68368	12	28.13	0	TBA4A_MOUSE		19.7506	21.964	31.6771	20.3036	18.1864	24.0719	22.3975	18.3672		18.7452	7.96489	0	19.7506	21.964	31.6771	20.3036	18.1864	24.0719	22.3975	18.3672	0	18.7452	7.96489
Peroxiredoxin-6 OS=Mus musculus OX=10090 GN=Prdx6 PE=1 SV=3	5.63	24984.7	3209.64	O08709	9	38.84	0	PRDX6_MOUSE	54.2892	83.3495	40.6403	42.0401	56.3671	54.8474	30.9955	55.958	32.3957		28.6073	7.06067	54.2892	83.3495	40.6403	42.0401	56.3671	54.8474	30.9955	55.958	32.3957	0	28.6073	7.06067
Superoxide dismutase [Mn]_ mitochondrial OS=Mus musculus OX=10090 GN=Sod2 PE=1 SV=3	8.84	24831.1	3198.89	P09671	4	20.27	0	SODM_MOUSE	10.1022	20.5265	27.7778	10.4733	12.8322	8.86694	5.71815	12.4223	8.42415				10.1022	20.5265	27.7778	10.4733	12.8322	8.86694	5.71815	12.4223	8.42415	0	0	0
Malate dehydrogenase_ cytoplasmic OS=Mus musculus OX=10090 GN=Mdh1 PE=1 SV=3	6.18	36682.3	3148.52	P14152	9	30.54	0	MDHC_MOUSE	99.977	25.7283	58.8756	39.3281	72.2811	29.7874	44.082	40.4956	93.0071		7.1763	97.7989	99.977	25.7283	58.8756	39.3281	72.2811	29.7874	44.082	40.4956	93.0071	0	7.1763	97.7989
Cytochrome c oxidase subunit 4 isoform 1_ mitochondrial OS=Mus musculus OX=10090 GN=Cox4i1 PE=1 SV=2	9.71	19587.5	3107.3	P19783	4	18.34	0	COX41_MOUSE		7.15255	16.8693	4.83909		8.64819	37.1077	22.1669	18.3036			11.4955	0	7.15255	16.8693	4.83909	0	8.64819	37.1077	22.1669	18.3036	0	0	11.4955
Phosphate carrier protein_ mitochondrial OS=Mus musculus OX=10090 GN=Slc25a3 PE=1 SV=1	9.6	40088.6	3093.55	Q8VEM8	7	17.09	0	MPCP_MOUSE		15.2157	24.7118	98.2202	41.1526	60.1087	188.002	123.619	144.807	187.019	68.6512	129.02	0	15.2157	24.7118	98.2202	41.1526	60.1087	188.002	123.619	144.807	187.019	68.6512	129.02
Aspartate aminotransferase_ mitochondrial OS=Mus musculus OX=10090 GN=Got2 PE=1 SV=1	9.36	47810.7	3063.06	P05202	11	24.65	0	AATM_MOUSE	23.7221	16.7005	28.7543	20.1991	23.6111	15.3053	15.0571	24.5369	26.3097		9.01217	21.3515	23.7221	16.7005	28.7543	20.1991	23.6111	15.3053	15.0571	24.5369	26.3097	0	9.01217	21.3515
Elongation factor 1-gamma OS=Mus musculus OX=10090 GN=Eef1g PE=1 SV=3	6.34	50403	3045.72	Q9D8N0	11	19.45	0	EF1G_MOUSE	30.9913	37.3845	62.1364	64.7525	46.1035	44.4844	28.9792	47.0129	33.9568		28.1687	65.4474	30.9913	37.3845	62.1364	64.7525	46.1035	44.4844	28.9792	47.0129	33.9568	0	28.1687	65.4474
Hemoglobin subunit zeta OS=Mus musculus OX=10090 GN=Hbz PE=2 SV=2	7.46	16349	3032.16	P06467	2	12.68	0	HBAZ_MOUSE	22.0719						4.99728						22.0719	0	0	0	0	0	4.99728	0	0	0	0	0
60S ribosomal protein L23a OS=Mus musculus OX=10090 GN=Rpl23a PE=1 SV=1	11.15	17695.1	2999.58	P62751	5	26.28	0	RL23A_MOUSE	11.514	15.6808	25.1652	28.6745	26.8134	24.5297	58.8762	33.2028	24.3282		18.5932	9.91089	11.514	15.6808	25.1652	28.6745	26.8134	24.5297	58.8762	33.2028	24.3282	0	18.5932	9.91089
Ras-related protein Rab-14 OS=Mus musculus OX=10090 GN=Rab14 PE=1 SV=3	5.82	24125.1	2991.84	Q91V41	5	34.42	0	RAB14_MOUSE		5.41614	5.74071	8.94496		5.19284	10.8555	9.73437	10.0771			24.6633	0	5.41614	5.74071	8.94496	0	5.19284	10.8555	9.73437	10.0771	0	0	24.6633
40S ribosomal protein S4_ X isoform OS=Mus musculus OX=10090 GN=Rps4x PE=1 SV=2	10.84	29825.9	2937.75	P62702	12	34.22	0	RS4X_MOUSE	15.7624	20.3765	33.8487	42.0288	30.8436	40.3731	44.3146	38.1811	28.1292		67.0274	22.2279	15.7624	20.3765	33.8487	42.0288	30.8436	40.3731	44.3146	38.1811	28.1292	0	67.0274	22.2279
40S ribosomal protein S6 OS=Mus musculus OX=10090 GN=Rps6 PE=1 SV=1	11.5	28851.8	2888.26	P62754	5	12.85	0	RS6_MOUSE	32.9603	14.6872	23.7126	61.2525	35.7832	31.7481	52.5637	36.7991	21.9111		47.6713	24.176	32.9603	14.6872	23.7126	61.2525	35.7832	31.7481	52.5637	36.7991	21.9111	0	47.6713	24.176
Ras-related protein Rab-7a OS=Mus musculus OX=10090 GN=Rab7a PE=1 SV=2	6.57	23774.9	2873.54	P51150	8	41.06	0	RAB7A_MOUSE		8.21136	12.7825	26.1695	15.1197	16.0863	31.2479	25.039	20.0968		19.5515	25.8751	0	8.21136	12.7825	26.1695	15.1197	16.0863	31.2479	25.039	20.0968	0	19.5515	25.8751
Calnexin OS=Mus musculus OX=10090 GN=Canx PE=1 SV=1	4.3	67677.2	2844.41	P35564	13	16.41	0	CALX_MOUSE		11.3067	22.452	107.39	22.5055	35.4421	120.187	55.8988	45.9013		33.1156	90.5851	0	11.3067	22.452	107.39	22.5055	35.4421	120.187	55.8988	45.9013	0	33.1156	90.5851
Proteasome subunit alpha type-7 OS=Mus musculus OX=10090 GN=Psma7 PE=1 SV=1	8.74	28026	2835.07	Q9Z2U0	8	35.48	0	PSA7_MOUSE	13.3272	37.5979	25.5133	11.948	16.7314	12.2648	9.68343	11.1858	10.919		12.1339	14.2966	13.3272	37.5979	25.5133	11.948	16.7314	12.2648	9.68343	11.1858	10.919	0	12.1339	14.2966
Vimentin OS=Mus musculus OX=10090 GN=Vim PE=1 SV=3	4.86	53744.8	2779.22	P20152	15	32.83	0	VIME_MOUSE	341.928	181.973	202.018	121.441	190.024	219.631	232.311	268.891	121.691	71.783	189.903		341.928	181.973	202.018	121.441	190.024	219.631	232.311	268.891	121.691	71.783	189.903	0
Prohibitin OS=Mus musculus OX=10090 GN=Phb PE=1 SV=1	5.44	29877.1	2775.4	P67778	12	47.79	0	PHB_MOUSE	9.76224	16.3006	29.6142	16.2973	19.8817	19.147	23.4206	18.1672	12.2872		31.3516	24.1877	9.76224	16.3006	29.6142	16.2973	19.8817	19.147	23.4206	18.1672	12.2872	0	31.3516	24.1877
40S ribosomal protein S11 OS=Mus musculus OX=10090 GN=Rps11 PE=1 SV=3	10.95	18601.8	2757.95	P62281	9	34.18	0	RS11_MOUSE	16.3861	19.1741	22.7126	37.3546	27.1339	33.1541	41.6581	34.9867	24.0393		41.5023	15.8964	16.3861	19.1741	22.7126	37.3546	27.1339	33.1541	41.6581	34.9867	24.0393	0	41.5023	15.8964
Cytochrome c oxidase subunit 6C OS=Mus musculus OX=10090 GN=Cox6c PE=1 SV=3	10.72	8469.03	2753.28	Q9CPQ1	3	28.95	0	COX6C_MOUSE		10.4063	15.0734				18.1181	16.8488	10.9506			52.8341	0	10.4063	15.0734	0	0	0	18.1181	16.8488	10.9506	0	0	52.8341
Keratin_ type II cytoskeletal 72 OS=Mus musculus OX=10090 GN=Krt72 PE=3 SV=1	7.17	57263.6	2740.09	Q6IME9	4	6.54	0	K2C72_MOUSE	9.32301	76.2106	70.6129	27.2312	46.5376	31.545	70.8298	82.3557	19.2534				9.32301	76.2106	70.6129	27.2312	46.5376	31.545	70.8298	82.3557	19.2534	0	0	0
60S ribosomal protein L26 OS=Mus musculus OX=10090 GN=Rpl26 PE=1 SV=1	11.23	17258.2	2739.78	P61255	6	27.59	0	RL26_MOUSE	8.77067	11.1706	10.6855	13.3294	14.2155	13.4321	29.3379	19.1326	15.8134		19.1278		8.77067	11.1706	10.6855	13.3294	14.2155	13.4321	29.3379	19.1326	15.8134	0	19.1278	0
Glutathione S-transferase P 1 OS=Mus musculus OX=10090 GN=Gstp1 PE=1 SV=2	7.96	23780.3	2698.17	P19157	5	35.24	0	GSTP1_MOUSE	13.4523	13.8325	49.702	7.5446	10.8526	9.33568	5.64362	5.02175	3.40199				13.4523	13.8325	49.702	7.5446	10.8526	9.33568	5.64362	5.02175	3.40199	0	0	0
Guanine nucleotide-binding protein G(I)/G(S)/G(O) subunit gamma-12 OS=Mus musculus OX=10090 GN=Gng12 PE=1 SV=3	9.48	8111.3	2695.06	Q9DAS9	2	25	0	GBG12_MOUSE		10.8546	10.7335	9.07798	4.6909	10.0937	35.2487	21.9067	21.8213			32.5724	0	10.8546	10.7335	9.07798	4.6909	10.0937	35.2487	21.9067	21.8213	0	0	32.5724
60 kDa heat shock protein_ mitochondrial OS=Mus musculus OX=10090 GN=Hspd1 PE=1 SV=1	5.82	61126.7	2643.15	P63038	15	26	0	CH60_MOUSE	144.044	23.3255	69.9732	31.4562	76.8391	47.426	51.1262	52.0847	68.1585	276.877	65.825	135.621	144.044	23.3255	69.9732	31.4562	76.8391	47.426	51.1262	52.0847	68.1585	276.877	65.825	135.621
Keratin_ type II cytoskeletal 79 OS=Mus musculus OX=10090 GN=Krt79 PE=1 SV=2	7.71	57837.5	2620.66	Q8VED5	10	18.27	0	K2C79_MOUSE		276.29	277.757	71.7106	18.7919	38.0941	15.2532	15.1365	8.57716		5.1237	13.4973	0	276.29	277.757	71.7106	18.7919	38.0941	15.2532	15.1365	8.57716	0	5.1237	13.4973
Eukaryotic initiation factor 4A-II OS=Mus musculus OX=10090 GN=Eif4a2 PE=1 SV=2	5.17	46630.5	2617.97	P10630	10	27.52	0	IF4A2_MOUSE	8.91823	21.2193	21.9534	18.3463	14.7289		5.4482	7.32351	5.73598			79.8207	8.91823	21.2193	21.9534	18.3463	14.7289	0	5.4482	7.32351	5.73598	0	0	79.8207
Histidine triad nucleotide-binding protein 1 OS=Mus musculus OX=10090 GN=Hint1 PE=1 SV=3	6.45	13891	2586.12	P70349	2	16.67	0	HINT1_MOUSE	15.0978	16.1589	12.7148	8.1692	14.0954	10.2571	8.29611	8.68858	12.6897	119.361		33.8695	15.0978	16.1589	12.7148	8.1692	14.0954	10.2571	8.29611	8.68858	12.6897	119.361	0	33.8695
Protein ERGIC-53 OS=Mus musculus OX=10090 GN=Lman1 PE=1 SV=1	5.91	58074	2557.09	Q9D0F3	6	8.32	0	LMAN1_MOUSE		7.88095		10.8631	9.96816	8.83926	72.7154	42.9489	42.4926			176.449	0	7.88095	0	10.8631	9.96816	8.83926	72.7154	42.9489	42.4926	0	0	176.449
Signal peptidase complex catalytic subunit SEC11A OS=Mus musculus OX=10090 GN=Sec11a PE=1 SV=1	9.81	20626.4	2519.49	Q9R0P6	4	16.76	0	SC11A_MOUSE		21.4772	38.8518	19.4605	14.6755	21.1452	24.5253	26.7103	14.9878		143.635		0	21.4772	38.8518	19.4605	14.6755	21.1452	24.5253	26.7103	14.9878	0	143.635	0
Nucleoside diphosphate kinase A OS=Mus musculus OX=10090 GN=Nme1 PE=1 SV=1	7.27	17321.9	2478.97	P15532	7	42.76	0	NDKA_MOUSE	26.6154	36.2836	38.6053	27.9457	36.2502	32.7239	22.1948	25.4478	5.5502		23.8968	36.5641	26.6154	36.2836	38.6053	27.9457	36.2502	32.7239	22.1948	25.4478	5.5502	0	23.8968	36.5641
Malate dehydrogenase_ mitochondrial OS=Mus musculus OX=10090 GN=Mdh2 PE=1 SV=3	8.85	36067.7	2468.75	P08249	9	32.84	0	MDHM_MOUSE	70.924	48.6194	61.1392	30.0373	55.5787	64.2254	34.7146	55.3602	68.9941		27.5757	97.7416	70.924	48.6194	61.1392	30.0373	55.5787	64.2254	34.7146	55.3602	68.9941	0	27.5757	97.7416
Hypoxia up-regulated protein 1 OS=Mus musculus OX=10090 GN=Hyou1 PE=1 SV=1	4.94	111409	2457.43	Q9JKR6	26	30.13	0	HYOU1_MOUSE	116.096	32.1194	65.3266	29.541	52.0454	24.8428	58.4253	54.6133	57.7196	107.015	12.1285	74.4923	116.096	32.1194	65.3266	29.541	52.0454	24.8428	58.4253	54.6133	57.7196	107.015	12.1285	74.4923
60S ribosomal protein L12 OS=Mus musculus OX=10090 GN=Rpl12 PE=1 SV=2	10.11	17975.7	2454.04	P35979	3	24.24	0	RL12_MOUSE	25.37	25.9273	29.9708	22.0446	44.5122	43.1016	28.0817	31.3605	22.5922			53.6334	25.37	25.9273	29.9708	22.0446	44.5122	43.1016	28.0817	31.3605	22.5922	0	0	53.6334
Protein-glutamine gamma-glutamyltransferase K OS=Mus musculus OX=10090 GN=Tgm1 PE=1 SV=2	6.07	90738.1	2452.41	Q9JLF6	9	11.66	0	TGM1_MOUSE	14.9338	108.648	18.6916	12.9461	10.6335	8.62795	8.14766	17.9947					14.9338	108.648	18.6916	12.9461	10.6335	8.62795	8.14766	17.9947	0	0	0	0
Heterogeneous nuclear ribonucleoprotein U OS=Mus musculus OX=10090 GN=Hnrnpu PE=1 SV=1	5.86	88716.2	2451.57	Q8VEK3	12	14.38	0	HNRPU_MOUSE	27.2855	29.4481	43.6245	75.4055	59.6312	78.0402	96.491	88.0398	77.7176		165.782	43.9253	27.2855	29.4481	43.6245	75.4055	59.6312	78.0402	96.491	88.0398	77.7176	0	165.782	43.9253
Ras-related protein Rab-13 OS=Mus musculus OX=10090 GN=Rab13 PE=1 SV=1	10.1	22941.3	2414.83	Q9DD03	3	12.87	0	RAB13_MOUSE	6.1013	5.36115		9.40861	6.78627						2.26001		6.1013	5.36115	0	9.40861	6.78627	0	0	0	0	0	2.26001	0
L-lactate dehydrogenase A chain OS=Mus musculus OX=10090 GN=Ldha PE=1 SV=3	7.68	36840.8	2407.66	P06151	5	11.14	0	LDHA_MOUSE		11.9908	31.5711	44.5897	32.8623	43.8242	22.9155	23.2071	10.0496		150.626		0	11.9908	31.5711	44.5897	32.8623	43.8242	22.9155	23.2071	10.0496	0	150.626	0
60S ribosomal protein L34 OS=Mus musculus OX=10090 GN=Rpl34 PE=1 SV=2	12	13521	2407.51	Q9D1R9	3	20.51	0	RL34_MOUSE	15.3245	13.2607	22.5225	40.987	18.2378	30.7544	34.9518	33.6833	15.1434		25.1593		15.3245	13.2607	22.5225	40.987	18.2378	30.7544	34.9518	33.6833	15.1434	0	25.1593	0
60S ribosomal protein L10a OS=Mus musculus OX=10090 GN=Rpl10a PE=1 SV=3	10.66	25087.5	2398.36	P53026	5	17.05	0	RL10A_MOUSE	11.1552	8.76173	21.8837	52.2391	23.3044	28.3576	24.7065	19.9942	21.8345		58.4632	31.0263	11.1552	8.76173	21.8837	52.2391	23.3044	28.3576	24.7065	19.9942	21.8345	0	58.4632	31.0263
Rab GDP dissociation inhibitor beta OS=Mus musculus OX=10090 GN=Gdi2 PE=1 SV=1	5.87	51050.5	2393.71	Q61598	8	19.33	0	GDIB_MOUSE	40.9554	33.8651	27.6302	19.0302	31.195	30.7704	15.1811	21.9648	21.7564		11.8765	42.7263	40.9554	33.8651	27.6302	19.0302	31.195	30.7704	15.1811	21.9648	21.7564	0	11.8765	42.7263
Stress-70 protein_ mitochondrial OS=Mus musculus OX=10090 GN=Hspa9 PE=1 SV=3	5.72	73746.5	2381.93	P38647	17	28.57	0	GRP75_MOUSE	30.1587	26.3201	42.5774	23.0855	28.9028	35.7987	23.3928	24.2818	24.482		44.0274	53.4096	30.1587	26.3201	42.5774	23.0855	28.9028	35.7987	23.3928	24.2818	24.482	0	44.0274	53.4096
L-lactate dehydrogenase B chain OS=Mus musculus OX=10090 GN=Ldhb PE=1 SV=2	5.65	36857.5	2360.02	P16125	8	20.36	0	LDHB_MOUSE		22.1082	32.4328	47.9761	33.5841	57.8439	26.7603	34.8272	15.6753		197.421		0	22.1082	32.4328	47.9761	33.5841	57.8439	26.7603	34.8272	15.6753	0	197.421	0
40S ribosomal protein S13 OS=Mus musculus OX=10090 GN=Rps13 PE=1 SV=2	11.18	17222.3	2353.67	P62301	4	26.49	0	RS13_MOUSE	12.2955	15.0377	14.0968	20.9347	20.5497	18.7476	33.9372	24.2241	16.1671		22.1368	13.5885	12.2955	15.0377	14.0968	20.9347	20.5497	18.7476	33.9372	24.2241	16.1671	0	22.1368	13.5885
Neuroendocrine convertase 2 OS=Mus musculus OX=10090 GN=Pcsk2 PE=1 SV=1	5.99	71355.8	2353.39	P21661	10	16.8	0	NEC2_MOUSE	46.7588	39.5264	51.1461	34.1075	37.8641	29.4261	45.901	14.7711	14.6493	364.771		206.516	46.7588	39.5264	51.1461	34.1075	37.8641	29.4261	45.901	14.7711	14.6493	364.771	0	206.516
Trifunctional enzyme subunit alpha_ mitochondrial OS=Mus musculus OX=10090 GN=Hadha PE=1 SV=1	9.62	83354.3	2341.29	Q8BMS1	14	18.22	0	ECHA_MOUSE	15.4929	9.52089	7.17918	8.52777	6.25782	12.9857	41.0575	37.2639	28.9279		7.75321		15.4929	9.52089	7.17918	8.52777	6.25782	12.9857	41.0575	37.2639	28.9279	0	7.75321	0
60S acidic ribosomal protein P0 OS=Mus musculus OX=10090 GN=Rplp0 PE=1 SV=3	5.87	34387.6	2277.55	P14869	8	21.14	0	RLA0_MOUSE	22.1014	19.2636	31.4742	38.0342	31.6932	28.419	22.5677	27.2855	22.0052		33.9037	11.2466	22.1014	19.2636	31.4742	38.0342	31.6932	28.419	22.5677	27.2855	22.0052	0	33.9037	11.2466
Elongation factor 2 OS=Mus musculus OX=10090 GN=Eef2 PE=1 SV=2	6.43	96283.7	2275.6	P58252	16	16.67	0	EF2_MOUSE	51.239	54.4447	72.3749	103.479	80.7088	82.6573	57.8278	53.4375	47.3846	135.814	168.305	70.0937	51.239	54.4447	72.3749	103.479	80.7088	82.6573	57.8278	53.4375	47.3846	135.814	168.305	70.0937
Cytochrome b-c1 complex subunit 2_ mitochondrial OS=Mus musculus OX=10090 GN=Uqcrc2 PE=1 SV=1	9.71	48292	2240	Q9DB77	7	21.19	0	QCR2_MOUSE	15.6487	17.3632	31.2964	5.30568		7.14105	28.908	23.6446	18.355			823.439	15.6487	17.3632	31.2964	5.30568	0	7.14105	28.908	23.6446	18.355	0	0	823.439
Guanine nucleotide-binding protein G(i) subunit alpha-2 OS=Mus musculus OX=10090 GN=Gnai2 PE=1 SV=5	5.12	41059.3	2225.59	P08752	3	9.01	0	GNAI2_MOUSE		5.74329	6.68338	7.13038		3.58927	18.1707	15.769	8.65919		6.5994	57.5231	0	5.74329	6.68338	7.13038	0	3.58927	18.1707	15.769	8.65919	0	6.5994	57.5231
60S ribosomal protein L27 OS=Mus musculus OX=10090 GN=Rpl27 PE=1 SV=2	11.22	15797.8	2213.76	P61358	3	19.12	0	RL27_MOUSE	8.34807	12.2625	13.745	19.7753	46.0561	29.0624	32.5103	25.047	16.4969		14.6357		8.34807	12.2625	13.745	19.7753	46.0561	29.0624	32.5103	25.047	16.4969	0	14.6357	0
Aromatic-L-amino-acid decarboxylase OS=Mus musculus OX=10090 GN=Ddc PE=1 SV=1	6.17	54558.5	2160.9	O88533	10	25.63	0	DDC_MOUSE	36.8266	31.9814	49.3219	22.3237	25.5742	20.3916	13.2541	29.5923	31.7262			114.347	36.8266	31.9814	49.3219	22.3237	25.5742	20.3916	13.2541	29.5923	31.7262	0	0	114.347
ATP synthase protein 8 OS=Mus musculus OX=10090 GN=Mtatp8 PE=1 SV=1	10.58	7766.3	2146.5	P03930	3	43.28	0	ATP8_MOUSE		34.387	36.1151	8.64977	28.9015	12.5535	19.4139	15.2713	6.97764			130.812	0	34.387	36.1151	8.64977	28.9015	12.5535	19.4139	15.2713	6.97764	0	0	130.812
Transmembrane emp24 domain-containing protein 10 OS=Mus musculus OX=10090 GN=Tmed10 PE=1 SV=1	6.29	25081.9	2140.73	Q9D1D4	3	12.79	0	TMEDA_MOUSE		7.15348	23.2789	18.472	8.87901	14.2172	85.9485	60.9516	52.4521			164.271	0	7.15348	23.2789	18.472	8.87901	14.2172	85.9485	60.9516	52.4521	0	0	164.271
Voltage-dependent anion-selective channel protein 2 OS=Mus musculus OX=10090 GN=Vdac2 PE=1 SV=2	7.38	32360.2	2135.7	Q60930	8	26.44	0	VDAC2_MOUSE		24.7739	22.2394	24.6918	17.5105	18.0857	45.8237	33.4626	28.3794		65.6174	19.1528	0	24.7739	22.2394	24.6918	17.5105	18.0857	45.8237	33.4626	28.3794	0	65.6174	19.1528
Keratin_ type II cytoskeletal 7 OS=Mus musculus OX=10090 GN=Krt7 PE=1 SV=1	5.56	50708.9	2134.97	Q9DCV7	11	23.19	0	K2C7_MOUSE	27.1045	18.7291	27.7244	9.72676	12.2544	11.2425	6.06359	9.84727	9.93556		18.8574	10.9837	27.1045	18.7291	27.7244	9.72676	12.2544	11.2425	6.06359	9.84727	9.93556	0	18.8574	10.9837
Heterogeneous nuclear ribonucleoprotein H OS=Mus musculus OX=10090 GN=Hnrnph1 PE=1 SV=3	5.88	49484.7	2134.02	O35737	6	16.48	0	HNRH1_MOUSE	25.4873	18.5338	27.4636	11.9189	25.8442	21.6829	17.4723	17.9689	21.7336		20.6015	21.5525	25.4873	18.5338	27.4636	11.9189	25.8442	21.6829	17.4723	17.9689	21.7336	0	20.6015	21.5525
Rab GDP dissociation inhibitor alpha OS=Mus musculus OX=10090 GN=Gdi1 PE=1 SV=3	4.77	51092	2125.85	P50396	2	6.04	0	GDIA_MOUSE			23.4947				15.1811	21.9648	21.7564		11.8765		0	0	23.4947	0	0	0	15.1811	21.9648	21.7564	0	11.8765	0
Ras-related protein Rab-12 OS=Mus musculus OX=10090 GN=Rab12 PE=1 SV=3	8.51	27670.7	2088.61	P35283	1	4.12	0	RAB12_MOUSE		13.2314	10.6037	9.75733	5.06601	6.11605	20.8173	19.9226	14.806				0	13.2314	10.6037	9.75733	5.06601	6.11605	20.8173	19.9226	14.806	0	0	0
Prelamin-A/C OS=Mus musculus OX=10090 GN=Lmna PE=1 SV=2	6.58	74522.8	2074.88	P48678	26	37.14	0	LMNA_MOUSE	35.5816	98.6351	82.5017	21.3894	18.3621	76.0617	16.847	29.2075	17.5926		23.0952	40.3763	35.5816	98.6351	82.5017	21.3894	18.3621	76.0617	16.847	29.2075	17.5926	0	23.0952	40.3763
Actin-related protein 2/3 complex subunit 4 OS=Mus musculus OX=10090 GN=Arpc4 PE=1 SV=3	8.78	19781.1	2065.2	P59999	4	22.62	0	ARPC4_MOUSE		14.7366	14.6048	18.8088	14.7015	10.9875	10.0283	11.2011	9.83587		7.71637		0	14.7366	14.6048	18.8088	14.7015	10.9875	10.0283	11.2011	9.83587	0	7.71637	0
Ras-related protein Rab-4A OS=Mus musculus OX=10090 GN=Rab4a PE=1 SV=2	5.74	24693.9	2051.4	P56371	1	7.34	0	RAB4A_MOUSE		13.6648	5.78586	2.69599	4.66128	5.01606	4.54236	6.23526	3.22045		7.6292	20.0672	0	13.6648	5.78586	2.69599	4.66128	5.01606	4.54236	6.23526	3.22045	0	7.6292	20.0672
Arginase-1 OS=Mus musculus OX=10090 GN=Arg1 PE=1 SV=1	6.6	34979	2049.21	Q61176	6	21.67	0	ARGI1_MOUSE	11.0265	62.7493	23.7785	7.12086	9.22122	15.2714	16.1766	26.4472	6.95834		6.9202	9.24829	11.0265	62.7493	23.7785	7.12086	9.22122	15.2714	16.1766	26.4472	6.95834	0	6.9202	9.24829
Dolichyl-diphosphooligosaccharide--protein glycosyltransferase subunit 1 OS=Mus musculus OX=10090 GN=Rpn1 PE=1 SV=1	6.03	68699.5	2033.15	Q91YQ5	13	21.71	0	RPN1_MOUSE		11.4856	9.93287	30.1951	8.92113	13.8809	48.6745	32.1088	26.681		25.4594	22.1847	0	11.4856	9.93287	30.1951	8.92113	13.8809	48.6745	32.1088	26.681	0	25.4594	22.1847
Ras-related protein Rab-37 OS=Mus musculus OX=10090 GN=Rab37 PE=1 SV=2	5.39	24827	2026.16	Q9JKM7	1	5.38	0	RAB37_MOUSE												5.03783	0	0	0	0	0	0	0	0	0	0	0	5.03783
Ras-related protein Rab-27A OS=Mus musculus OX=10090 GN=Rab27a PE=1 SV=1	5.04	25302.4	2010.23	Q9ERI2	3	13.57	0	RB27A_MOUSE		5.49863	3.42918	9.43774	9.70558	13.0776	53.4358	36.5309	27.8649				0	5.49863	3.42918	9.43774	9.70558	13.0776	53.4358	36.5309	27.8649	0	0	0
Ubiquitin-conjugating enzyme E2 N OS=Mus musculus OX=10090 GN=Ube2n PE=1 SV=1	6.18	17194.9	1965.91	P61089	3	19.08	0	UBE2N_MOUSE	26.5269	14.0833	13.1607	7.83205	13.2797	9.35949	7.58544	9.63023	7.88975		12.2984	27.3172	26.5269	14.0833	13.1607	7.83205	13.2797	9.35949	7.58544	9.63023	7.88975	0	12.2984	27.3172
T-complex protein 1 subunit theta OS=Mus musculus OX=10090 GN=Cct8 PE=1 SV=3	5.3	60125.9	1938.41	P42932	17	31.2	0	TCPQ_MOUSE	17.0432	16.8776	28.1447	29.8737	23.49	22.0511	17.9344	17.4999	14.4949		25.7973	22.0339	17.0432	16.8776	28.1447	29.8737	23.49	22.0511	17.9344	17.4999	14.4949	0	25.7973	22.0339
Heterogeneous nuclear ribonucleoprotein A1 OS=Mus musculus OX=10090 GN=Hnrnpa1 PE=1 SV=2	9.63	34310.3	1924.88	P49312	7	25	0	ROA1_MOUSE	36.4134	111.643	100.386	79.0299	74.8332	71.4468	61.0156	70.7043	38.4366	101.912	69.9281	59.8311	36.4134	111.643	100.386	79.0299	74.8332	71.4468	61.0156	70.7043	38.4366	101.912	69.9281	59.8311
Dihydropyrimidinase-related protein 2 OS=Mus musculus OX=10090 GN=Dpysl2 PE=1 SV=2	5.95	62676.9	1917.56	O08553	11	23.43	0	DPYL2_MOUSE	24.6649	17.8199	50.9993	12.3212	24.1218	9.86902	13.0951	11.253	17.8084			80.4569	24.6649	17.8199	50.9993	12.3212	24.1218	9.86902	13.0951	11.253	17.8084	0	0	80.4569
Histone H1.5 OS=Mus musculus OX=10090 GN=H1-5 PE=1 SV=2	11.68	22576.2	1893.18	P43276	1	4.93	0	H15_MOUSE	7.99394	18.3092	6.38421	82.199	16.6077	32.8053	90.7395	56.4177	36.7247		10.7348		7.99394	18.3092	6.38421	82.199	16.6077	32.8053	90.7395	56.4177	36.7247	0	10.7348	0
Triosephosphate isomerase OS=Mus musculus OX=10090 GN=Tpi1 PE=1 SV=4	5.44	32705.1	1891.8	P17751	7	28.43	0	TPIS_MOUSE	22.2867	27.5262	28.4467	13.2954	17.6896	19.1151	12.3876	13.4341	16.4118		30.5842	31.0801	22.2867	27.5262	28.4467	13.2954	17.6896	19.1151	12.3876	13.4341	16.4118	0	30.5842	31.0801
Serum albumin OS=Mus musculus OX=10090 GN=Alb PE=1 SV=3	5.7	70745.6	1858.18	P07724	1	2.14	0	ALBU_MOUSE		169.265	237.553	57.2888	16.9551	11.291	5.61486				156.054		0	169.265	237.553	57.2888	16.9551	11.291	5.61486	0	0	0	156.054	0
Transketolase OS=Mus musculus OX=10090 GN=Tkt PE=1 SV=1	7.25	68314.9	1844.01	P40142	16	25.36	0	TKT_MOUSE	26.977	28.0584	39.3326	31.155	22.9833	34.0058	19.3025	21.4463	20.0378		34.7933	31.8513	26.977	28.0584	39.3326	31.155	22.9833	34.0058	19.3025	21.4463	20.0378	0	34.7933	31.8513
Heterogeneous nuclear ribonucleoprotein A3 OS=Mus musculus OX=10090 GN=Hnrnpa3 PE=1 SV=1	9.3	39880.2	1823.81	Q8BG05	9	25.07	0	ROA3_MOUSE	53.3016	52.0792	46.6256	36.5732	63.6338	36.61	37.1559	36.9526	84.4888		14.0093	144.867	53.3016	52.0792	46.6256	36.5732	63.6338	36.61	37.1559	36.9526	84.4888	0	14.0093	144.867
Annexin A4 OS=Mus musculus OX=10090 GN=Anxa4 PE=1 SV=4	5.25	36201	1814.67	P97429	12	33.23	0	ANXA4_MOUSE		40.1592	47.2522	15.3368	10.1478	17.6874	29.0757	31.6199	23.7365		7.18439	28.0359	0	40.1592	47.2522	15.3368	10.1478	17.6874	29.0757	31.6199	23.7365	0	7.18439	28.0359
Vesicular integral-membrane protein VIP36 OS=Mus musculus OX=10090 GN=Lman2 PE=1 SV=2	6.53	40772	1789.94	Q9DBH5	5	11.45	0	LMAN2_MOUSE		6.82959	8.01554	21.9452	8.01296	10.841	32.8034	29.5963	20.8253		23.1572	15.8357	0	6.82959	8.01554	21.9452	8.01296	10.841	32.8034	29.5963	20.8253	0	23.1572	15.8357
Guanine nucleotide-binding protein G(o) subunit alpha OS=Mus musculus OX=10090 GN=Gnao1 PE=1 SV=3	5.2	40654.9	1789.75	P18872	7	20.62	0	GNAO_MOUSE		5.69296	6.82262	9.2711	6.10909	11.1541	44.6238	33.0684	28.9302			49.4049	0	5.69296	6.82262	9.2711	6.10909	11.1541	44.6238	33.0684	28.9302	0	0	49.4049
Glucose-6-phosphate isomerase OS=Mus musculus OX=10090 GN=Gpi PE=1 SV=4	8.22	62995.1	1776.45	P06745	8	14.16	0	G6PI_MOUSE	19.2199	29.3307	44.4448	57.1252	25.4998	13.122	13.6363	10.4104	11.1657		27.2845	13.3413	19.2199	29.3307	44.4448	57.1252	25.4998	13.122	13.6363	10.4104	11.1657	0	27.2845	13.3413
Proteasome subunit beta type-1 OS=Mus musculus OX=10090 GN=Psmb1 PE=1 SV=1	7.83	26600.3	1735.73	O09061	3	13.75	0	PSB1_MOUSE	13.5113	54.9937	15.1449	56.6276	30.6626	38.4951	31.2108	62.1977	8.13239		14.659	8.82058	13.5113	54.9937	15.1449	56.6276	30.6626	38.4951	31.2108	62.1977	8.13239	0	14.659	8.82058
Transmembrane emp24 domain-containing protein 9 OS=Mus musculus OX=10090 GN=Tmed9 PE=1 SV=2	8.7	27241.3	1722.3	Q99KF1	3	10.21	0	TMED9_MOUSE		9.16391	13.4627	20.752	8.90106	9.43628	26.3208	25.9605	18.3796		12.1447	25.5713	0	9.16391	13.4627	20.752	8.90106	9.43628	26.3208	25.9605	18.3796	0	12.1447	25.5713
Adenosylhomocysteinase OS=Mus musculus OX=10090 GN=Ahcy PE=1 SV=3	6.11	48201.5	1719.97	P50247	9	21.53	0	SAHH_MOUSE	10.7562	20.7595	25.152	25.1911	25.4617	17.819	12.095	16.0961	15.2322		28.5992	13.2151	10.7562	20.7595	25.152	25.1911	25.4617	17.819	12.095	16.0961	15.2322	0	28.5992	13.2151
Dihydrolipoyl dehydrogenase_ mitochondrial OS=Mus musculus OX=10090 GN=Dld PE=1 SV=2	7.82	54785.7	1691.68	O08749	7	13.36	0	DLDH_MOUSE	35.8523	26.556	50.3709	13.8989	22.1409	12.4065	14.3043	16.0632	19.0122			20.4633	35.8523	26.556	50.3709	13.8989	22.1409	12.4065	14.3043	16.0632	19.0122	0	0	20.4633
Keratin_ type II cytoskeletal 4 OS=Mus musculus OX=10090 GN=Krt4 PE=1 SV=2	8.23	56625.6	1678.7	P07744	4	7.24	0	K2C4_MOUSE		11.1653	18.8608	6.95716	19.291	23.6992	16.6789	23.9162	10.8882		54.2192		0	11.1653	18.8608	6.95716	19.291	23.6992	16.6789	23.9162	10.8882	0	54.2192	0
Guanine nucleotide-binding protein G(s) subunit alpha isoforms short OS=Mus musculus OX=10090 GN=Gnas PE=1 SV=1	5.6	46119.9	1671.58	P63094	8	23.86	0	GNAS2_MOUSE	9.00912	18.7887	12.6245	11.4213	6.36575	6.42319	11.2736	11.5373	6.91624		8.5067	6.58739	9.00912	18.7887	12.6245	11.4213	6.36575	6.42319	11.2736	11.5373	6.91624	0	8.5067	6.58739
Clathrin heavy chain 1 OS=Mus musculus OX=10090 GN=Cltc PE=1 SV=3	5.36	193325	1649.69	Q68FD5	30	18.15	0	CLH1_MOUSE	59.8641	149.364	161.819	137.763	105.409	110.884	111.591	109.202	36.3651		41.9256	105.584	59.8641	149.364	161.819	137.763	105.409	110.884	111.591	109.202	36.3651	0	41.9256	105.584
60S ribosomal protein L35 OS=Mus musculus OX=10090 GN=Rpl35 PE=1 SV=1	11.69	14552.6	1615.34	Q6ZWV7	4	26.02	0	RL35_MOUSE	28.4722	14.7385	18.6164	18.4256	23.6006	23.2124	42.0057	37.193	24.3375		26.252	19.678	28.4722	14.7385	18.6164	18.4256	23.6006	23.2124	42.0057	37.193	24.3375	0	26.252	19.678
Proteasome subunit beta type-2 OS=Mus musculus OX=10090 GN=Psmb2 PE=1 SV=1	6.64	23077.5	1614.72	Q9R1P3	3	14.43	0	PSB2_MOUSE		27.8058	16.9634	11.1952	14.967	9.32854	6.03235	16.9453			7.95136	8.0458	0	27.8058	16.9634	11.1952	14.967	9.32854	6.03235	16.9453	0	0	7.95136	8.0458
60S ribosomal protein L31 OS=Mus musculus OX=10090 GN=Rpl31 PE=1 SV=1	11.21	14462.9	1595.23	P62900	3	20.8	0	RL31_MOUSE			22.1994	17.3448	19.4112	15.9601	25.0603	19.7121	4.19746		16.4944	34.6127	0	0	22.1994	17.3448	19.4112	15.9601	25.0603	19.7121	4.19746	0	16.4944	34.6127
10 kDa heat shock protein_ mitochondrial OS=Mus musculus OX=10090 GN=Hspe1 PE=1 SV=2	9.13	10962.7	1585.74	Q64433	5	45.1	0	CH10_MOUSE		19.9216	12.6461	5.78744	13.5456	16.0934	9.09646	16.4662	12.1743	185.377		24.7907	0	19.9216	12.6461	5.78744	13.5456	16.0934	9.09646	16.4662	12.1743	185.377	0	24.7907
D-3-phosphoglycerate dehydrogenase OS=Mus musculus OX=10090 GN=Phgdh PE=1 SV=3	6.13	57384	1568.94	Q61753	7	12.95	0	SERA_MOUSE		10.9879	22.8537	22.6677	17.8488	26.6505	14.6884	11.6009	6.36606		62.4193	27.5065	0	10.9879	22.8537	22.6677	17.8488	26.6505	14.6884	11.6009	6.36606	0	62.4193	27.5065
Serine/arginine-rich splicing factor 3 OS=Mus musculus OX=10090 GN=Srsf3 PE=1 SV=1	12.13	19557.7	1563.81	P84104	2	12.8	0	SRSF3_MOUSE	31.5933	20.2665	21.9524	14.4217	16.7666	14.7705	18.1787	20.4784	20.8461		16.3435	39.1352	31.5933	20.2665	21.9524	14.4217	16.7666	14.7705	18.1787	20.4784	20.8461	0	16.3435	39.1352
Fumarate hydratase_ mitochondrial OS=Mus musculus OX=10090 GN=Fh PE=1 SV=3	9.51	54585	1552.99	P97807	10	21.1	0	FUMH_MOUSE	32.2583	25.7646	24.3072	25.2607	34.2012	13.3047	16.3776	21.4397	17.7855			34.483	32.2583	25.7646	24.3072	25.2607	34.2012	13.3047	16.3776	21.4397	17.7855	0	0	34.483
Ras-related protein Rab-6A OS=Mus musculus OX=10090 GN=Rab6a PE=1 SV=4	5.23	23703.9	1536.69	P35279	2	9.62	0	RAB6A_MOUSE				3.04057			2.04666					29.7116	0	0	0	3.04057	0	0	2.04666	0	0	0	0	29.7116
Heterogeneous nuclear ribonucleoprotein K OS=Mus musculus OX=10090 GN=Hnrnpk PE=1 SV=1	5.22	51261.5	1530.43	P61979	7	17.49	0	HNRPK_MOUSE	28.6265	24.8438	35.084	20.8561	46.4128	28.6862	25.1976	22.7267	27.8796		40.2542	28.1147	28.6265	24.8438	35.084	20.8561	46.4128	28.6862	25.1976	22.7267	27.8796	0	40.2542	28.1147
Ras-related C3 botulinum toxin substrate 1 OS=Mus musculus OX=10090 GN=Rac1 PE=1 SV=1	8.58	21849.3	1528.88	P63001	2	10.42	0	RAC1_MOUSE			9.78517	37.5992	15.3283	15.341	23.3046	18.0437	11.1383		26.9394		0	0	9.78517	37.5992	15.3283	15.341	23.3046	18.0437	11.1383	0	26.9394	0
Sarcoplasmic/endoplasmic reticulum calcium ATPase 2 OS=Mus musculus OX=10090 GN=Atp2a2 PE=1 SV=2	5.06	116512	1515.35	O55143	16	14.75	0	AT2A2_MOUSE		9.55258	9.81762	34.4586	9.31966	16.641	119.683	59.1188	47.2616		8.29867	37.1836	0	9.55258	9.81762	34.4586	9.31966	16.641	119.683	59.1188	47.2616	0	8.29867	37.1836
ADP-ribosylation factor 5 OS=Mus musculus OX=10090 GN=Arf5 PE=1 SV=2	6.39	20643.8	1502.05	P84084	4	18.33	0	ARF5_MOUSE	14.1382	4.03866	2.70032	9.89721	11.4827	7.25051	6.16445	9.30194	7.85085		8.39643	44.4325	14.1382	4.03866	2.70032	9.89721	11.4827	7.25051	6.16445	9.30194	7.85085	0	8.39643	44.4325
Protein mago nashi homolog 2 OS=Mus musculus OX=10090 GN=Magohb PE=2 SV=1	5.97	17148.6	1496.78	Q9CQL1	1	7.53	0	MGN2_MOUSE	14.5359	9.27762		16.5937	18.3727	19.9339	12.3208	27.4426	18.472				14.5359	9.27762	0	16.5937	18.3727	19.9339	12.3208	27.4426	18.472	0	0	0
Aldo-keto reductase family 1 member B1 OS=Mus musculus OX=10090 GN=Akr1b1 PE=1 SV=3	6.83	36074.5	1489.33	P45376	7	18.04	0	ALDR_MOUSE	17.6617	18.1079	15.4864	10.5596	20.2726	14.7434	9.16512	34.3531	55.8655		14.8028	89.9307	17.6617	18.1079	15.4864	10.5596	20.2726	14.7434	9.16512	34.3531	55.8655	0	14.8028	89.9307
S-formylglutathione hydrolase OS=Mus musculus OX=10090 GN=Esd PE=1 SV=1	6.78	31889.9	1486.68	Q9R0P3	3	14.18	0	ESTD_MOUSE	20.6105	14.993	14.0498	8.90152	30.7889	19.2857	17.0357	19.6946	22.8764			25.6765	20.6105	14.993	14.0498	8.90152	30.7889	19.2857	17.0357	19.6946	22.8764	0	0	25.6765
Ras-related protein Rap-1b OS=Mus musculus OX=10090 GN=Rap1b PE=1 SV=2	5.46	21052.9	1482.74	Q99JI6	3	11.96	0	RAP1B_MOUSE		4.61085	5.14801	10.7476	8.10344	10.6026	29.3045	23.7118	21.189		7.90148		0	4.61085	5.14801	10.7476	8.10344	10.6026	29.3045	23.7118	21.189	0	7.90148	0
Keratin_ type I cuticular Ha3-II OS=Mus musculus OX=10090 GN=Krt33b PE=1 SV=2	4.59	47517.5	1480.02	Q61897	2	3.96	0	KT33B_MOUSE		6.4702	2.24305	1.85158	4.67146		4.0435	6.44475	3.23254				0	6.4702	2.24305	1.85158	4.67146	0	4.0435	6.44475	3.23254	0	0	0
Transitional endoplasmic reticulum ATPase OS=Mus musculus OX=10090 GN=Vcp PE=1 SV=4	4.96	90006.3	1475.87	Q01853	15	18.86	0	TERA_MOUSE	31.9923	27.2298	35.0774	21.503	38.1162	25.1666	20.5804	25.9824	27.9351		10.263	26.1567	31.9923	27.2298	35.0774	21.503	38.1162	25.1666	20.5804	25.9824	27.9351	0	10.263	26.1567
Dihydropteridine reductase OS=Mus musculus OX=10090 GN=Qdpr PE=1 SV=2	7.85	25798.4	1475.31	Q8BVI4	2	7.88	0	DHPR_MOUSE	42.6942		30.9727	8.79677	26.8542	18.1535	12.8997	19.9292	13.1458			19.6535	42.6942	0	30.9727	8.79677	26.8542	18.1535	12.8997	19.9292	13.1458	0	0	19.6535
Heterogeneous nuclear ribonucleoprotein M OS=Mus musculus OX=10090 GN=Hnrnpm PE=1 SV=3	8.93	77991.2	1464.34	Q9D0E1	6	8.64	0	HNRPM_MOUSE	13.8725	6.36963	15.8439	8.23853	8.61182	7.14551	7.77718	7.71076	6.5783		13.9123	62.8274	13.8725	6.36963	15.8439	8.23853	8.61182	7.14551	7.77718	7.71076	6.5783	0	13.9123	62.8274
60S ribosomal protein L3 OS=Mus musculus OX=10090 GN=Rpl3 PE=1 SV=3	10.9	46395.1	1462.52	P27659	4	8.93	0	RL3_MOUSE	18.7619	14.9734	30.7291	86.0276	31.9933	30.4957	52.4202	31.2866	20.5646		47.9912	95.0386	18.7619	14.9734	30.7291	86.0276	31.9933	30.4957	52.4202	31.2866	20.5646	0	47.9912	95.0386
Phosphoglucomutase-1 OS=Mus musculus OX=10090 GN=Pgm1 PE=1 SV=4	6.15	61703.4	1450.52	Q9D0F9	16	30.43	0	PGM1_MOUSE	9.63593	14.5316	19.3191	15.6439	14.6729	14.7279	7.6912	9.59552	7.36821		17.2282		9.63593	14.5316	19.3191	15.6439	14.6729	14.7279	7.6912	9.59552	7.36821	0	17.2282	0
Phosphoglycerate mutase 1 OS=Mus musculus OX=10090 GN=Pgam1 PE=1 SV=3	6.82	28946.1	1447.7	Q9DBJ1	6	25.59	0	PGAM1_MOUSE	18.1316	11.0877	25.9762	24.5251	33.0725	23.7148	16.218	15.735	18.952		18.5563	35.4272	18.1316	11.0877	25.9762	24.5251	33.0725	23.7148	16.218	15.735	18.952	0	18.5563	35.4272
Pancreatic alpha-amylase OS=Mus musculus OX=10090 GN=Amy2 PE=1 SV=2	6.95	58002.7	1444.27	P00688	7	14.37	0	AMYP_MOUSE	136.204	41.4119	16.2973	6.56202	27.1016	23.4309	17.2992	21.4712	11.423	87.3068	129.486	27.829	136.204	41.4119	16.2973	6.56202	27.1016	23.4309	17.2992	21.4712	11.423	87.3068	129.486	27.829
Long-chain specific acyl-CoA dehydrogenase_ mitochondrial OS=Mus musculus OX=10090 GN=Acadl PE=1 SV=2	8.36	48307.2	1441.61	P51174	3	7.44	0	ACADL_MOUSE	23.7363	16.6035	16.922	8.3159	7.55361	4.20177	7.57245						23.7363	16.6035	16.922	8.3159	7.55361	4.20177	7.57245	0	0	0	0	0
Keratin_ type II cytoskeletal 80 OS=Mus musculus OX=10090 GN=Krt80 PE=1 SV=1	5.92	51173.8	1427.18	Q0VBK2	3	5.31	0	K2C80_MOUSE	16.0988	29.2794	22.277	9.81803	7.06201	9.53568	6.26615	13.3047					16.0988	29.2794	22.277	9.81803	7.06201	9.53568	6.26615	13.3047	0	0	0	0
Keratin_ type I cuticular Ha6 OS=Mus musculus OX=10090 GN=Krt36 PE=1 SV=1	4.8	54045.2	1412.17	B1AQ75	2	3.59	0	KRT36_MOUSE		42.5159	94.8884										0	42.5159	94.8884	0	0	0	0	0	0	0	0	0
Keratin_ type I cuticular Ha2 OS=Mus musculus OX=10090 GN=Krt32 PE=1 SV=2	4.55	47563.1	1408.27	Q62168	2	4.42	0	K1H2_MOUSE	37.7006	107.652	80.1904	40.1379	52.8033	23.9031	19.5696	77.1842	12.7737		24.3609		37.7006	107.652	80.1904	40.1379	52.8033	23.9031	19.5696	77.1842	12.7737	0	24.3609	0
Secretagogin OS=Mus musculus OX=10090 GN=Scgn PE=2 SV=1	4.88	32373.9	1407.9	Q91WD9	6	22.1	0	SEGN_MOUSE	34.1171	32.3719	25.5905	25.1143	50.9701	30.9463	25.0665	27.4346	50.3859	332.13		30.1335	34.1171	32.3719	25.5905	25.1143	50.9701	30.9463	25.0665	27.4346	50.3859	332.13	0	30.1335
Neutral alpha-glucosidase AB OS=Mus musculus OX=10090 GN=Ganab PE=1 SV=1	5.64	107368	1397.42	Q8BHN3	20	21.72	0	GANAB_MOUSE	16.2106	30.3587	37.0371	23.3009	22.3963	24.2059	26.6195	30.9899	27.5492		17.8518	29.4639	16.2106	30.3587	37.0371	23.3009	22.3963	24.2059	26.6195	30.9899	27.5492	0	17.8518	29.4639
Malectin OS=Mus musculus OX=10090 GN=Mlec PE=1 SV=2	5.68	32513.2	1395.56	Q6ZQI3	1	4.47	0	MLEC_MOUSE				7.77016		6.71426	54.0722	31.2771	23.3167			81.8148	0	0	0	7.77016	0	6.71426	54.0722	31.2771	23.3167	0	0	81.8148
Heterogeneous nuclear ribonucleoprotein F OS=Mus musculus OX=10090 GN=Hnrnpf PE=1 SV=3	5.18	46072.1	1394.76	Q9Z2X1	3	5.78	0	HNRPF_MOUSE	15.6082	14.0428	17.2568	11.1482	12.8656	12.2426	8.79161	10.6495	10.9772		34.756	12.123	15.6082	14.0428	17.2568	11.1482	12.8656	12.2426	8.79161	10.6495	10.9772	0	34.756	12.123
40S ribosomal protein S5 OS=Mus musculus OX=10090 GN=Rps5 PE=1 SV=3	10.29	23060.5	1390.94	P97461	2	4.9	0	RS5_MOUSE	13.1477			24.0728	21.5789	23.1097	24.0543	21.6579	16.7618		38.9602	17.3186	13.1477	0	0	24.0728	21.5789	23.1097	24.0543	21.6579	16.7618	0	38.9602	17.3186
Proteasome subunit alpha type-3 OS=Mus musculus OX=10090 GN=Psma3 PE=1 SV=3	5.13	28633.4	1384.15	O70435	6	21.57	0	PSA3_MOUSE	23.7599	26.2325	25.2734	12.3051	18.0943	9.00533	13.165	17.8712	14.178			6.63998	23.7599	26.2325	25.2734	12.3051	18.0943	9.00533	13.165	17.8712	14.178	0	0	6.63998
Heterogeneous nuclear ribonucleoprotein D0 OS=Mus musculus OX=10090 GN=Hnrnpd PE=1 SV=2	7.92	38525.3	1335.91	Q60668	3	8.45	0	HNRPD_MOUSE	9.69614	18.168	16.1807	16.5143	22.8563	13.2259	12.7958	11.2296	11.6925		17.4906	28.3759	9.69614	18.168	16.1807	16.5143	22.8563	13.2259	12.7958	11.2296	11.6925	0	17.4906	28.3759
40S ribosomal protein S3a OS=Mus musculus OX=10090 GN=Rps3a PE=1 SV=3	10.43	30113	1329.34	P97351	9	26.52	0	RS3A_MOUSE	28.4203	25.5792	13.7243	31.9471	30.0295	35.3398	39.6479	38.7489	29.0197		41.8744	43.5806	28.4203	25.5792	13.7243	31.9471	30.0295	35.3398	39.6479	38.7489	29.0197	0	41.8744	43.5806
ATP synthase F(0) complex subunit B1_ mitochondrial OS=Mus musculus OX=10090 GN=Atp5pb PE=1 SV=1	9.5	29062.9	1328.24	Q9CQQ7	3	10.16	0	AT5F1_MOUSE	23.5215	38.6176	83.26	15.4037	24.6183	16.7535	42.9229	47.3411	17.9493			17.8831	23.5215	38.6176	83.26	15.4037	24.6183	16.7535	42.9229	47.3411	17.9493	0	0	17.8831
Sarcoplasmic/endoplasmic reticulum calcium ATPase 3 OS=Mus musculus OX=10090 GN=Atp2a3 PE=1 SV=3	5.52	115064	1320.27	Q64518	11	11.08	0	AT2A3_MOUSE		20.4902	115.319	4.96242		7.34551	47.2067	28.9641	19.2613			20.5397	0	20.4902	115.319	4.96242	0	7.34551	47.2067	28.9641	19.2613	0	0	20.5397
Alpha-actinin-4 OS=Mus musculus OX=10090 GN=Actn4 PE=1 SV=1	5.1	105434	1287.63	P57780	12	15.24	0	ACTN4_MOUSE	19.2152	16.9134	18.9461	14.938	10.2074	6.14405		7.01796			6.82469	13.9858	19.2152	16.9134	18.9461	14.938	10.2074	6.14405	0	7.01796	0	0	6.82469	13.9858
Voltage-dependent anion-selective channel protein 3 OS=Mus musculus OX=10090 GN=Vdac3 PE=1 SV=1	9.06	31094.9	1287.25	Q60931	4	10.95	0	VDAC3_MOUSE		11.1621	12.9556	12.6621	8.73062	12.9101	34.2417	25.988	19.0357		19.0388	18.0298	0	11.1621	12.9556	12.6621	8.73062	12.9101	34.2417	25.988	19.0357	0	19.0388	18.0298
ATP synthase subunit O_ mitochondrial OS=Mus musculus OX=10090 GN=Atp5po PE=1 SV=1	10.66	23420.6	1284.35	Q9DB20	6	29.58	0	ATPO_MOUSE	16.815		9.72496	2.56387	8.37096	8.0714	12.7983	12.5736	7.24016			30.5238	16.815	0	9.72496	2.56387	8.37096	8.0714	12.7983	12.5736	7.24016	0	0	30.5238
4F2 cell-surface antigen heavy chain OS=Mus musculus OX=10090 GN=Slc3a2 PE=1 SV=1	5.54	58450.7	1283.11	P10852	3	5.32	0	4F2_MOUSE		5.52239	15.5372	42.8457	21.2492	22.174	8.98204	11.4127	6.27251		30.3551		0	5.52239	15.5372	42.8457	21.2492	22.174	8.98204	11.4127	6.27251	0	30.3551	0
60S ribosomal protein L19 OS=Mus musculus OX=10090 GN=Rpl19 PE=1 SV=1	12.01	23580.1	1279.42	P84099	4	23.98	0	RL19_MOUSE	23.2216	13.9668	23.6289	43.8077	30.9163	46.9374	41.4666	58.8973	40.8327		43.8477	28.7253	23.2216	13.9668	23.6289	43.8077	30.9163	46.9374	41.4666	58.8973	40.8327	0	43.8477	28.7253
GTP-binding protein SAR1b OS=Mus musculus OX=10090 GN=Sar1b PE=1 SV=1	5.72	22495.9	1274.74	Q9CQC9	3	12.63	0	SAR1B_MOUSE	26.7417	5.46927	9.83503	16.3557	17.0144	8.11128	9.13172	8.26252	5.23527		13.2671		26.7417	5.46927	9.83503	16.3557	17.0144	8.11128	9.13172	8.26252	5.23527	0	13.2671	0
40S ribosomal protein S25 OS=Mus musculus OX=10090 GN=Rps25 PE=1 SV=1	10.84	13799.2	1270.81	P62852	3	20.8	0	RS25_MOUSE	7.02362	13.2826	19.9354	25.4315	24.0737	21.4755	28.0551	24.9235	14.4663		27.1911	7.94063	7.02362	13.2826	19.9354	25.4315	24.0737	21.4755	28.0551	24.9235	14.4663	0	27.1911	7.94063
Signal peptidase complex subunit 2 OS=Mus musculus OX=10090 GN=Spcs2 PE=1 SV=1	8.83	25205.8	1253.76	Q9CYN2	4	15.49	0	SPCS2_MOUSE		6.42835	3.56889	9.09791		5.5351	37.2691	23.4085	12.9537		8.68867	70.9188	0	6.42835	3.56889	9.09791	0	5.5351	37.2691	23.4085	12.9537	0	8.68867	70.9188
Transgelin-2 OS=Mus musculus OX=10090 GN=Tagln2 PE=1 SV=4	8.44	22566.6	1244.23	Q9WVA4	4	23.62	0	TAGL2_MOUSE	21.4403	19.8778	30.3744	9.31276	17.4685	18.6008	10.1452	15.6024	12.9835		27.4355		21.4403	19.8778	30.3744	9.31276	17.4685	18.6008	10.1452	15.6024	12.9835	0	27.4355	0
40S ribosomal protein S14 OS=Mus musculus OX=10090 GN=Rps14 PE=1 SV=3	10.78	16443.8	1238.77	P62264	4	23.18	0	RS14_MOUSE	19.3474	10.3001	25.3261	12.7985	13.6436	19.0255	21.904	18.8519	17.2465		36.7451	22.0994	19.3474	10.3001	25.3261	12.7985	13.6436	19.0255	21.904	18.8519	17.2465	0	36.7451	22.0994
Spliceosome RNA helicase Ddx39b OS=Mus musculus OX=10090 GN=Ddx39b PE=1 SV=1	5.32	49491.7	1228.41	Q9Z1N5	7	16.82	0	DX39B_MOUSE	22.2867	19.9263	25.1916	21.3286	19.3717	19.1642	17.4365	17.9165	16.7033		22.3952	21.1645	22.2867	19.9263	25.1916	21.3286	19.3717	19.1642	17.4365	17.9165	16.7033	0	22.3952	21.1645
Acetyl-CoA acetyltransferase_ mitochondrial OS=Mus musculus OX=10090 GN=Acat1 PE=1 SV=1	8.68	45158.4	1226.04	Q8QZT1	7	17.92	0	THIL_MOUSE	41.8183	7.71318	19.2674	10.4108	29.3925	14.7732	29.8686	28.1529	27.5767		6.41069	83.0102	41.8183	7.71318	19.2674	10.4108	29.3925	14.7732	29.8686	28.1529	27.5767	0	6.41069	83.0102
60S ribosomal protein L21 OS=Mus musculus OX=10090 GN=Rpl21 PE=1 SV=3	11.16	18618.9	1223.31	O09167	3	15	0	RL21_MOUSE				6.74175	7.34038	7.02319	14.733	7.94974	5.02537		14.2313	12.1371	0	0	0	6.74175	7.34038	7.02319	14.733	7.94974	5.02537	0	14.2313	12.1371
Elongation factor Tu_ mitochondrial OS=Mus musculus OX=10090 GN=Tufm PE=1 SV=1	7.34	49907.6	1218.63	Q8BFR5	7	16.37	0	EFTU_MOUSE	14.5596	10.343	13.0243	10.6738	11.6581	14.4505	18.6772	17.9465	16.0496		25.0407	16.302	14.5596	10.343	13.0243	10.6738	11.6581	14.4505	18.6772	17.9465	16.0496	0	25.0407	16.302
Myosin light polypeptide 6 OS=Mus musculus OX=10090 GN=Myl6 PE=1 SV=3	4.36	17101.2	1213.7	Q60605	4	29.8	0	MYL6_MOUSE	17.2014	10.2544	15.5155	9.20325	9.94644	8.87854	9.29006	9.63279	10.7997	130.623	15.4525	30.7371	17.2014	10.2544	15.5155	9.20325	9.94644	8.87854	9.29006	9.63279	10.7997	130.623	15.4525	30.7371
Alpha-N-acetylgalactosaminidase OS=Mus musculus OX=10090 GN=Naga PE=1 SV=2	6.03	47748.1	1199.09	Q9QWR8	4	7.71	0	NAGAB_MOUSE	24.0078	14.622	16.1374	16.1319	27.0747	18.4672	11.9911	19.5937	22.9053			33.9081	24.0078	14.622	16.1374	16.1319	27.0747	18.4672	11.9911	19.5937	22.9053	0	0	33.9081
ADP-ribosylation factor 1 OS=Mus musculus OX=10090 GN=Arf1 PE=1 SV=2	6.41	20753.8	1195.4	P84078	4	18.23	0	ARF1_MOUSE	25.0586	4.03866	13.3298	17.6797	25.563	20.2688	11.1516	25.8724	22.4637		18.7227	144.249	25.0586	4.03866	13.3298	17.6797	25.563	20.2688	11.1516	25.8724	22.4637	0	18.7227	144.249
Moesin OS=Mus musculus OX=10090 GN=Msn PE=1 SV=3	6.21	67881.2	1184.26	P26041	15	18.37	0	MOES_MOUSE		8.08801	15.6172	13.4346	14.3522	16.4496	11.0493	14.2872	9.84863		23.9403	4.6744	0	8.08801	15.6172	13.4346	14.3522	16.4496	11.0493	14.2872	9.84863	0	23.9403	4.6744
Peroxiredoxin-5_ mitochondrial OS=Mus musculus OX=10090 GN=Prdx5 PE=1 SV=2	9.14	22239.7	1146.07	P99029	3	19.05	0	PRDX5_MOUSE		17.2075	15.3659	10.9777	6.21307								0	17.2075	15.3659	10.9777	6.21307	0	0	0	0	0	0	0
T-complex protein 1 subunit delta OS=Mus musculus OX=10090 GN=Cct4 PE=1 SV=3	8.01	58579.7	1137.15	P80315	8	15.96	0	TCPD_MOUSE	8.28433	11.1231	17.4818	13.909	16.2523	13.0071	12.5311	10.9358	11.7212		22.7708		8.28433	11.1231	17.4818	13.909	16.2523	13.0071	12.5311	10.9358	11.7212	0	22.7708	0
Succinate dehydrogenase [ubiquinone] flavoprotein subunit_ mitochondrial OS=Mus musculus OX=10090 GN=Sdha PE=1 SV=1	7.06	73669	1129.53	Q8K2B3	9	14.46	0	SDHA_MOUSE	23.7898	26.1766	26.3374	14.2423	16.6169	21.0023	27.6933	33.7283	32.6342		14.6384	26.7492	23.7898	26.1766	26.3374	14.2423	16.6169	21.0023	27.6933	33.7283	32.6342	0	14.6384	26.7492
40S ribosomal protein S15a OS=Mus musculus OX=10090 GN=Rps15a PE=1 SV=2	10.88	14953.6	1126.88	P62245	4	28.46	0	RS15A_MOUSE		15.5512	17.3896	17.5632	20.3894	23.8633	16.8885	25.2951	18.222		65.5721		0	15.5512	17.3896	17.5632	20.3894	23.8633	16.8885	25.2951	18.222	0	65.5721	0
Eukaryotic initiation factor 4A-III OS=Mus musculus OX=10090 GN=Eif4a3 PE=1 SV=3	6.32	47125.2	1117.07	Q91VC3	11	26.03	0	IF4A3_MOUSE		20.054	12.7857	9.64485	9.22517	11.9202	10.0125	11.1499	6.53269		9.94313	32.172	0	20.054	12.7857	9.64485	9.22517	11.9202	10.0125	11.1499	6.53269	0	9.94313	32.172
40S ribosomal protein S7 OS=Mus musculus OX=10090 GN=Rps7 PE=2 SV=1	10.85	22126.9	1111.86	P62082	4	12.89	0	RS7_MOUSE	14.6367		13.3809	8.20104	11.7707	11.8202	19.5635	10.4608	11.119		10.9936		14.6367	0	13.3809	8.20104	11.7707	11.8202	19.5635	10.4608	11.119	0	10.9936	0
Transcriptional activator protein Pur-alpha OS=Mus musculus OX=10090 GN=Pura PE=1 SV=1	6.05	34997.8	1107.93	P42669	6	21.18	0	PURA_MOUSE	28.2527	18.8106	25.8614	10.0924	10.8836	7.40176	7.92036	9.45264	15.7172			30.6792	28.2527	18.8106	25.8614	10.0924	10.8836	7.40176	7.92036	9.45264	15.7172	0	0	30.6792
Sodium/potassium-transporting ATPase subunit alpha-1 OS=Mus musculus OX=10090 GN=Atp1a1 PE=1 SV=1	5.14	114294	1099.94	Q8VDN2	12	10.85	0	AT1A1_MOUSE			9.68356	30.7985	11.4976	12.9809	25.3565	20.3253	13.9611		18.7261	25.7553	0	0	9.68356	30.7985	11.4976	12.9809	25.3565	20.3253	13.9611	0	18.7261	25.7553
Ras-related protein Rab-11A OS=Mus musculus OX=10090 GN=Rab11a PE=1 SV=3	6.15	24507.6	1090.47	P62492	5	21.76	0	RB11A_MOUSE		7.86277	7.14248	20.2395	10.2011	13.7416	26.8886	20.8609	16.0736		19.9626	20.7245	0	7.86277	7.14248	20.2395	10.2011	13.7416	26.8886	20.8609	16.0736	0	19.9626	20.7245
Guanine nucleotide-binding protein subunit alpha-13 OS=Mus musculus OX=10090 GN=Gna13 PE=1 SV=1	8.26	44396.9	1090.28	P27601	2	4.24	0	GNA13_MOUSE		8.59536	13.0704	17.5739	11.8891	20.8767	9.82693	15.0685	6.36021		55.7121		0	8.59536	13.0704	17.5739	11.8891	20.8767	9.82693	15.0685	6.36021	0	55.7121	0
Succinate dehydrogenase [ubiquinone] iron-sulfur subunit_ mitochondrial OS=Mus musculus OX=10090 GN=Sdhb PE=1 SV=1	8.72	32612.4	1090.02	Q9CQA3	6	17.73	0	SDHB_MOUSE	11.7973	16.5909	22.3457	10.1939	13.1145	9.73092	13.9802	16.9796	17.1693				11.7973	16.5909	22.3457	10.1939	13.1145	9.73092	13.9802	16.9796	17.1693	0	0	0
Vesicle-associated membrane protein 3 OS=Mus musculus OX=10090 GN=Vamp3 PE=1 SV=1	8.86	11594.3	1079.22	P63024	1	16.5	0	VAMP3_MOUSE		8.2039	11.4532	18.497	12.0096	11.1857	57.2934	33.0377	24.9988				0	8.2039	11.4532	18.497	12.0096	11.1857	57.2934	33.0377	24.9988	0	0	0
60S ribosomal protein L29 OS=Mus musculus OX=10090 GN=Rpl29 PE=1 SV=2	12.37	17644	1077.16	P47915	2	11.88	0	RL29_MOUSE	12.8715	7.59154	9.65251	10.8929	13.1941	12.3142	15.3935	14.0118	12.2749		7.3084	43.7208	12.8715	7.59154	9.65251	10.8929	13.1941	12.3142	15.3935	14.0118	12.2749	0	7.3084	43.7208
Citrate synthase_ mitochondrial OS=Mus musculus OX=10090 GN=Cs PE=1 SV=1	8.76	52021.9	1062.96	Q9CZU6	6	14.44	0	CISY_MOUSE	15.91	12.0169	21.5197	16.3914	13.9595	11.7273	10.5469	12.8834	20.5213		16.4068	8.83811	15.91	12.0169	21.5197	16.3914	13.9595	11.7273	10.5469	12.8834	20.5213	0	16.4068	8.83811
Endoplasmic reticulum-Golgi intermediate compartment protein 1 OS=Mus musculus OX=10090 GN=Ergic1 PE=1 SV=1	6.67	32961.4	1059.53	Q9DC16	4	12.41	0	ERGI1_MOUSE		5.68317	7.60206	13.962	6.66913	8.28688	17.956	12.0247	8.21015		16.3017		0	5.68317	7.60206	13.962	6.66913	8.28688	17.956	12.0247	8.21015	0	16.3017	0
Guanine nucleotide-binding protein subunit alpha-12 OS=Mus musculus OX=10090 GN=Gna12 PE=1 SV=3	10.49	44266.2	1042.66	P27600	1	1.85	0	GNA12_MOUSE		20.7334	9.54244	7.5809	5.9801	7.72676	17.6239	7.63841					0	20.7334	9.54244	7.5809	5.9801	7.72676	17.6239	7.63841	0	0	0	0
40S ribosomal protein S23 OS=Mus musculus OX=10090 GN=Rps23 PE=1 SV=3	11.22	15978.7	1042.2	P62267	4	25.17	0	RS23_MOUSE	8.95246	5.03866	12.2914	24.5138	14.5248	14.5357	23.013	17.8193	16.6635		18.63	36.1027	8.95246	5.03866	12.2914	24.5138	14.5248	14.5357	23.013	17.8193	16.6635	0	18.63	36.1027
Calmodulin-1 OS=Mus musculus OX=10090 GN=Calm1 PE=1 SV=1	3.88	16837.7	1037.22	P0DP26	3	28.19	0	CALM1_MOUSE		19.8946	17.6046	7.0301	5.67903	3.7232	4.07723	6.58386					0	19.8946	17.6046	7.0301	5.67903	3.7232	4.07723	6.58386	0	0	0	0
Ras-related protein Rab-5A OS=Mus musculus OX=10090 GN=Rab5a PE=1 SV=1	8.25	23826.8	1018.12	Q9CQD1	2	10.23	0	RAB5A_MOUSE		14.8084	7.13072	16.5928	9.89313	9.74283	15.6635	16.8159	10.4665		17.5714		0	14.8084	7.13072	16.5928	9.89313	9.74283	15.6635	16.8159	10.4665	0	17.5714	0
60S ribosomal protein L27a OS=Mus musculus OX=10090 GN=Rpl27a PE=1 SV=5	11.71	16719.5	1001.31	P14115	3	19.59	0	RL27A_MOUSE	9.19327	9.02038	9.68638	19.1118	21.3055	15.4553	20.795	23.0928	19.0227		10.3331	35.8888	9.19327	9.02038	9.68638	19.1118	21.3055	15.4553	20.795	23.0928	19.0227	0	10.3331	35.8888
Isocitrate dehydrogenase [NADP]_ mitochondrial OS=Mus musculus OX=10090 GN=Idh2 PE=1 SV=3	8.9	51362.5	997.003	P54071	7	15.49	0	IDHP_MOUSE	13.7805	7.22991	16.4055	11.6594	12.1037	9.32497	33.4287	24.9023	31.0293			9.15714	13.7805	7.22991	16.4055	11.6594	12.1037	9.32497	33.4287	24.9023	31.0293	0	0	9.15714
V-type proton ATPase catalytic subunit A OS=Mus musculus OX=10090 GN=Atp6v1a PE=1 SV=2	5.27	68668.4	996.415	P50516	10	19.61	0	VATA_MOUSE	14.1724	11.3319	17.208	14.9773	19.2256	9.0583	14.5282	14.4503	14.0517			55.9478	14.1724	11.3319	17.208	14.9773	19.2256	9.0583	14.5282	14.4503	14.0517	0	0	55.9478
Proteasome subunit alpha type-5 OS=Mus musculus OX=10090 GN=Psma5 PE=1 SV=1	4.54	26582.2	992.003	Q9Z2U1	3	15.35	0	PSA5_MOUSE	18.1198	26.6659	16.3091	8.79023	13.4745	11.0625	7.75676	13.0449	11.9837		18.608	37.3122	18.1198	26.6659	16.3091	8.79023	13.4745	11.0625	7.75676	13.0449	11.9837	0	18.608	37.3122
Radixin OS=Mus musculus OX=10090 GN=Rdx PE=1 SV=3	5.85	68657	991.55	P26043	12	18.18	0	RADI_MOUSE	19.6614	9.28276	15.8053	9.86527	10.3542	11.942	6.58749	9.5065	11.5965			4.6744	19.6614	9.28276	15.8053	9.86527	10.3542	11.942	6.58749	9.5065	11.5965	0	0	4.6744
Coatomer subunit zeta-1 OS=Mus musculus OX=10090 GN=Copz1 PE=1 SV=1	4.5	20255.3	990.611	P61924	2	11.86	0	COPZ1_MOUSE		5.58111	9.30536	7.77998	11.6493	4.98213	5.88113	7.52879	10.0086				0	5.58111	9.30536	7.77998	11.6493	4.98213	5.88113	7.52879	10.0086	0	0	0
Adenine phosphoribosyltransferase OS=Mus musculus OX=10090 GN=Aprt PE=1 SV=2	6.39	19895	982.59	P08030	2	9.44	0	APT_MOUSE		12.468	12.0304	9.61271	9.33836	15.4875	7.64574	12.8717	7.66523		23.3756		0	12.468	12.0304	9.61271	9.33836	15.4875	7.64574	12.8717	7.66523	0	23.3756	0
Isovaleryl-CoA dehydrogenase_ mitochondrial OS=Mus musculus OX=10090 GN=Ivd PE=1 SV=1	8.35	46724.7	981.226	Q9JHI5	9	22.88	0	IVD_MOUSE	32.3346	15.3667	22.0145	19.2326	23.7612	22.2755	18.5381	24.5201	29.8804			32.1318	32.3346	15.3667	22.0145	19.2326	23.7612	22.2755	18.5381	24.5201	29.8804	0	0	32.1318
Leucine-rich repeat-containing protein 59 OS=Mus musculus OX=10090 GN=Lrrc59 PE=1 SV=1	10.22	35333.6	979.131	Q922Q8	3	10.42	0	LRC59_MOUSE			7.90076	19.4319	18.0765	13.0062	22.0577	15.0477	11.2584		26.7993		0	0	7.90076	19.4319	18.0765	13.0062	22.0577	15.0477	11.2584	0	26.7993	0
Proliferating cell nuclear antigen OS=Mus musculus OX=10090 GN=Pcna PE=1 SV=2	4.46	29127.1	978.163	P17918	3	10.73	0	PCNA_MOUSE		7.73228	17.2772	13.0407	10.494	12.5006	8.16003	11.7931	6.53386		27.9477		0	7.73228	17.2772	13.0407	10.494	12.5006	8.16003	11.7931	6.53386	0	27.9477	0
Chloride intracellular channel protein 1 OS=Mus musculus OX=10090 GN=Clic1 PE=1 SV=3	4.9	27355	975.726	Q9Z1Q5	5	23.65	0	CLIC1_MOUSE	12.4112	16.6632	19.3408	16.1456	6.20517	21.299	9.88012	15.4434	9.56575		34.4177	13.301	12.4112	16.6632	19.3408	16.1456	6.20517	21.299	9.88012	15.4434	9.56575	0	34.4177	13.301
60S ribosomal protein L10-like OS=Mus musculus OX=10090 GN=Rpl10l PE=2 SV=1	10.76	25014.1	974.081	P86048	6	19.63	0	RL10L_MOUSE		8.7333	14.9087	27.07	19.9876	19.2862	23.094	26.9164	20.2219		32.0283	40.6988	0	8.7333	14.9087	27.07	19.9876	19.2862	23.094	26.9164	20.2219	0	32.0283	40.6988
Zinc transporter 8 OS=Mus musculus OX=10090 GN=Slc30a8 PE=2 SV=1	6.26	40793.1	956.578	Q8BGG0	2	4.9	0	ZNT8_MOUSE							40.0295	40.4327	38.4629			78.33	0	0	0	0	0	0	40.0295	40.4327	38.4629	0	0	78.33
Bleomycin hydrolase OS=Mus musculus OX=10090 GN=Blmh PE=1 SV=1	6.06	53138.5	951.075	Q8R016	2	2.86	0	BLMH_MOUSE		51.6309	14.864	7.19257									0	51.6309	14.864	7.19257	0	0	0	0	0	0	0	0
Eukaryotic translation initiation factor 2 subunit 1 OS=Mus musculus OX=10090 GN=Eif2s1 PE=1 SV=3	4.82	36393.4	948.932	Q6ZWX6	5	13.97	0	IF2A_MOUSE	19.2553	11.2293	16.2108	8.38018	11.2778	10.4279	10.4275	9.0328	9.78003		26.5809	22.7772	19.2553	11.2293	16.2108	8.38018	11.2778	10.4279	10.4275	9.0328	9.78003	0	26.5809	22.7772
Basic leucine zipper and W2 domain-containing protein 1 OS=Mus musculus OX=10090 GN=Bzw1 PE=1 SV=1	5.62	48214.4	944.673	Q9CQC6	9	16.71	0	BZW1_MOUSE	15.4402	10.2059	14.1551	17.8804	12.5505	13.1029	7.7914	16.4498	11.1383		11.5741		15.4402	10.2059	14.1551	17.8804	12.5505	13.1029	7.7914	16.4498	11.1383	0	11.5741	0
60S ribosomal protein L4 OS=Mus musculus OX=10090 GN=Rpl4 PE=1 SV=3	11.64	47438.9	933.17	Q9D8E6	8	21.96	0	RL4_MOUSE		17.729	31.9521	61.6423	8.70659	7.52498	8.98513	6.68909	5.29374		11.2443	40.839	0	17.729	31.9521	61.6423	8.70659	7.52498	8.98513	6.68909	5.29374	0	11.2443	40.839
Threonine--tRNA ligase 1_ cytoplasmic OS=Mus musculus OX=10090 GN=Tars1 PE=1 SV=2	7.05	84268.5	929.976	Q9D0R2	8	12.33	0	SYTC_MOUSE		12.2909	17.7715	28.3692	17.0604	18.7607	11.3905	16.0274	12.4205		27.254		0	12.2909	17.7715	28.3692	17.0604	18.7607	11.3905	16.0274	12.4205	0	27.254	0
Core histone macro-H2A.1 OS=Mus musculus OX=10090 GN=H2afy PE=1 SV=3	10.5	39906.3	929.51	Q9QZQ8	6	18.01	0	H2AY_MOUSE		12.7803	21.3719	26.3522	16.3096	18.2482	37.0129	26.6217	21.83		16.2837	30.7143	0	12.7803	21.3719	26.3522	16.3096	18.2482	37.0129	26.6217	21.83	0	16.2837	30.7143
Glutamate dehydrogenase 1_ mitochondrial OS=Mus musculus OX=10090 GN=Glud1 PE=1 SV=1	7.99	61679.1	915.958	P26443	13	25.45	0	DHE3_MOUSE	31.742	15.5503	22.4275	29.2607	33.3364	35.382	36.7038	39.1867	38.9354		26.1388	25.7968	31.742	15.5503	22.4275	29.2607	33.3364	35.382	36.7038	39.1867	38.9354	0	26.1388	25.7968
26S proteasome non-ATPase regulatory subunit 3 OS=Mus musculus OX=10090 GN=Psmd3 PE=1 SV=3	8.76	60832.4	904.181	P14685	9	20.38	0	PSMD3_MOUSE		16.7937	20.1056	13.2639	7.66285	6.14343	4.76193	7.57483	4.43776			16.2073	0	16.7937	20.1056	13.2639	7.66285	6.14343	4.76193	7.57483	4.43776	0	0	16.2073
Translocon-associated protein subunit alpha OS=Mus musculus OX=10090 GN=Ssr1 PE=1 SV=1	4.14	32065.1	900.514	Q9CY50	2	6.64	0	SSRA_MOUSE		22.372	16.7903	27.6642	10.6621	12.5696	22.1208	18.4602	12.6827		22.002	9.09053	0	22.372	16.7903	27.6642	10.6621	12.5696	22.1208	18.4602	12.6827	0	22.002	9.09053
40S ribosomal protein S19 OS=Mus musculus OX=10090 GN=Rps19 PE=1 SV=3	11.08	16085.5	896.265	Q9CZX8	5	28.28	0	RS19_MOUSE	29.4331	15.7227	15.682	8.67983	10.2633	19.1107	12.1436	15.9455	8.69924		22.2864	41.3789	29.4331	15.7227	15.682	8.67983	10.2633	19.1107	12.1436	15.9455	8.69924	0	22.2864	41.3789
Guanine nucleotide-binding protein G(I)/G(S)/G(T) subunit beta-1 OS=Mus musculus OX=10090 GN=Gnb1 PE=1 SV=3	5.56	38175.4	889.773	P62874	4	11.47	0	GBB1_MOUSE	32.3925	34.6149	30.1683	12.1034	16.276	24.8196	42.7565	51.0923	55.6299		7.6966		32.3925	34.6149	30.1683	12.1034	16.276	24.8196	42.7565	51.0923	55.6299	0	7.6966	0
Cyclin-dependent kinase 1 OS=Mus musculus OX=10090 GN=Cdk1 PE=1 SV=3	8.85	34163.7	888.72	P11440	3	11.78	0	CDK1_MOUSE		5.35742	7.44824	8.86283	7.47661	9.21128	4.1564	4.33662	6.6812		14.7345		0	5.35742	7.44824	8.86283	7.47661	9.21128	4.1564	4.33662	6.6812	0	14.7345	0
Argininosuccinate synthase OS=Mus musculus OX=10090 GN=Ass1 PE=1 SV=1	8.32	46869.7	888.063	P16460	5	10.44	0	ASSY_MOUSE		16.076	14.6124	22.9415	20.3963	31.9987	17.7482	27.6743	12.9467		50.1047		0	16.076	14.6124	22.9415	20.3963	31.9987	17.7482	27.6743	12.9467	0	50.1047	0
Inositol monophosphatase 1 OS=Mus musculus OX=10090 GN=Impa1 PE=1 SV=1	4.9	30835.5	886.036	O55023	5	17.69	0	IMPA1_MOUSE		14.7227	14.9351	6.58821	7.82211	5.46427	3.77602					50.2819	0	14.7227	14.9351	6.58821	7.82211	5.46427	3.77602	0	0	0	0	50.2819
Alpha-actinin-1 OS=Mus musculus OX=10090 GN=Actn1 PE=1 SV=1	5.07	103696	885.099	Q7TPR4	9	10.99	0	ACTN1_MOUSE		7.32264	14.0468	9.34402	4.05917	4.73925	6.95703	7.01796	6.43973		6.98104		0	7.32264	14.0468	9.34402	4.05917	4.73925	6.95703	7.01796	6.43973	0	6.98104	0
V-type proton ATPase subunit B_ brain isoform OS=Mus musculus OX=10090 GN=Atp6v1b2 PE=1 SV=1	5.46	56893.1	884.478	P62814	7	17.03	0	VATB2_MOUSE	25.2071	6.70516	13.4251	7.69517	14.5044	6.39552	10.7201	10.1476	12.5655			34.5882	25.2071	6.70516	13.4251	7.69517	14.5044	6.39552	10.7201	10.1476	12.5655	0	0	34.5882
ATPase inhibitor_ mitochondrial OS=Mus musculus OX=10090 GN=ATP5IF1 PE=1 SV=2	10.37	12158.7	877.419	O35143	2	8.49	0	ATIF1_MOUSE	9.01384				14.7163	11.7562	9.47623	12.7533	9.77536				9.01384	0	0	0	14.7163	11.7562	9.47623	12.7533	9.77536	0	0	0
MICOS complex subunit Mic60 OS=Mus musculus OX=10090 GN=Immt PE=1 SV=1	6.19	84299.4	874.524	Q8CAQ8	7	8.72	0	MIC60_MOUSE		7.75931	15.6595	5.50535		4.81189	25.1079	17.535	16.232		55.8145	6.34199	0	7.75931	15.6595	5.50535	0	4.81189	25.1079	17.535	16.232	0	55.8145	6.34199
Proteasome subunit alpha type-1 OS=Mus musculus OX=10090 GN=Psma1 PE=1 SV=1	6.02	29831.7	870.525	Q9R1P4	6	22.05	0	PSA1_MOUSE	15.0577	26.4432	21.2496	9.48059	10.6118	10.0077	8.79989	9.75081	6.59057			17.394	15.0577	26.4432	21.2496	9.48059	10.6118	10.0077	8.79989	9.75081	6.59057	0	0	17.394
NADH dehydrogenase [ubiquinone] 1 beta subcomplex subunit 4 OS=Mus musculus OX=10090 GN=Ndufb4 PE=1 SV=3	10.31	15081.3	869.758	Q9CQC7	1	19.38	0	NDUB4_MOUSE			11.5774									14.7559	0	0	11.5774	0	0	0	0	0	0	0	0	14.7559
60S ribosomal protein L17 OS=Mus musculus OX=10090 GN=Rpl17 PE=1 SV=3	10.88	21651.3	860.511	Q9CPR4	4	17.93	0	RL17_MOUSE	10.2061	5.8048	15.3048	25.7749	19.779	18.8708	29.0794	13.4626	12.5906		18.621		10.2061	5.8048	15.3048	25.7749	19.779	18.8708	29.0794	13.4626	12.5906	0	18.621	0
Bifunctional purine biosynthesis protein PURH OS=Mus musculus OX=10090 GN=Atic PE=1 SV=2	6.34	64730.7	857.43	Q9CWJ9	8	17.23	0	PUR9_MOUSE	116.854	8.69136	12.6979	17.0936	8.5697	20.1833	18.9153	31.3846	7.88273		7.43376	18.0958	116.854	8.69136	12.6979	17.0936	8.5697	20.1833	18.9153	31.3846	7.88273	0	7.43376	18.0958
Glutathione S-transferase Mu 1 OS=Mus musculus OX=10090 GN=Gstm1 PE=1 SV=2	8.13	26084.1	855.752	P10649	5	18.35	0	GSTM1_MOUSE	26.4596	7.76721	12.406	14.7192	16.7222	14.8813	8.23325	11.3875	13.3717			27.9307	26.4596	7.76721	12.406	14.7192	16.7222	14.8813	8.23325	11.3875	13.3717	0	0	27.9307
Transaldolase OS=Mus musculus OX=10090 GN=Taldo1 PE=1 SV=2	6.67	37558.1	854.875	Q93092	9	23.44	0	TALDO_MOUSE	27.9048	16.4162	21.6043	10.9845	15.766	11.2452	7.02073	9.16946	12.4269		41.1546	18.1442	27.9048	16.4162	21.6043	10.9845	15.766	11.2452	7.02073	9.16946	12.4269	0	41.1546	18.1442
Ezrin OS=Mus musculus OX=10090 GN=Ezr PE=1 SV=3	5.75	69521	854.264	P26040	10	13.99	0	EZRI_MOUSE		6.9989	15.1355	11.586	11.685	12.2292	9.60247	12.7416			21.1903	4.6744	0	6.9989	15.1355	11.586	11.685	12.2292	9.60247	12.7416	0	0	21.1903	4.6744
Creatine kinase B-type OS=Mus musculus OX=10090 GN=Ckb PE=1 SV=1	5.3	42998.5	848.786	Q04447	7	24.15	0	KCRB_MOUSE	11.1859	57.9176	63.4987	24.7924	39.8246	26.2972	24.1303	62.7396	17.7967		9.48933	22.3039	11.1859	57.9176	63.4987	24.7924	39.8246	26.2972	24.1303	62.7396	17.7967	0	9.48933	22.3039
Isocitrate dehydrogenase [NADP] cytoplasmic OS=Mus musculus OX=10090 GN=Idh1 PE=1 SV=2	6.83	47073.7	847.88	O88844	4	10.87	0	IDHC_MOUSE	10.1235	13.0608	14.8419	9.78768	7.21222	9.80338	9.08145	9.73109	8.43584		14.9861	20.0391	10.1235	13.0608	14.8419	9.78768	7.21222	9.80338	9.08145	9.73109	8.43584	0	14.9861	20.0391
Aldo-keto reductase family 1 member C13 OS=Mus musculus OX=10090 GN=Akr1c13 PE=1 SV=2	6.74	37628.1	845.2	Q8VC28	6	17.65	0	AK1CD_MOUSE	10.5472	15.3853	9.7259	8.4998	11.8661	9.07438	9.47066	9.58309	10.7565	51.0438		41.5928	10.5472	15.3853	9.7259	8.4998	11.8661	9.07438	9.47066	9.58309	10.7565	51.0438	0	41.5928
Keratin_ type II cuticular Hb5 OS=Mus musculus OX=10090 GN=Krt85 PE=1 SV=2	6.11	57413.2	844.004	Q9Z2T6	6	9.86	0	KRT85_MOUSE	13.3295	7.58771	11.1468	3.49764	9.71446	6.23034	11.2229	12.317	4.00276				13.3295	7.58771	11.1468	3.49764	9.71446	6.23034	11.2229	12.317	4.00276	0	0	0
Calcium-binding mitochondrial carrier protein Aralar1 OS=Mus musculus OX=10090 GN=Slc25a12 PE=1 SV=1	8.31	74968.9	839.716	Q8BH59	8	11.96	0	CMC1_MOUSE			6.22192	9.17826	7.3621	5.86605	26.9746	19.3438	12.9929		7.18439	11.8531	0	0	6.22192	9.17826	7.3621	5.86605	26.9746	19.3438	12.9929	0	7.18439	11.8531
Proteasome subunit beta type-5 OS=Mus musculus OX=10090 GN=Psmb5 PE=1 SV=3	6.64	28703.6	826.808	O55234	5	21.59	0	PSB5_MOUSE	14.1322	20.7064	13.2633	8.10403	10.2498	7.28331	6.33913	6.82868	8.25634		9.74363		14.1322	20.7064	13.2633	8.10403	10.2498	7.28331	6.33913	6.82868	8.25634	0	9.74363	0
Protein transport protein Sec61 subunit beta OS=Mus musculus OX=10090 GN=Sec61b PE=1 SV=3	12.07	10015.5	822.411	Q9CQS8	3	37.5	0	SC61B_MOUSE		14.4561	10.018	38.4669	12.664	22.0089	37.707	53.3384	42.6394		20.9844	26.9315	0	14.4561	10.018	38.4669	12.664	22.0089	37.707	53.3384	42.6394	0	20.9844	26.9315
Secretogranin-3 OS=Mus musculus OX=10090 GN=Scg3 PE=1 SV=1	4.65	53326.3	821.356	P47867	12	29.94	0	SCG3_MOUSE	18.3511	35.5046	25.5425	11.1232	24.87	21.6095	17.2008	17.7163	32.6038	279.048		164.734	18.3511	35.5046	25.5425	11.1232	24.87	21.6095	17.2008	17.7163	32.6038	279.048	0	164.734
Endoplasmic reticulum resident protein 44 OS=Mus musculus OX=10090 GN=Erp44 PE=1 SV=1	4.92	47252.2	805.505	Q9D1Q6	7	19.46	0	ERP44_MOUSE	13.9221	28.1516	24.3157	9.42346	9.83588	8.30176	14.086	14.5	14.3698			177.844	13.9221	28.1516	24.3157	9.42346	9.83588	8.30176	14.086	14.5	14.3698	0	0	177.844
Thioredoxin-dependent peroxide reductase_ mitochondrial OS=Mus musculus OX=10090 GN=Prdx3 PE=1 SV=1	7.39	28355.2	805.11	P20108	5	18.68	0	PRDX3_MOUSE	18.0592	23.7682	21.5187	11.804	12.1168	9.05652	10.2123	10.9797	10.0987		17.7413		18.0592	23.7682	21.5187	11.804	12.1168	9.05652	10.2123	10.9797	10.0987	0	17.7413	0
Dolichyl-diphosphooligosaccharide--protein glycosyltransferase 48 kDa subunit OS=Mus musculus OX=10090 GN=Ddost PE=1 SV=2	5.44	49256.1	804.884	O54734	8	15.65	0	OST48_MOUSE		11.4838	17.7217	19.7896	11.8398	18.1365	43.2544	34.9728	26.2921		15.6628	46.564	0	11.4838	17.7217	19.7896	11.8398	18.1365	43.2544	34.9728	26.2921	0	15.6628	46.564
DnaJ homolog subfamily B member 11 OS=Mus musculus OX=10090 GN=Dnajb11 PE=1 SV=1	5.91	40840.2	800.504	Q99KV1	3	11.17	0	DJB11_MOUSE		8.11349	17.1779	5.03132	5.99787	4.31427	7.40916	6.93026	7.41615			12.2002	0	8.11349	17.1779	5.03132	5.99787	4.31427	7.40916	6.93026	7.41615	0	0	12.2002
Protein transport protein Sec61 subunit alpha isoform 1 OS=Mus musculus OX=10090 GN=Sec61a1 PE=1 SV=2	8.05	52721.1	798.927	P61620	5	8.19	0	S61A1_MOUSE		15.8215	6.88	19.4194	13.4844	14.8357	24.4653	36.6574	20.3576		16.8826		0	15.8215	6.88	19.4194	13.4844	14.8357	24.4653	36.6574	20.3576	0	16.8826	0
Programmed cell death protein 6 OS=Mus musculus OX=10090 GN=Pdcd6 PE=1 SV=2	4.97	21924.5	790.928	P12815	3	13.61	0	PDCD6_MOUSE		11.049	17.081	11.4327	8.46573	9.50711	8.89174	10.5631			19.499		0	11.049	17.081	11.4327	8.46573	9.50711	8.89174	10.5631	0	0	19.499	0
Cofilin-2 OS=Mus musculus OX=10090 GN=Cfl2 PE=1 SV=1	8.16	18823.7	789.835	P45591	1	6.63	0	COF2_MOUSE	14.1015	28.1041	26.169	23.1712	49.744	34.3927	27.8201	32.5838	39.2172		34.9595	6.54532	14.1015	28.1041	26.169	23.1712	49.744	34.3927	27.8201	32.5838	39.2172	0	34.9595	6.54532
ERO1-like protein alpha OS=Mus musculus OX=10090 GN=Ero1a PE=1 SV=2	6.13	54939.9	787.586	Q8R180	6	12.28	0	ERO1A_MOUSE		11.0385	10.1342	8.52779	9.91481	5.75177	7.69087	6.63075	9.84897				0	11.0385	10.1342	8.52779	9.91481	5.75177	7.69087	6.63075	9.84897	0	0	0
T-complex protein 1 subunit alpha OS=Mus musculus OX=10090 GN=Tcp1 PE=1 SV=3	5.77	60905	787.077	P11983	11	18.71	0	TCPA_MOUSE		14.1835	19.8883	20.1223	19.2354	13.0756	12.2169	11.4291	9.48243		26.5998	24.266	0	14.1835	19.8883	20.1223	19.2354	13.0756	12.2169	11.4291	9.48243	0	26.5998	24.266
Protein SEC13 homolog OS=Mus musculus OX=10090 GN=Sec13 PE=1 SV=3	5.01	36078.9	785.039	Q9D1M0	1	3.42	0	SEC13_MOUSE		20.2078	13.5671	16.6455	13.6581	4.93748	6.48325		4.87452		6.01979		0	20.2078	13.5671	16.6455	13.6581	4.93748	6.48325	0	4.87452	0	6.01979	0
V-type proton ATPase subunit d 1 OS=Mus musculus OX=10090 GN=Atp6v0d1 PE=1 SV=2	4.71	40757.4	784.805	P51863	7	18.52	0	VA0D1_MOUSE	11.4644	8.12561	11.7364	7.716	9.16067	6.13748	24.1696	19.1092	15.4988				11.4644	8.12561	11.7364	7.716	9.16067	6.13748	24.1696	19.1092	15.4988	0	0	0
Endoplasmic reticulum resident protein 29 OS=Mus musculus OX=10090 GN=Erp29 PE=1 SV=2	5.82	28880.3	784.369	P57759	7	26.72	0	ERP29_MOUSE	24.9663	24.5073	17.1026	12.2367	14.3168	9.84997	9.87393	9.87469	10.1186			15.4711	24.9663	24.5073	17.1026	12.2367	14.3168	9.84997	9.87393	9.87469	10.1186	0	0	15.4711
Aldo-keto reductase family 1 member A1 OS=Mus musculus OX=10090 GN=Akr1a1 PE=1 SV=3	7.04	36815.1	782.932	Q9JII6	6	19.38	0	AK1A1_MOUSE	8.08602	13.8372	13.3922	7.81122	8.14918	6.81486	5.24375	6.0014	8.05638			9.35697	8.08602	13.8372	13.3922	7.81122	8.14918	6.81486	5.24375	6.0014	8.05638	0	0	9.35697
Membrane-associated progesterone receptor component 2 OS=Mus musculus OX=10090 GN=Pgrmc2 PE=1 SV=2	4.81	23448.2	781.718	Q80UU9	3	18.89	0	PGRC2_MOUSE			5.5375	14.5619	6.22097	4.43034	13.3555	8.85886	6.43212				0	0	5.5375	14.5619	6.22097	4.43034	13.3555	8.85886	6.43212	0	0	0
Dolichyl-diphosphooligosaccharide--protein glycosyltransferase subunit STT3A OS=Mus musculus OX=10090 GN=Stt3a PE=1 SV=1	8.07	81168.1	780.525	P46978	9	11.21	0	STT3A_MOUSE			3.85536	14.9969	4.88964	6.82676	25.2365	18.5888	14.6727		6.60748	8.99237	0	0	3.85536	14.9969	4.88964	6.82676	25.2365	18.5888	14.6727	0	6.60748	8.99237
Proliferation-associated protein 2G4 OS=Mus musculus OX=10090 GN=Pa2g4 PE=1 SV=3	6.45	44041.1	777.443	P50580	9	19.29	0	PA2G4_MOUSE	35.9184	31.1491	21.5648	22.2642	26.175	30.3195	20.9626	17.4393	13.46		30.4135	16.351	35.9184	31.1491	21.5648	22.2642	26.175	30.3195	20.9626	17.4393	13.46	0	30.4135	16.351
Electron transfer flavoprotein subunit beta OS=Mus musculus OX=10090 GN=Etfb PE=1 SV=3	8.25	27851.4	766.533	Q9DCW4	5	25.1	0	ETFB_MOUSE	36.6952	8.2067	15.4261	8.85212	22.8405	14.4166	17.0926	17.736	14.1441		7.36501	27.0133	36.6952	8.2067	15.4261	8.85212	22.8405	14.4166	17.0926	17.736	14.1441	0	7.36501	27.0133
Pyruvate dehydrogenase E1 component subunit beta_ mitochondrial OS=Mus musculus OX=10090 GN=Pdhb PE=1 SV=1	6.47	39279.4	765.772	Q9D051	3	8.36	0	ODPB_MOUSE	29.5866	7.2588	14.6636	10.8441	13.7331	12.6401	15.4053	14.4262	15.3611				29.5866	7.2588	14.6636	10.8441	13.7331	12.6401	15.4053	14.4262	15.3611	0	0	0
Dolichyl-diphosphooligosaccharide--protein glycosyltransferase subunit 2 OS=Mus musculus OX=10090 GN=Rpn2 PE=1 SV=1	5.46	69177.1	765.158	Q9DBG6	4	6.18	0	RPN2_MOUSE		6.83379	7.8335	15.7766	7.5819	9.53033	38.3416	26.4414	21.7386		9.33027		0	6.83379	7.8335	15.7766	7.5819	9.53033	38.3416	26.4414	21.7386	0	9.33027	0
Destrin OS=Mus musculus OX=10090 GN=Dstn PE=1 SV=3	7.99	18863.8	745.303	Q9R0P5	1	6.67	0	DEST_MOUSE		19.1536	17.7612	10.3126	19.2828	4.57499	10.2927	5.93051	16.4373		11.3926		0	19.1536	17.7612	10.3126	19.2828	4.57499	10.2927	5.93051	16.4373	0	11.3926	0
Aspartate aminotransferase_ cytoplasmic OS=Mus musculus OX=10090 GN=Got1 PE=1 SV=3	6.79	46532.8	741.504	P05201	8	20.58	0	AATC_MOUSE	10.5909	15.9707	12.9124	6.13471	9.2663	8.42378	5.25395	6.31565	4.84529		12.7378		10.5909	15.9707	12.9124	6.13471	9.2663	8.42378	5.25395	6.31565	4.84529	0	12.7378	0
Polyadenylate-binding protein 1 OS=Mus musculus OX=10090 GN=Pabpc1 PE=1 SV=2	9.98	70899.1	741.45	P29341	10	13.99	0	PABP1_MOUSE	22.74	89.4637	40.2706	35.6888	30.7922	23.116	18.9389	22.3869	12.1772		17.7682	13.8321	22.74	89.4637	40.2706	35.6888	30.7922	23.116	18.9389	22.3869	12.1772	0	17.7682	13.8321
Eukaryotic translation initiation factor 3 subunit I OS=Mus musculus OX=10090 GN=Eif3i PE=1 SV=1	5.28	36860	735.223	Q9QZD9	6	21.85	0	EIF3I_MOUSE	9.67843	26.1785	17.5288	8.78249	11.0395	9.86306	7.77223	7.96947	10.6267		12.4318	67.8512	9.67843	26.1785	17.5288	8.78249	11.0395	9.86306	7.77223	7.96947	10.6267	0	12.4318	67.8512
Nucleophosmin OS=Mus musculus OX=10090 GN=Npm1 PE=1 SV=1	4.43	32731.2	730.601	Q61937	3	8.9	0	NPM_MOUSE	15.2891	17.3072	22.5969	9.75852	20.6188	22.4779	12.0344	14.7748	17.5634		68.0715		15.2891	17.3072	22.5969	9.75852	20.6188	22.4779	12.0344	14.7748	17.5634	0	68.0715	0
NADH dehydrogenase [ubiquinone] 1 beta subcomplex subunit 8_ mitochondrial OS=Mus musculus OX=10090 GN=Ndufb8 PE=1 SV=1	6.21	21932.9	725.344	Q9D6J5	1	8.6	0	NDUB8_MOUSE				2.94595			18.5183	4.65452	5.35338			79.4624	0	0	0	2.94595	0	0	18.5183	4.65452	5.35338	0	0	79.4624
Proteasome subunit alpha type-4 OS=Mus musculus OX=10090 GN=Psma4 PE=1 SV=1	7.72	29756	724.052	Q9R1P0	4	13.79	0	PSA4_MOUSE	21.0968	29.7743	22.9275	12.7408	22.0527	20.8812	14.4045	19.0774	9.54294		16.0887	20.9436	21.0968	29.7743	22.9275	12.7408	22.0527	20.8812	14.4045	19.0774	9.54294	0	16.0887	20.9436
Transmembrane protein 33 OS=Mus musculus OX=10090 GN=Tmem33 PE=1 SV=1	9.96	28373.4	721.177	Q9CR67	1	3.64	0	TMM33_MOUSE			3.63804	9.4181	4.09861	4.76606	5.66867	5.15659					0	0	3.63804	9.4181	4.09861	4.76606	5.66867	5.15659	0	0	0	0
3'(2')_5'-bisphosphate nucleotidase 1 OS=Mus musculus OX=10090 GN=Bpnt1 PE=1 SV=2	5.46	33538.2	712.255	Q9Z0S1	4	14.94	0	BPNT1_MOUSE	17.6818	9.60757	18.209	17.0413	28.454	13.0434	11.2464	13.4776	14.1301			9.87232	17.6818	9.60757	18.209	17.0413	28.454	13.0434	11.2464	13.4776	14.1301	0	0	9.87232
60S ribosomal protein L23 OS=Mus musculus OX=10090 GN=Rpl23 PE=1 SV=1	11.19	14979.5	710.055	P62830	4	25	0	RL23_MOUSE	8.10726	8.07714	16.5796	13.2728	10.1182	13.4821	16.6151	14.709	11.5931		28.3907	135.208	8.10726	8.07714	16.5796	13.2728	10.1182	13.4821	16.6151	14.709	11.5931	0	28.3907	135.208
Gelsolin OS=Mus musculus OX=10090 GN=Gsn PE=1 SV=3	5.78	86340.9	703.696	P13020	10	11.92	0	GELS_MOUSE	19.1601	21.9162	21.2233	11.0405	13.766	9.87318	6.8791	11.8727	10.3396		8.09019	10.591	19.1601	21.9162	21.2233	11.0405	13.766	9.87318	6.8791	11.8727	10.3396	0	8.09019	10.591
Coatomer subunit alpha OS=Mus musculus OX=10090 GN=Copa PE=1 SV=2	7.44	140086	703.118	Q8CIE6	20	15.36	0	COPA_MOUSE	10.3194	11.1352	14.2154	23.098	20.3792	22.0821	26.7723	25.4365	21.6369		18.6695	50.9638	10.3194	11.1352	14.2154	23.098	20.3792	22.0821	26.7723	25.4365	21.6369	0	18.6695	50.9638
Coatomer subunit epsilon OS=Mus musculus OX=10090 GN=Cope PE=1 SV=3	4.75	34795.3	702.092	O89079	2	10.39	0	COPE_MOUSE		9.95988	10.6516									29.3873	0	9.95988	10.6516	0	0	0	0	0	0	0	0	29.3873
Trifunctional enzyme subunit beta_ mitochondrial OS=Mus musculus OX=10090 GN=Hadhb PE=1 SV=1	9.9	51671.6	701.566	Q99JY0	6	12	0	ECHB_MOUSE	21.3683	6.27456	20.9345	10.334	9.45682	12.8366	23.801	21.287	19.1017			18.3026	21.3683	6.27456	20.9345	10.334	9.45682	12.8366	23.801	21.287	19.1017	0	0	18.3026
Proteasome subunit beta type-6 OS=Mus musculus OX=10090 GN=Psmb6 PE=1 SV=3	4.79	25606.9	699.317	Q60692	3	13.03	0	PSB6_MOUSE	20.0462	33.2658	17.3849	9.37882	14.5037	10.997	6.34532	9.62329	9.94901			17.1942	20.0462	33.2658	17.3849	9.37882	14.5037	10.997	6.34532	9.62329	9.94901	0	0	17.1942
Synaptic vesicle membrane protein VAT-1 homolog OS=Mus musculus OX=10090 GN=Vat1 PE=1 SV=3	5.95	43324.8	698.526	Q62465	6	17.73	0	VAT1_MOUSE	24.1022	11.5406	20.0163	11.2654	15.3316	8.63301	11.3905	9.45264	14.9946	225.056		115.621	24.1022	11.5406	20.0163	11.2654	15.3316	8.63301	11.3905	9.45264	14.9946	225.056	0	115.621
ADP-ribosylation factor 4 OS=Mus musculus OX=10090 GN=Arf4 PE=1 SV=2	7.05	20510.7	694.832	P61750	3	12.78	0	ARF4_MOUSE	31.7544	6.01247	6.35415	12.146	23.4826	10.9352	14.6443	18.1547	18.2925			101.209	31.7544	6.01247	6.35415	12.146	23.4826	10.9352	14.6443	18.1547	18.2925	0	0	101.209
Coatomer subunit beta' OS=Mus musculus OX=10090 GN=Copb2 PE=1 SV=2	5.01	103305	688.17	O55029	11	12.6	0	COPB2_MOUSE	13.7466	19.3671	21.7266	19.9497	25.2392	18.8101	16.2978	19.1282	21.7117		10.4571	34.6945	13.7466	19.3671	21.7266	19.9497	25.2392	18.8101	16.2978	19.1282	21.7117	0	10.4571	34.6945
Serine hydroxymethyltransferase_ mitochondrial OS=Mus musculus OX=10090 GN=Shmt2 PE=1 SV=1	8.5	56272.1	685.695	Q9CZN7	7	13.1	0	GLYM_MOUSE		6.77973	14.3903	9.53237	9.87997	14.5982	10.0131	7.44694	4.48688		29.5805	11.0888	0	6.77973	14.3903	9.53237	9.87997	14.5982	10.0131	7.44694	4.48688	0	29.5805	11.0888
Enoyl-CoA delta isomerase 1_ mitochondrial OS=Mus musculus OX=10090 GN=Eci1 PE=1 SV=2	9.33	32535.7	681.365	P42125	2	10.73	0	ECI1_MOUSE		5.85793	11.5858	4.04041	5.12326		3.79457		4.60089			12.8803	0	5.85793	11.5858	4.04041	5.12326	0	3.79457	0	4.60089	0	0	12.8803
F-actin-capping protein subunit alpha-2 OS=Mus musculus OX=10090 GN=Capza2 PE=1 SV=3	5.49	33138.2	679.561	P47754	2	6.29	0	CAZA2_MOUSE	16.309	16.008	17.9545	8.99585	8.33147	4.1107	4.18053	5.00092	6.70927			10.7383	16.309	16.008	17.9545	8.99585	8.33147	4.1107	4.18053	5.00092	6.70927	0	0	10.7383
Random Sequence 7488	8.37	102368	673.995	RANDOM7488	1	0.93	0.0026	RANDOM7488		811.918		940.832							843.72		0	811.918	0	940.832	0	0	0	0	0	0	843.72	0
CDGSH iron-sulfur domain-containing protein 1 OS=Mus musculus OX=10090 GN=Cisd1 PE=1 SV=1	9.51	12268.1	669.215	Q91WS0	2	25.93	0.0026	CISD1_MOUSE		15.0852	30.9389	13.9852	7.45292	11.4696	32.5656	34.5439	23.5675				0	15.0852	30.9389	13.9852	7.45292	11.4696	32.5656	34.5439	23.5675	0	0	0
Nucleolin OS=Mus musculus OX=10090 GN=Ncl PE=1 SV=2	4.48	76780.2	662.954	P09405	9	11.03	0.0026	NUCL_MOUSE	4.00757	13.7897	19.5797	11.3339	19.0887	22.7833	10.55	14.4576	15.0089		10.2378		4.00757	13.7897	19.5797	11.3339	19.0887	22.7833	10.55	14.4576	15.0089	0	10.2378	0
AP-2 complex subunit sigma OS=Mus musculus OX=10090 GN=Ap2s1 PE=1 SV=1	5.78	17188.8	659.859	P62743	2	10.56	0.0026	AP2S1_MOUSE			5.78304	7.71302	4.17956	3.96784	4.37721	5.39118	3.40462				0	0	5.78304	7.71302	4.17956	3.96784	4.37721	5.39118	3.40462	0	0	0
Serine/arginine-rich splicing factor 1 OS=Mus musculus OX=10090 GN=Srsf1 PE=1 SV=3	10.75	27858.7	657.41	Q6PDM2	6	19.35	0.0026	SRSF1_MOUSE	9.99597	11.4297	8.88013	9.71805	9.88458	11.9285	8.69752	12.9645	12.0819		8.80593	144.782	9.99597	11.4297	8.88013	9.71805	9.88458	11.9285	8.69752	12.9645	12.0819	0	8.80593	144.782
Glyoxalase domain-containing protein 4 OS=Mus musculus OX=10090 GN=Glod4 PE=1 SV=1	5.13	33601.9	656.742	Q9CPV4	2	5.37	0.0026	GLOD4_MOUSE	15.851	9.47615	11.5802	5.32234	6.63162	5.46605		4.65014	6.84608				15.851	9.47615	11.5802	5.32234	6.63162	5.46605	0	4.65014	6.84608	0	0	0
Vesicle-associated membrane protein-associated protein B OS=Mus musculus OX=10090 GN=Vapb PE=1 SV=3	7.84	27174.4	651.353	Q9QY76	2	5.35	0.0026	VAPB_MOUSE							22.7433	18.9678	11.361				0	0	0	0	0	0	22.7433	18.9678	11.361	0	0	0
6-phosphogluconate dehydrogenase_ decarboxylating OS=Mus musculus OX=10090 GN=Pgd PE=1 SV=3	6.89	53760.6	646.794	Q9DCD0	3	4.97	0.0026	6PGD_MOUSE		6.49126	10.677	8.12188	9.47261	13.2928	7.15959	8.192	10.3612		10.7321		0	6.49126	10.677	8.12188	9.47261	13.2928	7.15959	8.192	10.3612	0	10.7321	0
Pyruvate carboxylase_ mitochondrial OS=Mus musculus OX=10090 GN=Pc PE=1 SV=1	6.28	130426	638.876	Q05920	11	10.44	0.0026	PYC_MOUSE	7.20541	13.0878	10.2556	9.85196	10.515	11.3012	35.2367	29.866	25.9302			55.7947	7.20541	13.0878	10.2556	9.85196	10.515	11.3012	35.2367	29.866	25.9302	0	0	55.7947
Serpin B12 OS=Mus musculus OX=10090 GN=Serpinb12 PE=2 SV=1	4.87	48291	624.717	Q9D7P9	1	1.89	0.0026	SPB12_MOUSE		34.7002	134.551	41.4093	66.4682	114.584	80.4654	86.967	44.3653				0	34.7002	134.551	41.4093	66.4682	114.584	80.4654	86.967	44.3653	0	0	0
Tricarboxylate transport protein_ mitochondrial OS=Mus musculus OX=10090 GN=Slc25a1 PE=1 SV=1	10.42	34273.7	623.161	Q8JZU2	5	15.11	0.0026	TXTP_MOUSE		10.3709	12.7529	18.8719	6.54277	10.666	34.7604	27.702	16.6314		20.7309	10.4543	0	10.3709	12.7529	18.8719	6.54277	10.666	34.7604	27.702	16.6314	0	20.7309	10.4543
Nucleobindin-2 OS=Mus musculus OX=10090 GN=Nucb2 PE=1 SV=2	4.88	50418.6	620.414	P81117	2	4.29	0.0026	NUCB2_MOUSE	31.9545	24.0762			10.9711	15.4089	9.25913	26.7147				14.826	31.9545	24.0762	0	0	10.9711	15.4089	9.25913	26.7147	0	0	0	14.826
Annexin A6 OS=Mus musculus OX=10090 GN=Anxa6 PE=1 SV=3	5.18	76341.7	618.835	P14824	13	18.87	0.0026	ANXA6_MOUSE		20.1584	20.481	11.5636	5.16176	10.5773	23.9191	19.9343	17.6113			12.1879	0	20.1584	20.481	11.5636	5.16176	10.5773	23.9191	19.9343	17.6113	0	0	12.1879
Probable ATP-dependent RNA helicase DDX5 OS=Mus musculus OX=10090 GN=Ddx5 PE=1 SV=2	9.18	69803.6	617.02	Q61656	7	11.56	0.0026	DDX5_MOUSE		5.73485	9.22583	7.61409	6.7019	6.18168	9.19477	5.74469	7.37193		13.5108		0	5.73485	9.22583	7.61409	6.7019	6.18168	9.19477	5.74469	7.37193	0	13.5108	0
Vacuolar protein sorting-associated protein 29 OS=Mus musculus OX=10090 GN=Vps29 PE=1 SV=1	6.36	20666.8	615.731	Q9QZ88	2	12.64	0.0026	VPS29_MOUSE			4.55954	3.65387	5.22198	4.13927	3.4513	4.20946					0	0	4.55954	3.65387	5.22198	4.13927	3.4513	4.20946	0	0	0	0
Sodium/potassium-transporting ATPase subunit beta-1 OS=Mus musculus OX=10090 GN=Atp1b1 PE=1 SV=1	8.82	35593.8	608.992	P14094	5	10.53	0.0026	AT1B1_MOUSE			6.33199	8.97948		4.46606	17.5831	17.5328	12.4748		7.90687		0	0	6.33199	8.97948	0	4.46606	17.5831	17.5328	12.4748	0	7.90687	0
Puromycin-sensitive aminopeptidase OS=Mus musculus OX=10090 GN=Npepps PE=1 SV=2	5.53	104010	606.28	Q11011	10	10.65	0.0026	PSA_MOUSE		13.6545	12.7091	14.0495	9.98658	9.85175	7.08259	8.57896	6.85661		6.4673	14.4176	0	13.6545	12.7091	14.0495	9.98658	9.85175	7.08259	8.57896	6.85661	0	6.4673	14.4176
Very-long-chain enoyl-CoA reductase OS=Mus musculus OX=10090 GN=Tecr PE=1 SV=1	9.9	36489.7	598.685	Q9CY27	4	9.74	0.0026	TECR_MOUSE		13.2873	5.23409	30.8548	10.2228	12.4616	14.5536	16.7596	9.6134		16.3313		0	13.2873	5.23409	30.8548	10.2228	12.4616	14.5536	16.7596	9.6134	0	16.3313	0
Vacuolar protein sorting-associated protein 26A OS=Mus musculus OX=10090 GN=Vps26a PE=1 SV=1	6.15	38227.9	597.365	P40336	2	9.17	0.0026	VP26A_MOUSE			9.90653	12.7631	3.76693		3.48655						0	0	9.90653	12.7631	3.76693	0	3.48655	0	0	0	0	0
Hsc70-interacting protein OS=Mus musculus OX=10090 GN=St13 PE=1 SV=1	5.01	41827.1	589.653	Q99L47	4	11.86	0.0026	F10A1_MOUSE		17.0658	14.2182	11.4499	14.6084	8.50295	7.90397	12.8454	8.59897		7.00377	24.2215	0	17.0658	14.2182	11.4499	14.6084	8.50295	7.90397	12.8454	8.59897	0	7.00377	24.2215
Ras-related protein Rab-18 OS=Mus musculus OX=10090 GN=Rab18 PE=1 SV=2	5.06	23320.3	587.272	P35293	4	21.84	0.0026	RAB18_MOUSE				6.59951			9.88507	6.2221	4.84646			28.0779	0	0	0	6.59951	0	0	9.88507	6.2221	4.84646	0	0	28.0779
Lamina-associated polypeptide 2_ isoforms beta/delta/epsilon/gamma OS=Mus musculus OX=10090 GN=Tmpo PE=1 SV=4	10.03	50429.8	582.517	Q61029	3	8.85	0.0026	LAP2B_MOUSE		9.82846	11.8916	16.2039	6.11238	5.43927	8.74422	5.298	3.63265				0	9.82846	11.8916	16.2039	6.11238	5.43927	8.74422	5.298	3.63265	0	0	0
Heterogeneous nuclear ribonucleoprotein A/B OS=Mus musculus OX=10090 GN=Hnrnpab PE=1 SV=1	8.16	30945.4	581.204	Q99020	2	9.47	0.0026	ROAA_MOUSE	8.41418	15.2027	16.3895	12.2658	18.1131	9.45622	8.20426	7.56825	10.4042		10.0892		8.41418	15.2027	16.3895	12.2658	18.1131	9.45622	8.20426	7.56825	10.4042	0	10.0892	0
Neuroendocrine convertase 1 OS=Mus musculus OX=10090 GN=Pcsk1 PE=1 SV=1	6	84801.3	581.159	P63239	9	10.76	0.0026	NEC1_MOUSE	33.3467	25.1187	22.2224	11.0238	13.716	20.8118	16.1135	20.1966	23.4126			49.6234	33.3467	25.1187	22.2224	11.0238	13.716	20.8118	16.1135	20.1966	23.4126	0	0	49.6234
Cullin-associated NEDD8-dissociated protein 1 OS=Mus musculus OX=10090 GN=Cand1 PE=1 SV=2	5.42	138043	578.04	Q6ZQ38	11	7.15	0.0026	CAND1_MOUSE		8.2039	9.95639	12.9336	13.1876	10.5946	12.421	13.3321	12.1527		13.1354	26.5354	0	8.2039	9.95639	12.9336	13.1876	10.5946	12.421	13.3321	12.1527	0	13.1354	26.5354
Actin-related protein 2/3 complex subunit 3 OS=Mus musculus OX=10090 GN=Arpc3 PE=1 SV=3	8.83	20752.8	569.28	Q9JM76	2	10.11	0.0026	ARPC3_MOUSE	10.8152	8.22068	8.62235	7.36487	10.7174	7.74373	8.57444	12.6043	12.303		7.61033		10.8152	8.22068	8.62235	7.36487	10.7174	7.74373	8.57444	12.6043	12.303	0	7.61033	0
T-complex protein 1 subunit gamma OS=Mus musculus OX=10090 GN=Cct3 PE=1 SV=1	6.29	61200.4	566.679	P80318	8	14.86	0.0026	TCPG_MOUSE	9.03273	28.7155	56.9969	46.5745	67.9614	67.129	63.0215	65.772	46.7374		107.257		9.03273	28.7155	56.9969	46.5745	67.9614	67.129	63.0215	65.772	46.7374	0	107.257	0
ATP synthase subunit delta_ mitochondrial OS=Mus musculus OX=10090 GN=Atp5f1d PE=1 SV=1	4.8	17600.1	563.463	Q9D3D9	2	12.5	0.0026	ATPD_MOUSE	33.2979	36.6142	14.5973	10.1662	14.2899	12.2053	9.47066	10.015	14.2456		15.7464		33.2979	36.6142	14.5973	10.1662	14.2899	12.2053	9.47066	10.015	14.2456	0	15.7464	0
Proteasome subunit beta type-3 OS=Mus musculus OX=10090 GN=Psmb3 PE=1 SV=1	6.17	23250.1	562.745	Q9R1P1	2	11.22	0.0026	PSB3_MOUSE		24.8312	18.1972	8.53432	16.0786	15.4464	11.0776	14.8734	11.7136				0	24.8312	18.1972	8.53432	16.0786	15.4464	11.0776	14.8734	11.7136	0	0	0
116 kDa U5 small nuclear ribonucleoprotein component OS=Mus musculus OX=10090 GN=Eftud2 PE=1 SV=1	4.67	110330	561.629	O08810	6	5.66	0.0026	U5S1_MOUSE			8.52272	7.8982	6.41436	7.13822	4.22886	5.65281	5.04235		7.95291		0	0	8.52272	7.8982	6.41436	7.13822	4.22886	5.65281	5.04235	0	7.95291	0
Glutathione S-transferase Mu 2 OS=Mus musculus OX=10090 GN=Gstm2 PE=1 SV=2	7.24	25887.9	553.719	P15626	6	24.77	0.0026	GSTM2_MOUSE		49.3877	34.3325	9.43219	17.2012	28.5734	17.3551	25.2171	13.6363		173.773		0	49.3877	34.3325	9.43219	17.2012	28.5734	17.3551	25.2171	13.6363	0	173.773	0
Actin-related protein 2 OS=Mus musculus OX=10090 GN=Actr2 PE=1 SV=1	6.33	45046	552.755	P61161	1	1.78	0.0026	ARP2_MOUSE			9.92064	8.7807				5.26401	5.47266				0	0	9.92064	8.7807	0	0	0	5.26401	5.47266	0	0	0
cAMP-dependent protein kinase type I-alpha regulatory subunit OS=Mus musculus OX=10090 GN=Prkar1a PE=1 SV=3	5.09	43470.3	549.906	Q9DBC7	6	17.06	0.0026	KAP0_MOUSE	12.253	16.5429	15.6312	8.45278	8.41374	8.04997	12.5552	8.75655	11.1511			17.1948	12.253	16.5429	15.6312	8.45278	8.41374	8.04997	12.5552	8.75655	11.1511	0	0	17.1948
Splicing factor_ proline- and glutamine-rich OS=Mus musculus OX=10090 GN=Sfpq PE=1 SV=1	9.95	75555.9	549.678	Q8VIJ6	5	7.58	0.0026	SFPQ_MOUSE	11.0127	18.3185	27.3177	10.8595	14.6419	11.6934	9.66302	14.3312	10.3185		17.8797	46.2029	11.0127	18.3185	27.3177	10.8595	14.6419	11.6934	9.66302	14.3312	10.3185	0	17.8797	46.2029
Coactosin-like protein OS=Mus musculus OX=10090 GN=Cotl1 PE=1 SV=3	5.05	16058	545.95	Q9CQI6	5	30.99	0.0026	COTL1_MOUSE	17.5484	10.2647	8.81333	6.99707	8.05771	7.78986	7.31824	8.12184	11.6127				17.5484	10.2647	8.81333	6.99707	8.05771	7.78986	7.31824	8.12184	11.6127	0	0	0
LIM and SH3 domain protein 1 OS=Mus musculus OX=10090 GN=Lasp1 PE=1 SV=1	6.7	30393.6	545.937	Q61792	2	6.46	0.0026	LASP1_MOUSE	6.76392		10.4823	7.59161	6.90012	6.64909	4.36608	9.24108	5.78312			24.3688	6.76392	0	10.4823	7.59161	6.90012	6.64909	4.36608	9.24108	5.78312	0	0	24.3688
Phosphatidylinositide phosphatase SAC1 OS=Mus musculus OX=10090 GN=Sacm1l PE=1 SV=1	6.92	67514.2	544.932	Q9EP69	8	10.9	0.0026	SAC1_MOUSE				5.58897		3.46427	23.7973	17.2719	13.1583				0	0	0	5.58897	0	3.46427	23.7973	17.2719	13.1583	0	0	0
Insulin receptor-related protein OS=Mus musculus OX=10090 GN=Insrr PE=1 SV=2	6.22	147384	544.895	Q9WTL4	1	0.62	0.0026	INSRR_MOUSE	114.215	98.9781		126.756	32.5362	330.261	54.8961	73.4572	10.0437		53.5554		114.215	98.9781	0	126.756	32.5362	330.261	54.8961	73.4572	10.0437	0	53.5554	0
60S ribosomal protein L14 OS=Mus musculus OX=10090 GN=Rpl14 PE=1 SV=3	11.7	23678.2	542.265	Q9CR57	2	11.52	0.0026	RL14_MOUSE		8.81346	8.90459	9.4547	10.9553	6.15891	15.2748	9.47128	8.99831		10.6728	42.9074	0	8.81346	8.90459	9.4547	10.9553	6.15891	15.2748	9.47128	8.99831	0	10.6728	42.9074
Random Sequence 5600	5.14	41196.1	540.486	RANDOM5600	1	2.17	0.0047	RANDOM5600	11.7926	22.0588			26.0665		187.424	142.396	176.356				11.7926	22.0588	0	0	26.0665	0	187.424	142.396	176.356	0	0	0
Polypyrimidine tract-binding protein 1 OS=Mus musculus OX=10090 GN=Ptbp1 PE=1 SV=2	8.51	56706.3	540.127	P17225	2	3.42	0.0047	PTBP1_MOUSE	14.7059	11.0448	17.7019	7.37468	12.3087	8.71069	11.6231	12.8673	14.2578		19.7766		14.7059	11.0448	17.7019	7.37468	12.3087	8.71069	11.6231	12.8673	14.2578	0	19.7766	0
High mobility group protein B1 OS=Mus musculus OX=10090 GN=Hmgb1 PE=1 SV=2	5.45	25064.9	539.189	P63158	4	16.28	0.0047	HMGB1_MOUSE		19.7678	21.7596	20.6942	31.63	23.6868	19.0984	25.8012	31.2316		16.6993	14.3808	0	19.7678	21.7596	20.6942	31.63	23.6868	19.0984	25.8012	31.2316	0	16.6993	14.3808
RNA binding motif protein_ X-linked-like-1 OS=Mus musculus OX=10090 GN=Rbmxl1 PE=2 SV=1	10.3	42161.7	538.369	Q91VM5	4	12.89	0.0047	RMXL1_MOUSE		12.2434	14.9351	9.40203	11.4548	8.01009	5.81031	7.8456	5.85504				0	12.2434	14.9351	9.40203	11.4548	8.01009	5.81031	7.8456	5.85504	0	0	0
Alcohol dehydrogenase 1 OS=Mus musculus OX=10090 GN=Adh1 PE=1 SV=2	8.02	40626.9	538.335	P00329	3	7.47	0.0047	ADH1_MOUSE		15.5829	26.1502	9.15921	12.2998	6.13927	4.53122	13.9109	6.46019				0	15.5829	26.1502	9.15921	12.2998	6.13927	4.53122	13.9109	6.46019	0	0	0
Erlin-2 OS=Mus musculus OX=10090 GN=Erlin2 PE=1 SV=1	5.22	38100.7	534.178	Q8BFZ9	2	7.06	0.0047	ERLN2_MOUSE		15.2194	13.0535	11.7034	6.44603	9.67854	21.1735	19.9927	16.4145				0	15.2194	13.0535	11.7034	6.44603	9.67854	21.1735	19.9927	16.4145	0	0	0
ELAV-like protein 1 OS=Mus musculus OX=10090 GN=Elavl1 PE=1 SV=2	9.42	36340.1	531.365	P70372	3	10.74	0.0047	ELAV1_MOUSE	14.2904	13.6634	12.8267	8.44772	13.3639	9.44818	8.35177	9.07226	9.38245			15.145	14.2904	13.6634	12.8267	8.44772	13.3639	9.44818	8.35177	9.07226	9.38245	0	0	15.145
Coatomer subunit delta OS=Mus musculus OX=10090 GN=Arcn1 PE=1 SV=2	5.85	57685.7	522.687	Q5XJY5	8	14.87	0.0047	COPD_MOUSE	15.5771	40.6271	14.5672	14.9595	17.3612	13.3827	16.3423	18.1833	19.3782		6.21659	17.2994	15.5771	40.6271	14.5672	14.9595	17.3612	13.3827	16.3423	18.1833	19.3782	0	6.21659	17.2994
Signal recognition particle receptor subunit beta OS=Mus musculus OX=10090 GN=Srprb PE=1 SV=1	9.83	29750.1	511.417	P47758	3	17.1	0.0047	SRPRB_MOUSE				15.7921		6.62498	12.896	8.12513	5.7995		8.05245	14.202	0	0	0	15.7921	0	6.62498	12.896	8.12513	5.7995	0	8.05245	14.202
Probable ATP-dependent RNA helicase DDX17 OS=Mus musculus OX=10090 GN=Ddx17 PE=1 SV=1	8.66	73026.9	511.296	Q501J6	8	12.46	0.0047	DDX17_MOUSE		9.52746	15.7277	9.15161	9.02168	8.46232	7.97575	5.84959	5.08772		20.7559	43.4999	0	9.52746	15.7277	9.15161	9.02168	8.46232	7.97575	5.84959	5.08772	0	20.7559	43.4999
26S proteasome non-ATPase regulatory subunit 11 OS=Mus musculus OX=10090 GN=Psmd11 PE=1 SV=3	6.07	47722	510.447	Q8BG32	3	7.58	0.0047	PSD11_MOUSE	10.0243		6.50369	7.34463	7.0245	5.20266	4.78976	4.80141	4.68158				10.0243	0	6.50369	7.34463	7.0245	5.20266	4.78976	4.80141	4.68158	0	0	0
Poly(rC)-binding protein 1 OS=Mus musculus OX=10090 GN=Pcbp1 PE=1 SV=1	6.75	38011.1	505.828	P60335	3	9.27	0.0047	PCBP1_MOUSE	16.826	17.2732	27.95	11.5184	20.3707	22.774	15.4251	14.1039	17.473		31.3013	15.3116	16.826	17.2732	27.95	11.5184	20.3707	22.774	15.4251	14.1039	17.473	0	31.3013	15.3116
Myosin-9 OS=Mus musculus OX=10090 GN=Myh9 PE=1 SV=4	5.39	227570	504.896	Q8VDD5	19	9.69	0.0047	MYH9_MOUSE	9.40339	13.8447	17.4611	25.5059	19.6744	15.4178	17.4575	15.1811	11.7563		18.9598		9.40339	13.8447	17.4611	25.5059	19.6744	15.4178	17.4575	15.1811	11.7563	0	18.9598	0
ATP synthase subunit gamma_ mitochondrial OS=Mus musculus OX=10090 GN=Atp5f1c PE=1 SV=1	9.48	33000	499.463	Q91VR2	4	13.09	0.0047	ATPG_MOUSE	12.5355		23.5875	4.60103		4.66249	9.14409	6.25938	7.17321		8.9259		12.5355	0	23.5875	4.60103	0	4.66249	9.14409	6.25938	7.17321	0	8.9259	0
Sarcoplasmic/endoplasmic reticulum calcium ATPase 1 OS=Mus musculus OX=10090 GN=Atp2a1 PE=1 SV=1	4.94	110794	499.13	Q8R429	10	9.56	0.0047	AT2A1_MOUSE					4.48049		2.90058	4.17305	5.08644				0	0	0	0	4.48049	0	2.90058	4.17305	5.08644	0	0	0
Lamin-B1 OS=Mus musculus OX=10090 GN=Lmnb1 PE=1 SV=3	4.92	67013.8	496.523	P14733	9	14.46	0.0047	LMNB1_MOUSE	13.5416	3.14246	11.3168	3.58379	5.86508	7.71242	11.451	9.26464	9.40869		12.4833	11.485	13.5416	3.14246	11.3168	3.58379	5.86508	7.71242	11.451	9.26464	9.40869	0	12.4833	11.485
Importin subunit beta-1 OS=Mus musculus OX=10090 GN=Kpnb1 PE=1 SV=2	4.49	98438.9	494.354	P70168	6	7.31	0.0047	IMB1_MOUSE		14.0432	19.8799	37.5897	18.2601	16.7291	16.004	15.6145	9.8426		27.4831	32.646	0	14.0432	19.8799	37.5897	18.2601	16.7291	16.004	15.6145	9.8426	0	27.4831	32.646
Dihydrolipoyllysine-residue acetyltransferase component of pyruvate dehydrogenase complex_ mitochondrial OS=Mus musculus OX=10090 GN=Dlat PE=1 SV=2	8.71	68512.1	493.277	Q8BMF4	4	5.3	0.0047	ODP2_MOUSE	19.7724	12.0635	14.4675	7.31844	7.13308	10.3232	10.8982	11.4737	12.003			15.2046	19.7724	12.0635	14.4675	7.31844	7.13308	10.3232	10.8982	11.4737	12.003	0	0	15.2046
Thioredoxin reductase 1_ cytoplasmic OS=Mus musculus OX=10090 GN=Txnrd1 PE=1 SV=3	7.24	68131.4	489.457	Q9JMH6	2	3.43	0.0047	TRXR1_MOUSE		9.29999	12.8051	3.88151									0	9.29999	12.8051	3.88151	0	0	0	0	0	0	0	0
Cytosolic 5'-nucleotidase 3A OS=Mus musculus OX=10090 GN=Nt5c3a PE=1 SV=4	6.24	37594.4	487.966	Q9D020	4	13.9	0.0047	5NT3A_MOUSE	9.4931	11.0709	9.96674	7.90466	11.108		7.31391	8.66228	8.52881				9.4931	11.0709	9.96674	7.90466	11.108	0	7.31391	8.66228	8.52881	0	0	0
40S ribosomal protein S12 OS=Mus musculus OX=10090 GN=Rps12 PE=1 SV=2	7.04	14867.1	486.088	P63323	2	13.64	0.0047	RS12_MOUSE		8.46814	12.87	8.81909	16.7469	9.21693	10.1201	8.23585	13.6659		14.8069		0	8.46814	12.87	8.81909	16.7469	9.21693	10.1201	8.23585	13.6659	0	14.8069	0
Spermidine synthase OS=Mus musculus OX=10090 GN=Srm PE=1 SV=1	5.18	34565.3	485.76	Q64674	2	7.62	0.0047	SPEE_MOUSE		6.76388	5.66874	4.97597								33.7082	0	6.76388	5.66874	4.97597	0	0	0	0	0	0	0	33.7082
Proteasome subunit alpha type-2 OS=Mus musculus OX=10090 GN=Psma2 PE=1 SV=3	7.32	26040.7	484.247	P49722	3	8.12	0.0047	PSA2_MOUSE	14.6245	18.3297	14.8861	7.29166	12.3639	9.71693	5.57311	9.98212	9.00883		7.98775	18.9734	14.6245	18.3297	14.8861	7.29166	12.3639	9.71693	5.57311	9.98212	9.00883	0	7.98775	18.9734
Peptidyl-prolyl cis-trans isomerase FKBP4 OS=Mus musculus OX=10090 GN=Fkbp4 PE=1 SV=5	5.42	51971.7	483.566	P30416	8	13.76	0.0047	FKBP4_MOUSE	20.8851	13.62	16.1045	9.62997	14.8868	14.6672	11.5111	13.0274	13.584		14.1136		20.8851	13.62	16.1045	9.62997	14.8868	14.6672	11.5111	13.0274	13.584	0	14.1136	0
Electron transfer flavoprotein-ubiquinone oxidoreductase_ mitochondrial OS=Mus musculus OX=10090 GN=Etfdh PE=1 SV=1	7.31	68946.4	482.724	Q921G7	4	6.66	0.0047	ETFD_MOUSE		6.70237	7.23092				12.0517	9.31927	7.84122			7.13079	0	6.70237	7.23092	0	0	0	12.0517	9.31927	7.84122	0	0	7.13079
Serine/arginine-rich splicing factor 6 OS=Mus musculus OX=10090 GN=Srsf6 PE=1 SV=1	11.96	39139.4	480.446	Q3TWW8	5	11.5	0.0047	SRSF6_MOUSE		14.9594	14.6834	10.803	13.7124	13.0937	8.52434	12.3719	13.151		19.7685	38.4551	0	14.9594	14.6834	10.803	13.7124	13.0937	8.52434	12.3719	13.151	0	19.7685	38.4551
Heterogeneous nuclear ribonucleoprotein Q OS=Mus musculus OX=10090 GN=Syncrip PE=1 SV=2	8.86	69860.9	479.606	Q7TMK9	6	13.48	0.0047	HNRPQ_MOUSE		7.60646	17.6427	11.7891	12.6894	7.61188	7.1166	7.064	10.4577		52.8113	22.3226	0	7.60646	17.6427	11.7891	12.6894	7.61188	7.1166	7.064	10.4577	0	52.8113	22.3226
NADPH--cytochrome P450 reductase OS=Mus musculus OX=10090 GN=Por PE=1 SV=2	5.21	77443.3	478.736	P37040	7	9.29	0.0047	NCPR_MOUSE		5.38259	8.43984	24.2401	5.90311	11.6648	23.2381	19.5309	10.1642		11.1014		0	5.38259	8.43984	24.2401	5.90311	11.6648	23.2381	19.5309	10.1642	0	11.1014	0
Eukaryotic translation initiation factor 3 subunit E OS=Mus musculus OX=10090 GN=Eif3e PE=1 SV=1	5.65	52620.1	473.066	P60229	4	8.99	0.0047	EIF3E_MOUSE		6.48707	8.53062	12.7307	10.515	9.27497	8.73309	8.73572	9.43945		12.5167	11.2501	0	6.48707	8.53062	12.7307	10.515	9.27497	8.73309	8.73572	9.43945	0	12.5167	11.2501
S-adenosylhomocysteine hydrolase-like protein 1 OS=Mus musculus OX=10090 GN=Ahcyl1 PE=1 SV=1	6.51	60035.1	469.13	Q80SW1	1	2.26	0.0047	SAHH2_MOUSE		11.9647	13.1438	9.76804	10.4519	3.80177	4.23248		5.05168		6.34329		0	11.9647	13.1438	9.76804	10.4519	3.80177	4.23248	0	5.05168	0	6.34329	0
Secretogranin-1 OS=Mus musculus OX=10090 GN=Chgb PE=1 SV=2	4.83	78083.1	464.054	P16014	2	2.95	0.0047	SCG1_MOUSE										78.1128		58.9938	0	0	0	0	0	0	0	0	0	78.1128	0	58.9938
Annexin A1 OS=Mus musculus OX=10090 GN=Anxa1 PE=1 SV=2	7.19	39019.5	461.868	P10107	3	8.67	0.0047	ANXA1_MOUSE		10.7307	18.8657	14.1149	16.5336	17.3743	15.4139	13.4757	4.44478		24.143		0	10.7307	18.8657	14.1149	16.5336	17.3743	15.4139	13.4757	4.44478	0	24.143	0
Ubiquitin-like modifier-activating enzyme 1 OS=Mus musculus OX=10090 GN=Uba1 PE=1 SV=1	5.31	119007	460.4	Q02053	12	13.14	0.0047	UBA1_MOUSE	35.7091	29.6634	25.7965	31.0211	33.4417	28.3082	20.7696	23.8843	26.9008		20.5485	111.765	35.7091	29.6634	25.7965	31.0211	33.4417	28.3082	20.7696	23.8843	26.9008	0	20.5485	111.765
Serine/arginine-rich splicing factor 7 OS=Mus musculus OX=10090 GN=Srsf7 PE=1 SV=1	12.37	31045.7	457.82	Q8BL97	1	3.37	0.0047	SRSF7_MOUSE		10.4073	10.1549	8.0826		4.86784	8.60969	6.49835	8.20898				0	10.4073	10.1549	8.0826	0	4.86784	8.60969	6.49835	8.20898	0	0	0
Succinate--CoA ligase [ADP-forming] subunit beta_ mitochondrial OS=Mus musculus OX=10090 GN=Sucla2 PE=1 SV=2	6.65	50456.2	454.62	Q9Z2I9	5	10.15	0.0047	SUCB1_MOUSE	13.2083	5.07781	7.91111	5.50565	7.01858	6.31843	20.2649	19.2648	17.7791			23.8973	13.2083	5.07781	7.91111	5.50565	7.01858	6.31843	20.2649	19.2648	17.7791	0	0	23.8973
rRNA 2'-O-methyltransferase fibrillarin OS=Mus musculus OX=10090 GN=Fbl PE=1 SV=2	10.86	34420.9	451.514	P35550	2	5.81	0.0047	FBRL_MOUSE			3.41789	7.14347	5.23975	5.7857	5.75866	6.1958	7.24425		6.79619	14.6542	0	0	3.41789	7.14347	5.23975	5.7857	5.75866	6.1958	7.24425	0	6.79619	14.6542
Dipeptidyl peptidase 2 OS=Mus musculus OX=10090 GN=Dpp7 PE=1 SV=2	5.02	56823.9	449.227	Q9ET22	5	10.67	0.0047	DPP2_MOUSE	21.4297	14.0739	14.0667	8.75868	13.5409	10.4083	7.84212	10.0128	9.62685			34.5601	21.4297	14.0739	14.0667	8.75868	13.5409	10.4083	7.84212	10.0128	9.62685	0	0	34.5601
Core histone macro-H2A.2 OS=Mus musculus OX=10090 GN=H2afy2 PE=1 SV=3	10.38	40320.4	444.445	Q8CCK0	2	4.57	0.0047	H2AW_MOUSE							15.5302	14.5426	9.40766				0	0	0	0	0	0	15.5302	14.5426	9.40766	0	0	0
Random Sequence 10694	7.33	60291.3	440.184	RANDOM10694	1	1.51	0.0065	RANDOM10694	13.6341	17.7136	29.7478	49.7901	27.2688	39.1713	46.2827	43.421	22.0643			23.3977	13.6341	17.7136	29.7478	49.7901	27.2688	39.1713	46.2827	43.421	22.0643	0	0	23.3977
Eukaryotic translation initiation factor 4 gamma 2 OS=Mus musculus OX=10090 GN=Eif4g2 PE=1 SV=2	6.75	102619	438.298	Q62448	2	2.32	0.0065	IF4G2_MOUSE				3.30035									0	0	0	3.30035	0	0	0	0	0	0	0	0
Glycerol-3-phosphate dehydrogenase_ mitochondrial OS=Mus musculus OX=10090 GN=Gpd2 PE=1 SV=2	6.18	81467.1	432.357	Q64521	11	17.33	0.0065	GPDM_MOUSE		11.9787	13.8823	11.1738	11.8121	17.0232	16.1735	9.64521	9.83675		49.1558	30.9433	0	11.9787	13.8823	11.1738	11.8121	17.0232	16.1735	9.64521	9.83675	0	49.1558	30.9433
Nucleolar RNA helicase 2 OS=Mus musculus OX=10090 GN=Ddx21 PE=1 SV=3	9.72	94178.6	412.739	Q9JIK5	3	3.29	0.0065	DDX21_MOUSE		6.79464	10.7335	11.119	8.23868	12.2053	7.34298	8.89358	4.9517		18.9193		0	6.79464	10.7335	11.119	8.23868	12.2053	7.34298	8.89358	4.9517	0	18.9193	0
Protein S100-A11 OS=Mus musculus OX=10090 GN=S100a11 PE=1 SV=1	5.11	11253.8	410.302	P50543	2	10.2	0.0065	S10AB_MOUSE		17.4983	16.3782		9.19917	11.0473	7.95747	12.6832	7.20128		9.34914		0	17.4983	16.3782	0	9.19917	11.0473	7.95747	12.6832	7.20128	0	9.34914	0
Nucleobindin-1 OS=Mus musculus OX=10090 GN=Nucb1 PE=1 SV=2	4.81	53408.8	404.381	Q02819	1	2.18	0.0065	NUCB1_MOUSE	8.51098	6.08442	3.64086									40.7584	8.51098	6.08442	3.64086	0	0	0	0	0	0	0	0	40.7584
T-complex protein 1 subunit zeta OS=Mus musculus OX=10090 GN=Cct6a PE=1 SV=3	6.69	58460.6	403.229	P80317	9	14.69	0.0065	TCPZ_MOUSE	10.4445	7.14789	16.5259	9.13065	15.3145	11.5613	11.145	10.0457	10.6518		14.3679	24.5266	10.4445	7.14789	16.5259	9.13065	15.3145	11.5613	11.145	10.0457	10.6518	0	14.3679	24.5266
Sulfide:quinone oxidoreductase_ mitochondrial OS=Mus musculus OX=10090 GN=Sqor PE=1 SV=3	9.43	50738.7	402.469	Q9R112	4	10.22	0.0065	SQOR_MOUSE			5.95944	6.62927	4.25853	5.0732	17.0171	11.1302	8.53173		10.2226		0	0	5.95944	6.62927	4.25853	5.0732	17.0171	11.1302	8.53173	0	10.2226	0
RNA-binding protein 39 OS=Mus musculus OX=10090 GN=Rbm39 PE=1 SV=2	10.73	59691.9	399.816	Q8VH51	4	8.68	0.0065	RBM39_MOUSE			11.3064	5.65503	4.84686	7.17141	7.46297	5.45914	4.89557		9.38149		0	0	11.3064	5.65503	4.84686	7.17141	7.46297	5.45914	4.89557	0	9.38149	0
Dihydrolipoyllysine-residue succinyltransferase component of 2-oxoglutarate dehydrogenase complex_ mitochondrial OS=Mus musculus OX=10090 GN=Dlst PE=1 SV=1	9.36	49336.8	398.364	Q9D2G2	1	1.76	0.0065	ODO2_MOUSE	22.7494	9.77254	17.6935	9.51451		8.01247	12.4284	16.5923	14.7972			26.1988	22.7494	9.77254	17.6935	9.51451	0	8.01247	12.4284	16.5923	14.7972	0	0	26.1988
Lysosome-associated membrane glycoprotein 1 OS=Mus musculus OX=10090 GN=Lamp1 PE=1 SV=2	8.44	44321.4	397.525	P11438	1	2.71	0.0065	LAMP1_MOUSE	13.1076	26.9717		28.5721	23.0537	27.4696							13.1076	26.9717	0	28.5721	23.0537	27.4696	0	0	0	0	0	0
Staphylococcal nuclease domain-containing protein 1 OS=Mus musculus OX=10090 GN=Snd1 PE=1 SV=1	7.12	102773	397.389	Q78PY7	12	12.97	0.0065	SND1_MOUSE	9.84015		10.9828	11.5112	11.1975	9.34938	13.2182	9.67518	14.1096		10.9172	32.7956	9.84015	0	10.9828	11.5112	11.1975	9.34938	13.2182	9.67518	14.1096	0	10.9172	32.7956
Succinate--CoA ligase [GDP-forming] subunit beta_ mitochondrial OS=Mus musculus OX=10090 GN=Suclg2 PE=1 SV=3	6.67	47125.2	395.584	Q9Z2I8	5	10.85	0.0065	SUCB2_MOUSE	14.9869	4.7954	11.4165	3.97256	6.10942	3.20178	9.12244	8.00089	8.18852			15.2572	14.9869	4.7954	11.4165	3.97256	6.10942	3.20178	9.12244	8.00089	8.18852	0	0	15.2572
Glycine--tRNA ligase OS=Mus musculus OX=10090 GN=Gars1 PE=1 SV=1	6.25	82676.3	393.954	Q9CZD3	8	11.11	0.0065	GARS_MOUSE	13.5711	15.8085	13.284	14.9428	18.9933	12.1666	12.3795	11.9823	14.6014		10.9302	17.11	13.5711	15.8085	13.284	14.9428	18.9933	12.1666	12.3795	11.9823	14.6014	0	10.9302	17.11
cAMP-dependent protein kinase catalytic subunit beta OS=Mus musculus OX=10090 GN=Prkacb PE=1 SV=2	8.88	40879	391.171	P68181	3	6.84	0.0065	KAPCB_MOUSE	5.19158		11.4758	5.88832	6.16865	6.49552	14.6167	10.5434	9.16874			18.2494	5.19158	0	11.4758	5.88832	6.16865	6.49552	14.6167	10.5434	9.16874	0	0	18.2494
Ras GTPase-activating-like protein IQGAP1 OS=Mus musculus OX=10090 GN=Iqgap1 PE=1 SV=2	6.07	189541	390.238	Q9JKF1	8	4.53	0.0065	IQGA1_MOUSE		5.30429	9.58007	11.4053	9.50091	9.45949	8.59609	8.96264	8.40836		11.0089	11.5481	0	5.30429	9.58007	11.4053	9.50091	9.45949	8.59609	8.96264	8.40836	0	11.0089	11.5481
Adipocyte plasma membrane-associated protein OS=Mus musculus OX=10090 GN=Apmap PE=1 SV=1	5.93	46605.5	388.449	Q9D7N9	4	9.88	0.0065	APMAP_MOUSE		10.7288	11.0919	9.19314	29.9242	3.74999	17.2584	16.4315	15.9596		15.9728		0	10.7288	11.0919	9.19314	29.9242	3.74999	17.2584	16.4315	15.9596	0	15.9728	0
Interleukin enhancer-binding factor 2 OS=Mus musculus OX=10090 GN=Ilf2 PE=1 SV=1	5.01	43290.3	387.8	Q9CXY6	4	14.36	0.0065	ILF2_MOUSE		8.33066	16.7216	12.5622	7.45094	5.46248	3.87622				13.5412		0	8.33066	16.7216	12.5622	7.45094	5.46248	3.87622	0	0	0	13.5412	0
Lamin-B2 OS=Mus musculus OX=10090 GN=Lmnb2 PE=1 SV=2	5.25	67432.2	387.481	P21619	8	12.08	0.0065	LMNB2_MOUSE	9.92085	70.2337	12.0526	3.61878	8.36759	5.45392	5.69532	6.54805	5.20408			9.10806	9.92085	70.2337	12.0526	3.61878	8.36759	5.45392	5.69532	6.54805	5.20408	0	0	9.10806
MICOS complex subunit Mic26 OS=Mus musculus OX=10090 GN=Apoo PE=1 SV=2	9.61	22718.1	379.309	Q9DCZ4	2	13.13	0.0065	MIC26_MOUSE			6.64387	2.67099			11.7799	6.32734	4.43425				0	0	6.64387	2.67099	0	0	11.7799	6.32734	4.43425	0	0	0
T-complex protein 1 subunit epsilon OS=Mus musculus OX=10090 GN=Cct5 PE=1 SV=1	5.65	60080.5	378.094	P80316	6	10.35	0.0065	TCPE_MOUSE	17.5823	15.5773	18.4009	10.0525	15.3086	7.96367	7.76419	6.96388	10.4548		12.3092		17.5823	15.5773	18.4009	10.0525	15.3086	7.96367	7.76419	6.96388	10.4548	0	12.3092	0
Coatomer subunit beta OS=Mus musculus OX=10090 GN=Copb1 PE=1 SV=1	5.63	108207	376.826	Q9JIF7	4	4.83	0.0065	COPB_MOUSE		13.4066	11.1493	19.5682	12.3406	7.96724	15.477	12.2586	14.9989		15.4336	8.56115	0	13.4066	11.1493	19.5682	12.3406	7.96724	15.477	12.2586	14.9989	0	15.4336	8.56115
Transmembrane protein 163 OS=Mus musculus OX=10090 GN=Tmem163 PE=1 SV=1	7.99	31364.4	375.037	Q8C996	2	4.86	0.0065	TM163_MOUSE							13.3228	6.98945	6.13394			22.1987	0	0	0	0	0	0	13.3228	6.98945	6.13394	0	0	22.1987
2-oxoglutarate dehydrogenase_ mitochondrial OS=Mus musculus OX=10090 GN=Ogdh PE=1 SV=3	6.4	117647	372.548	Q60597	5	5.67	0.0065	ODO1_MOUSE	25.1363	11.9321	14.984	9.77995	22.2679	16.2535	14.9649	34.4627	31.987		7.16822	69.749	25.1363	11.9321	14.984	9.77995	22.2679	16.2535	14.9649	34.4627	31.987	0	7.16822	69.749
cAMP-dependent protein kinase catalytic subunit alpha OS=Mus musculus OX=10090 GN=Prkaca PE=1 SV=3	9.23	40684.7	372.424	P05132	3	7.12	0.0065	KAPCA_MOUSE	5.19158				6.16865	6.49552			3.27337			18.2494	5.19158	0	0	0	6.16865	6.49552	0	0	3.27337	0	0	18.2494
Mitogen-activated protein kinase 3 OS=Mus musculus OX=10090 GN=Mapk3 PE=1 SV=5	6.18	43408.7	368.709	Q63844	2	6.84	0.0065	MK03_MOUSE			6.26567	4.86885								10.456	0	0	6.26567	4.86885	0	0	0	0	0	0	0	10.456
Isocitrate dehydrogenase [NAD] subunit alpha_ mitochondrial OS=Mus musculus OX=10090 GN=Idh3a PE=1 SV=1	6.3	40095	368.135	Q9D6R2	4	10.93	0.0065	IDH3A_MOUSE	17.0542	11.1902	12.6019	10.2299	11.6443	7.61069	16.0788	10.0709	10.6641			8.91875	17.0542	11.1902	12.6019	10.2299	11.6443	7.61069	16.0788	10.0709	10.6641	0	0	8.91875
Lupus La protein homolog OS=Mus musculus OX=10090 GN=Ssb PE=1 SV=1	10.47	47927.6	364.095	P32067	4	8.67	0.0065	LA_MOUSE	9.21334	5.96139	10.1652	8.79142	11.8872	7.08807	9.2647	8.61989	6.22865			13.4062	9.21334	5.96139	10.1652	8.79142	11.8872	7.08807	9.2647	8.61989	6.22865	0	0	13.4062
4-trimethylaminobutyraldehyde dehydrogenase OS=Mus musculus OX=10090 GN=Aldh9a1 PE=1 SV=1	6.65	54484.3	363.1	Q9JLJ2	4	8.3	0.0065	AL9A1_MOUSE	11.2319	11.1632	9.73907	11.6112	15.6969	6.52766	11.0807	11.0228	14.7154			18.9664	11.2319	11.1632	9.73907	11.6112	15.6969	6.52766	11.0807	11.0228	14.7154	0	0	18.9664
Random Sequence 2469	7.61	49388.4	360.976	RANDOM2469	1	2.3	0.0081	RANDOM2469	588.518	281.309	460.761	326.984	280.654	458.127	339.289	461.394	150.309		411.556		588.518	281.309	460.761	326.984	280.654	458.127	339.289	461.394	150.309	0	411.556	0
Serpin B6 OS=Mus musculus OX=10090 GN=Serpinb6 PE=1 SV=1	5.43	42941.2	360.542	Q60854	1	2.12	0.0081	SPB6_MOUSE	14.9444	25.3751	19.9626	21.4483	25.103	27.5178	22.5986	26.7081	22.038		13.2069		14.9444	25.3751	19.9626	21.4483	25.103	27.5178	22.5986	26.7081	22.038	0	13.2069	0
Sideroflexin-1 OS=Mus musculus OX=10090 GN=Sfxn1 PE=1 SV=3	9.6	35934.6	359.536	Q99JR1	5	18.32	0.0081	SFXN1_MOUSE			9.19106	3.71278		3.23213	20.0794	20.702	16.1864			26.7644	0	0	9.19106	3.71278	0	3.23213	20.0794	20.702	16.1864	0	0	26.7644
Annexin A7 OS=Mus musculus OX=10090 GN=Anxa7 PE=1 SV=2	5.82	50210.5	353.273	Q07076	5	10.15	0.0081	ANXA7_MOUSE		25.7516	16.2832	7.98084	8.20808	11.2285	15.9564	19.4556	10.605		6.71666		0	25.7516	16.2832	7.98084	8.20808	11.2285	15.9564	19.4556	10.605	0	6.71666	0
NADH-ubiquinone oxidoreductase 75 kDa subunit_ mitochondrial OS=Mus musculus OX=10090 GN=Ndufs1 PE=1 SV=2	5.38	80803.5	350.971	Q91VD9	9	12.93	0.0081	NDUS1_MOUSE	9.25701	13.2556	10.7843	7.54103	7.72866	7.50831	11.9521	12.7066	12.0281		16.6872	37.7259	9.25701	13.2556	10.7843	7.54103	7.72866	7.50831	11.9521	12.7066	12.0281	0	16.6872	37.7259
MICOS complex subunit Mic19 OS=Mus musculus OX=10090 GN=Chchd3 PE=1 SV=1	8.54	26562.7	350.342	Q9CRB9	2	10.13	0.0081	MIC19_MOUSE	9.38922	16.7881	9.54244			8.64462	13.6085	12.8761	8.70714		10.6297	28.9649	9.38922	16.7881	9.54244	0	0	8.64462	13.6085	12.8761	8.70714	0	10.6297	28.9649
UDP-glucose:glycoprotein glucosyltransferase 1 OS=Mus musculus OX=10090 GN=Uggt1 PE=1 SV=4	5.28	177118	350.146	Q6P5E4	15	8.9	0.0081	UGGG1_MOUSE	13.3437	13.9463	15.1655	8.58371	9.8214	8.28212	15.4164	15.07	15.6006			31.2682	13.3437	13.9463	15.1655	8.58371	9.8214	8.28212	15.4164	15.07	15.6006	0	0	31.2682
Protein transport protein Sec23B OS=Mus musculus OX=10090 GN=Sec23b PE=1 SV=1	6.56	87349.7	348.125	Q9D662	3	4.04	0.0081	SC23B_MOUSE	10.7762	10.7232	9.06546	9.74364	10.2801	7.7339	7.60708	9.74862	13.5334				10.7762	10.7232	9.06546	9.74364	10.2801	7.7339	7.60708	9.74862	13.5334	0	0	0
Electron transfer flavoprotein subunit alpha_ mitochondrial OS=Mus musculus OX=10090 GN=Etfa PE=1 SV=2	8.5	35351.6	347.836	Q99LC5	3	10.51	0.0081	ETFA_MOUSE	21.0661	9.03995	10.7975	7.16549	18.6945	7.04283	10.5289	9.83888	12.2293			8.17902	21.0661	9.03995	10.7975	7.16549	18.6945	7.04283	10.5289	9.83888	12.2293	0	0	8.17902
Fructose-bisphosphate aldolase C OS=Mus musculus OX=10090 GN=Aldoc PE=1 SV=4	6.77	39794.1	346.342	P05063	2	5.79	0.0081	ALDOC_MOUSE			3.24862										0	0	3.24862	0	0	0	0	0	0	0	0	0
DNA-(apurinic or apyrimidinic site) lyase OS=Mus musculus OX=10090 GN=Apex1 PE=1 SV=2	7.91	35889.6	342.313	P28352	3	11.67	0.0081	APEX1_MOUSE		5.51121	7.37909	7.76956	11.0254	9.1589	5.78928	6.75121	4.71841		9.33567		0	5.51121	7.37909	7.76956	11.0254	9.1589	5.78928	6.75121	4.71841	0	9.33567	0
Mitochondrial carrier homolog 2 OS=Mus musculus OX=10090 GN=Mtch2 PE=1 SV=1	8.2	34126.5	341.264	Q791V5	3	7.92	0.0081	MTCH2_MOUSE			4.96173	7.13693			6.40222	5.01956	3.80104				0	0	4.96173	7.13693	0	0	6.40222	5.01956	3.80104	0	0	0
Transmembrane protein 65 OS=Mus musculus OX=10090 GN=Tmem65 PE=1 SV=1	7.75	25203.3	339.772	Q4VAE3	1	4.7	0.0081	TMM65_MOUSE				6.89173			9.60241					22.8052	0	0	0	6.89173	0	0	9.60241	0	0	0	0	22.8052
26S proteasome regulatory subunit 7 OS=Mus musculus OX=10090 GN=Psmc2 PE=1 SV=5	5.6	49047.2	338.25	P46471	2	5.08	0.0081	PRS7_MOUSE	10.6145			7.12026	7.20317	7.75265	10.1182	7.33805	9.10969		13.7595	6.63998	10.6145	0	0	7.12026	7.20317	7.75265	10.1182	7.33805	9.10969	0	13.7595	6.63998
Non-POU domain-containing octamer-binding protein OS=Mus musculus OX=10090 GN=Nono PE=1 SV=3	9.51	54655.1	336.164	Q99K48	4	7.19	0.0081	NONO_MOUSE	16.9653	4.84852	14.317	13.5487	11.9168	15.1416	15.858	12.3083	10.0607		32.7481	36.1027	16.9653	4.84852	14.317	13.5487	11.9168	15.1416	15.858	12.3083	10.0607	0	32.7481	36.1027
Pyruvate dehydrogenase E1 component subunit alpha_ somatic form_ mitochondrial OS=Mus musculus OX=10090 GN=Pdha1 PE=1 SV=1	8.14	43916.1	313.005	P35486	3	6.92	0.0081	ODPA_MOUSE	8.30322	11.3901	14.412	9.23718	9.55092	10.4937	11.9738	11.2552	10.1998				8.30322	11.3901	14.412	9.23718	9.55092	10.4937	11.9738	11.2552	10.1998	0	0	0
Programmed cell death 6-interacting protein OS=Mus musculus OX=10090 GN=Pdcd6ip PE=1 SV=3	6.12	96594.6	312.04	Q9WU78	3	3.11	0.0081	PDC6I_MOUSE		6.2438	6.89082	7.2506	6.79614	4.53272	5.61362	4.81018	5.8603				0	6.2438	6.89082	7.2506	6.79614	4.53272	5.61362	4.81018	5.8603	0	0	0
T-complex protein 1 subunit beta OS=Mus musculus OX=10090 GN=Cct2 PE=1 SV=4	5.98	57819.5	311.251	P80314	3	5.23	0.0081	TCPB_MOUSE	15.3859	15.067	16.0565	10.4846	20.8603	14.0437	12.1296	12.5253	10.9839		16.1399		15.3859	15.067	16.0565	10.4846	20.8603	14.0437	12.1296	12.5253	10.9839	0	16.1399	0
Y-box-binding protein 1 OS=Mus musculus OX=10090 GN=Ybx1 PE=1 SV=3	10.29	35730	308.062	P62960	2	8.39	0.0081	YBOX1_MOUSE		25.3219	16.7254	13.4076	18.5484	30.3812	15.2757	30.0033	14.0851				0	25.3219	16.7254	13.4076	18.5484	30.3812	15.2757	30.0033	14.0851	0	0	0
Synaptotagmin-like protein 4 OS=Mus musculus OX=10090 GN=Sytl4 PE=1 SV=1	9.15	76705.9	307.269	Q9R0Q1	2	2.97	0.0081	SYTL4_MOUSE									3.42567				0	0	0	0	0	0	0	0	3.42567	0	0	0
Histidine--tRNA ligase_ cytoplasmic OS=Mus musculus OX=10090 GN=Hars PE=1 SV=2	5.67	57945.7	305.076	Q61035	2	3.73	0.0081	SYHC_MOUSE		15.8821	16.2018	14.0325	13.1033	9.05533	10.9718		5.63929		13.6894		0	15.8821	16.2018	14.0325	13.1033	9.05533	10.9718	0	5.63929	0	13.6894	0
Cathepsin Z OS=Mus musculus OX=10090 GN=Ctsz PE=1 SV=1	6.17	34680.6	303.332	Q9WUU7	2	7.19	0.0081	CATZ_MOUSE	21.3341	16.6678	9.13743	7.62554	9.6809	6.14552	4.1796	5.46024	6.71804			16.5263	21.3341	16.6678	9.13743	7.62554	9.6809	6.14552	4.1796	5.46024	6.71804	0	0	16.5263
C-1-tetrahydrofolate synthase_ cytoplasmic OS=Mus musculus OX=10090 GN=Mthfd1 PE=1 SV=4	6.75	101884	297.287	Q922D8	12	13.37	0.0081	C1TC_MOUSE	7.48635	5.76007	10.5707	7.88383	11.3692	8.2714	10.451	9.96019	12.5813		9.12269	21.1528	7.48635	5.76007	10.5707	7.88383	11.3692	8.2714	10.451	9.96019	12.5813	0	9.12269	21.1528
Probable aminopeptidase NPEPL1 OS=Mus musculus OX=10090 GN=Npepl1 PE=1 SV=1	6.42	56852.6	294.438	Q6NSR8	1	2.29	0.0081	PEPL1_MOUSE	12.1963	9.75017	13.9002	8.22901	5.82611	4.0607	2.91876		8.05463				12.1963	9.75017	13.9002	8.22901	5.82611	4.0607	2.91876	0	8.05463	0	0	0
Phosphomannomutase 2 OS=Mus musculus OX=10090 GN=Pmm2 PE=1 SV=1	6.01	27998.8	292.922	Q9Z2M7	1	4.55	0.0081	PMM2_MOUSE		4.60246	7.34099	7.15776	11.8003	7.19819	5.46085	5.81431	6.75487			11.1905	0	4.60246	7.34099	7.15776	11.8003	7.19819	5.46085	5.81431	6.75487	0	0	11.1905
Lactoylglutathione lyase OS=Mus musculus OX=10090 GN=Glo1 PE=1 SV=3	5.08	20980.7	291.601	Q9CPU0	1	3.8	0.0081	LGUL_MOUSE	12.1184	13.1559			7.7925	9.1464			6.16726				12.1184	13.1559	0	0	7.7925	9.1464	0	0	6.16726	0	0	0
Sorcin OS=Mus musculus OX=10090 GN=Sri PE=1 SV=1	5.17	21912.4	288.203	Q6P069	1	5.56	0.0081	SORCN_MOUSE	15.2418	16.0639	16.3218	10.5483	16.1496	11.8232	9.31109	11.3458	10.1244				15.2418	16.0639	16.3218	10.5483	16.1496	11.8232	9.31109	11.3458	10.1244	0	0	0
UMP-CMP kinase OS=Mus musculus OX=10090 GN=Cmpk1 PE=1 SV=1	5.53	22393.5	285.487	Q9DBP5	2	12.24	0.0081	KCY_MOUSE		10.8001	9.99684	5.0215	5.84783		4.39206		3.79052				0	10.8001	9.99684	5.0215	5.84783	0	4.39206	0	3.79052	0	0	0
Tyrosine--tRNA ligase_ cytoplasmic OS=Mus musculus OX=10090 GN=Yars PE=1 SV=3	6.62	59447.6	283.173	Q91WQ3	11	17.23	0.0081	SYYC_MOUSE		16.857	41.6027	20.4032	26.5929	34.9362	25.5495	27.1072	13.8699		69.2195	24.7737	0	16.857	41.6027	20.4032	26.5929	34.9362	25.5495	27.1072	13.8699	0	69.2195	24.7737
Heat shock 70 kDa protein 4 OS=Mus musculus OX=10090 GN=Hspa4 PE=1 SV=1	4.97	94931.2	282.962	Q61316	7	9.04	0.0081	HSP74_MOUSE	6.94571	12.3674	14.094	11.194	13.3745	9.60592	10.0496	7.91831	8.90944		11.6864	10.3316	6.94571	12.3674	14.094	11.194	13.3745	9.60592	10.0496	7.91831	8.90944	0	11.6864	10.3316
Random Sequence 8553	6.17	79766.6	282.74	RANDOM8553	3	3.02	0.0096	RANDOM8553	493.337	175.024	110.558	175.825	198.75	123.742	111.371	125.272	33.7191		8.07132		493.337	175.024	110.558	175.825	198.75	123.742	111.371	125.272	33.7191	0	8.07132	0
Exocyst complex component 5 OS=Mus musculus OX=10090 GN=Exoc5 PE=1 SV=2	6.3	82764.5	273.935	Q3TPX4	2	2.82	0.0096	EXOC5_MOUSE	145.494	62.8686	25.8501	26.6813	36.1787	50.2722	25.8226	48.6532	14.1316		22.9954		145.494	62.8686	25.8501	26.6813	36.1787	50.2722	25.8226	48.6532	14.1316	0	22.9954	0
Stress-induced-phosphoprotein 1 OS=Mus musculus OX=10090 GN=Stip1 PE=1 SV=1	6.42	63209.5	272.414	Q60864	5	9.94	0.0096	STIP1_MOUSE	12.6685	15.6351	10.9771	9.68591	10.4453	6.03748	5.78	7.36436	8.67819				12.6685	15.6351	10.9771	9.68591	10.4453	6.03748	5.78	7.36436	8.67819	0	0	0
Protein INCA1 OS=Mus musculus OX=10090 GN=Inca1 PE=1 SV=1	7.96	26648	269.257	Q6PKN7	1	3.9	0.0096	INCA1_MOUSE	10.1471	12.1185	24.1172	9.78233	6.77377	15.2089	28.4844	28.3766	20.8803		21.2162	92.241	10.1471	12.1185	24.1172	9.78233	6.77377	15.2089	28.4844	28.3766	20.8803	0	21.2162	92.241
4-aminobutyrate aminotransferase_ mitochondrial OS=Mus musculus OX=10090 GN=Abat PE=1 SV=1	8.02	57136.3	265.767	P61922	2	4.2	0.0096	GABT_MOUSE		28.8255	24.9865	7.84068	12.8447	12.3187	15.7034	16.9124	16.9547				0	28.8255	24.9865	7.84068	12.8447	12.3187	15.7034	16.9124	16.9547	0	0	0
Transmembrane 9 superfamily member 3 OS=Mus musculus OX=10090 GN=Tm9sf3 PE=1 SV=1	6.88	68286.3	263.81	Q9ET30	4	6.64	0.0096	TM9S3_MOUSE		8.4248		7.10776			9.55973	9.22463	9.99988				0	8.4248	0	7.10776	0	0	9.55973	9.22463	9.99988	0	0	0
Carbamoyl-phosphate synthase [ammonia]_ mitochondrial OS=Mus musculus OX=10090 GN=Cps1 PE=1 SV=2	6.51	165816	259.582	Q8C196	9	5.33	0.0096	CPSM_MOUSE		8.0585	15.3264	14.9785	10.1695	16.3482	9.78672	7.24889	8.29493		35.9462		0	8.0585	15.3264	14.9785	10.1695	16.3482	9.78672	7.24889	8.29493	0	35.9462	0
Aspartate--tRNA ligase_ cytoplasmic OS=Mus musculus OX=10090 GN=Dars PE=1 SV=2	6.07	57603.6	256.523	Q922B2	8	14.77	0.0096	SYDC_MOUSE		5.19524	7.62605	6.47513	6.59147	3.66308	7.59595	6.3288	9.16787		6.41338	17.3362	0	5.19524	7.62605	6.47513	6.59147	3.66308	7.59595	6.3288	9.16787	0	6.41338	17.3362
Proteasome subunit beta type-4 OS=Mus musculus OX=10090 GN=Psmb4 PE=1 SV=1	5.32	29230.2	251.85	P99026	2	7.2	0.0096	PSB4_MOUSE	30.0387	30.4836	32.1299	14.6583	24.109	24.5089	14.3748	19.927	16.91		16.6063		30.0387	30.4836	32.1299	14.6583	24.109	24.5089	14.3748	19.927	16.91	0	16.6063	0
26S proteasome non-ATPase regulatory subunit 13 OS=Mus musculus OX=10090 GN=Psmd13 PE=1 SV=1	5.36	43151.6	248.227	Q9WVJ2	6	13.56	0.0096	PSD13_MOUSE	6.99293	6.6828	10.424	9.58593	9.04946	7.22974	7.40916	8.14852	8.11017		8.89894		6.99293	6.6828	10.424	9.58593	9.04946	7.22974	7.40916	8.14852	8.11017	0	8.89894	0
Dehydrogenase/reductase SDR family member 7 OS=Mus musculus OX=10090 GN=Dhrs7 PE=1 SV=2	8.37	38566.7	234.152	Q9CXR1	3	7.99	0.0096	DHRS7_MOUSE							10.3885	7.3808	5.33759			10.3947	0	0	0	0	0	0	10.3885	7.3808	5.33759	0	0	10.3947
Carbonyl reductase [NADPH] 1 OS=Mus musculus OX=10090 GN=Cbr1 PE=1 SV=3	8.41	30926.4	229.795	P48758	3	8.66	0.0096	CBR1_MOUSE	14.1747		5.01677	5.22414	4.69748	5.41844	3.52367	4.6896	4.37988				14.1747	0	5.01677	5.22414	4.69748	5.41844	3.52367	4.6896	4.37988	0	0	0
Eukaryotic translation initiation factor 2 subunit 2 OS=Mus musculus OX=10090 GN=Eif2s2 PE=1 SV=1	5.46	38434.3	210.326	Q99L45	3	8.76	0.0096	IF2B_MOUSE	15.7636	14.6043	20.0003	8.4022	5.66817	4.97231	7.03063	8.61404	4.53073		6.49426		15.7636	14.6043	20.0003	8.4022	5.66817	4.97231	7.03063	8.61404	4.53073	0	6.49426	0
Leukotriene A-4 hydrolase OS=Mus musculus OX=10090 GN=Lta4h PE=1 SV=4	5.99	69678.3	210.134	P24527	2	3.93	0.0096	LKHA4_MOUSE		10.4814	8.63787	7.37826	7.18047	7.70533	7.98067	8.00674	9.44384		6.81776		0	10.4814	8.63787	7.37826	7.18047	7.70533	7.98067	8.00674	9.44384	0	6.81776	0
T-complex protein 1 subunit eta OS=Mus musculus OX=10090 GN=Cct7 PE=1 SV=1	7.79	60165.5	207.888	P80313	3	4.78	0.0096	TCPH_MOUSE	18.9319	10.7819	10.5933	10.1495	25.9421	15.1482	9.68219	11.5278	18.9614		35.461		18.9319	10.7819	10.5933	10.1495	25.9421	15.1482	9.68219	11.5278	18.9614	0	35.461	0
Alpha-soluble NSF attachment protein OS=Mus musculus OX=10090 GN=Napa PE=1 SV=1	5.16	33645.9	194.829	Q9DB05	2	8.47	0.0096	SNAA_MOUSE			8.38809	3.65387	10.1952		5.73361		9.44735				0	0	8.38809	3.65387	10.1952	0	5.73361	0	9.44735	0	0	0
Obg-like ATPase 1 OS=Mus musculus OX=10090 GN=Ola1 PE=1 SV=1	7.85	44957.7	190.437	Q9CZ30	3	6.82	0.0096	OLA1_MOUSE		9.02317	11.8229	6.49358	13.5357	8.69819	10.5172	12.556	6.58122				0	9.02317	11.8229	6.49358	13.5357	8.69819	10.5172	12.556	6.58122	0	0	0
RNA transcription_ translation and transport factor protein OS=Mus musculus OX=10090 GN=RTRAF PE=1 SV=1	6.48	28266.3	187.224	Q9CQE8	2	7.38	0.0096	RTRAF_MOUSE	7.18416	6.50524	10.2226	3.91722	9.25939	4.56606	4.47092	5.98094	5.8375				7.18416	6.50524	10.2226	3.91722	9.25939	4.56606	4.47092	5.98094	5.8375	0	0	0
Chitinase domain-containing protein 1 OS=Mus musculus OX=10090 GN=Chid1 PE=1 SV=1	8	45076.8	181.036	Q922Q9	2	4.83	0.0096	CHID1_MOUSE	106.417	134.114		91.8689	51.6719	59.2489	30.8372	61.8757	22.7326		574.096		106.417	134.114	0	91.8689	51.6719	59.2489	30.8372	61.8757	22.7326	0	574.096	0
START domain-containing protein 10 OS=Mus musculus OX=10090 GN=Stard10 PE=1 SV=1	6.76	33350.7	178.897	Q9JMD3	1	4.12	0.0096	STA10_MOUSE			12.2632	8.48968	8.24066	10.2482	5.83938	6.02259	9.82096				0	0	12.2632	8.48968	8.24066	10.2482	5.83938	6.02259	9.82096	0	0	0
Inosine-5'-monophosphate dehydrogenase 1 OS=Mus musculus OX=10090 GN=Impdh1 PE=1 SV=2	6.37	55620.8	172.048	P50096	2	3.7	0.0096	IMDH1_MOUSE	45.7126	47.158	81.6776	108.898	124.307	192.093	82.3367	108.121	136.011		230.76		45.7126	47.158	81.6776	108.898	124.307	192.093	82.3367	108.121	136.011	0	230.76	0

## Sheet: absqng
									QC	QC	QC	QC	QC	QC	QC	QC	QC	QC	QC	QC	QC	QC	QC	QC	QC	QC	QC	QC	QC	QC	QC	QC
description	IEP	mw	max score	accession	reported peptides	sequence coverage	FDR level	entry	new sample 2 1	new sample 3 1	new sample 4 1	new sample 5 1	new sample 6 1	new sample 7 1	new sample 8 1	new sample 9 1	new sample 13 1	new sample 1 1	new sample 10 1	new sample 11 1	AVERAGE new sample 2	AVERAGE new sample 3	AVERAGE new sample 4	AVERAGE new sample 5	AVERAGE new sample 6	AVERAGE new sample 7	AVERAGE new sample 8	AVERAGE new sample 9	AVERAGE new sample 13	AVERAGE new sample 1	AVERAGE new sample 10	AVERAGE new sample 11
Histone H4 OS=Mus musculus OX=10090 GN=H4c1 PE=1 SV=2	11.89	11367.4	32672	P62806	9	60.19	0	H4_MOUSE													0	0	0	0	0	0	0	0	0	0	0	0
Glucagon OS=Mus musculus OX=10090 GN=Gcg PE=1 SV=1	5.28	20906.2	22490.8	P55095	8	40	0	GLUC_MOUSE													0	0	0	0	0	0	0	0	0	0	0	0
Protein disulfide-isomerase A3 OS=Mus musculus OX=10090 GN=Pdia3 PE=1 SV=2	5.83	57134.7	20433.4	P27773	26	49.31	0	PDIA3_MOUSE													0	0	0	0	0	0	0	0	0	0	0	0
Actin_ cytoplasmic 1 OS=Mus musculus OX=10090 GN=Actb PE=1 SV=1	5.15	42079	18308.7	P60710	21	53.07	0	ACTB_MOUSE													0	0	0	0	0	0	0	0	0	0	0	0
Endoplasmic reticulum chaperone BiP OS=Mus musculus OX=10090 GN=Hspa5 PE=1 SV=3	4.88	72536.2	17098.1	P20029	34	50.84	0	BIP_MOUSE													0	0	0	0	0	0	0	0	0	0	0	0
Islet amyloid polypeptide OS=Mus musculus OX=10090 GN=Iapp PE=3 SV=1	10.81	10192.8	16737.1	P12968	3	35.48	0	IAPP_MOUSE													0	0	0	0	0	0	0	0	0	0	0	0
Endoplasmin OS=Mus musculus OX=10090 GN=Hsp90b1 PE=1 SV=2	4.55	92761.1	15543.8	P08113	34	39.4	0	ENPL_MOUSE													0	0	0	0	0	0	0	0	0	0	0	0
Ubiquitin-60S ribosomal protein L40 OS=Mus musculus OX=10090 GN=Uba52 PE=1 SV=2	10.5	15013.5	14422	P62984	6	46.09	0	RL40_MOUSE													0	0	0	0	0	0	0	0	0	0	0	0
Peptide YY OS=Mus musculus OX=10090 GN=Pyy PE=3 SV=2	5.11	11120.8	13337.1	Q9EPS2	3	23.47	0	PYY_MOUSE													0	0	0	0	0	0	0	0	0	0	0	0
Actin_ gamma-enteric smooth muscle OS=Mus musculus OX=10090 GN=Actg2 PE=1 SV=1	5.17	42276.2	12680.3	P63268	15	31.38	0	ACTH_MOUSE													0	0	0	0	0	0	0	0	0	0	0	0
Alpha-enolase OS=Mus musculus OX=10090 GN=Eno1 PE=1 SV=3	6.41	47483.1	11885.1	P17182	18	37.79	0	ENOA_MOUSE													0	0	0	0	0	0	0	0	0	0	0	0
Heat shock protein HSP 90-beta OS=Mus musculus OX=10090 GN=Hsp90ab1 PE=1 SV=3	4.78	83623.5	11722.4	P11499	28	33.7	0	HS90B_MOUSE													0	0	0	0	0	0	0	0	0	0	0	0
Tubulin alpha-1C chain OS=Mus musculus OX=10090 GN=Tuba1c PE=1 SV=1	4.79	50593.8	11626.9	P68373	13	32.52	0	TBA1C_MOUSE													0	0	0	0	0	0	0	0	0	0	0	0
40S ribosomal protein S9 OS=Mus musculus OX=10090 GN=Rps9 PE=1 SV=3	11.3	22648.5	11499.8	Q6ZWN5	11	46.39	0	RS9_MOUSE													0	0	0	0	0	0	0	0	0	0	0	0
Protein disulfide-isomerase OS=Mus musculus OX=10090 GN=P4hb PE=1 SV=2	4.58	57457.7	11471.6	P09103	29	47.54	0	PDIA1_MOUSE													0	0	0	0	0	0	0	0	0	0	0	0
Histone H2B type 1-B OS=Mus musculus OX=10090 GN=Hist1h2bb PE=1 SV=3	10.99	13952.2	11265.6	Q64475	5	34.13	0	H2B1B_MOUSE													0	0	0	0	0	0	0	0	0	0	0	0
Cytochrome b5 type B OS=Mus musculus OX=10090 GN=Cyb5b PE=1 SV=1	4.6	16375.1	10288.6	Q9CQX2	2	12.33	0	CYB5B_MOUSE													0	0	0	0	0	0	0	0	0	0	0	0
Elongation factor 1-alpha 1 OS=Mus musculus OX=10090 GN=Eef1a1 PE=1 SV=3	9.49	50456.1	10129.8	P10126	11	21.65	0	EF1A1_MOUSE													0	0	0	0	0	0	0	0	0	0	0	0
Histone H1.2 OS=Mus musculus OX=10090 GN=H1-2 PE=1 SV=2	11.76	21266.7	10048.5	P15864	5	18.87	0	H12_MOUSE													0	0	0	0	0	0	0	0	0	0	0	0
Keratin_ type I cytoskeletal 17 OS=Mus musculus OX=10090 GN=Krt17 PE=1 SV=3	4.81	48447.1	9751.54	Q9QWL7	18	35.1	0	K1C17_MOUSE													0	0	0	0	0	0	0	0	0	0	0	0
Annexin A2 OS=Mus musculus OX=10090 GN=Anxa2 PE=1 SV=2	7.7	38961.4	9704.54	P07356	12	33.63	0	ANXA2_MOUSE													0	0	0	0	0	0	0	0	0	0	0	0
Histone H3.1 OS=Mus musculus OX=10090 GN=H3c1 PE=1 SV=2	11.69	15518.2	9613.68	P68433	7	27.21	0	H31_MOUSE													0	0	0	0	0	0	0	0	0	0	0	0
Keratin_ type I cytoskeletal 14 OS=Mus musculus OX=10090 GN=Krt14 PE=1 SV=2	4.91	53209.3	9384.51	Q61781	19	31.82	0	K1C14_MOUSE													0	0	0	0	0	0	0	0	0	0	0	0
Chromogranin-A OS=Mus musculus OX=10090 GN=Chga PE=1 SV=1	4.46	51960.5	9313.84	P26339	14	30.45	0	CMGA_MOUSE													0	0	0	0	0	0	0	0	0	0	0	0
60S ribosomal protein L15 OS=Mus musculus OX=10090 GN=Rpl15 PE=1 SV=4	12.11	24260.2	9236.93	Q9CZM2	5	21.57	0	RL15_MOUSE													0	0	0	0	0	0	0	0	0	0	0	0
Peroxiredoxin-1 OS=Mus musculus OX=10090 GN=Prdx1 PE=1 SV=1	8.24	22404.6	9121.98	P35700	9	44.22	0	PRDX1_MOUSE													0	0	0	0	0	0	0	0	0	0	0	0
Keratin_ type I cytoskeletal 10 OS=Mus musculus OX=10090 GN=Krt10 PE=1 SV=3	4.85	57941	9063.74	P02535	11	16.32	0	K1C10_MOUSE													0	0	0	0	0	0	0	0	0	0	0	0
Keratin_ type II cytoskeletal 6A OS=Mus musculus OX=10090 GN=Krt6a PE=1 SV=3	7.97	59677.4	8887.42	P50446	16	21.52	0	K2C6A_MOUSE													0	0	0	0	0	0	0	0	0	0	0	0
14-3-3 protein theta OS=Mus musculus OX=10090 GN=Ywhaq PE=1 SV=1	4.49	28063.5	8852.93	P68254	6	28.98	0	1433T_MOUSE													0	0	0	0	0	0	0	0	0	0	0	0
Protein S100-A14 OS=Mus musculus OX=10090 GN=S100a14 PE=1 SV=1	5.24	11770.2	8565.38	Q9D2Q8	2	21.15	0	S10AE_MOUSE													0	0	0	0	0	0	0	0	0	0	0	0
14-3-3 protein zeta/delta OS=Mus musculus OX=10090 GN=Ywhaz PE=1 SV=1	4.53	27942.3	8423.09	P63101	9	37.55	0	1433Z_MOUSE													0	0	0	0	0	0	0	0	0	0	0	0
Hemoglobin subunit alpha OS=Mus musculus OX=10090 GN=Hba PE=1 SV=2	8.61	15142.2	8406.41	P01942	3	26.76	0	HBA_MOUSE													0	0	0	0	0	0	0	0	0	0	0	0
Histone H1.4 OS=Mus musculus OX=10090 GN=H1-4 PE=1 SV=2	11.85	21977.3	8286.12	P43274	5	22.37	0	H14_MOUSE													0	0	0	0	0	0	0	0	0	0	0	0
Heat shock cognate 71 kDa protein OS=Mus musculus OX=10090 GN=Hspa8 PE=1 SV=1	5.2	71099.3	8249.63	P63017	26	41.33	0	HSP7C_MOUSE													0	0	0	0	0	0	0	0	0	0	0	0
Keratin_ type II cytoskeletal 1 OS=Mus musculus OX=10090 GN=Krt1 PE=1 SV=4	8.16	66119.3	8144.02	P04104	8	9.26	0	K2C1_MOUSE													0	0	0	0	0	0	0	0	0	0	0	0
Keratin_ type I cytoskeletal 42 OS=Mus musculus OX=10090 GN=Krt42 PE=1 SV=1	4.9	50475.3	7982.77	Q6IFX2	18	31.42	0	K1C42_MOUSE													0	0	0	0	0	0	0	0	0	0	0	0
Annexin A5 OS=Mus musculus OX=10090 GN=Anxa5 PE=1 SV=1	4.63	35809.5	7830.87	P48036	12	33.86	0	ANXA5_MOUSE													0	0	0	0	0	0	0	0	0	0	0	0
40S ribosomal protein S18 OS=Mus musculus OX=10090 GN=Rps18 PE=1 SV=3	11.59	17718.7	7565.34	P62270	10	49.34	0	RS18_MOUSE													0	0	0	0	0	0	0	0	0	0	0	0
Heat shock protein HSP 90-alpha OS=Mus musculus OX=10090 GN=Hsp90aa1 PE=1 SV=4	4.74	85187.2	7544	P07901	25	31.38	0	HS90A_MOUSE													0	0	0	0	0	0	0	0	0	0	0	0
Phosphatidylethanolamine-binding protein 1 OS=Mus musculus OX=10090 GN=Pebp1 PE=1 SV=3	5.03	21001.6	7178.56	P70296	4	32.62	0	PEBP1_MOUSE													0	0	0	0	0	0	0	0	0	0	0	0
Histone H1.1 OS=Mus musculus OX=10090 GN=H1-1 PE=1 SV=2	11.7	21785.1	7085.61	P43275	3	9.86	0	H11_MOUSE													0	0	0	0	0	0	0	0	0	0	0	0
14-3-3 protein epsilon OS=Mus musculus OX=10090 GN=Ywhae PE=1 SV=1	4.44	29345	7059.26	P62259	11	37.65	0	1433E_MOUSE													0	0	0	0	0	0	0	0	0	0	0	0
ADP/ATP translocase 2 OS=Mus musculus OX=10090 GN=Slc25a5 PE=1 SV=3	10.21	33159.5	6963.31	P51881	8	21.48	0	ADT2_MOUSE													0	0	0	0	0	0	0	0	0	0	0	0
Pyruvate kinase PKM OS=Mus musculus OX=10090 GN=Pkm PE=1 SV=4	7.23	58415.3	6910.45	P52480	17	34.46	0	KPYM_MOUSE													0	0	0	0	0	0	0	0	0	0	0	0
ERO1-like protein beta OS=Mus musculus OX=10090 GN=Ero1b PE=1 SV=1	8.05	54316.5	6886.24	Q8R2E9	15	28.27	0	ERO1B_MOUSE													0	0	0	0	0	0	0	0	0	0	0	0
ATP synthase subunit alpha_ mitochondrial OS=Mus musculus OX=10090 GN=Atp5f1a PE=1 SV=1	9.63	59866.8	6691.31	Q03265	17	30.2	0	ATPA_MOUSE													0	0	0	0	0	0	0	0	0	0	0	0
Ras-related protein Rab-1A OS=Mus musculus OX=10090 GN=Rab1A PE=1 SV=3	5.86	22905.9	6641.79	P62821	6	31.22	0	RAB1A_MOUSE													0	0	0	0	0	0	0	0	0	0	0	0
Keratin_ type I cytoskeletal 16 OS=Mus musculus OX=10090 GN=Krt16 PE=1 SV=3	4.93	52005.7	6626.96	Q9Z2K1	10	18.55	0	K1C16_MOUSE													0	0	0	0	0	0	0	0	0	0	0	0
40S ribosomal protein S8 OS=Mus musculus OX=10090 GN=Rps8 PE=1 SV=2	10.96	24490.3	6513.59	P62242	9	38.46	0	RS8_MOUSE													0	0	0	0	0	0	0	0	0	0	0	0
Protein disulfide-isomerase A6 OS=Mus musculus OX=10090 GN=Pdia6 PE=1 SV=3	4.81	48499.6	6440.03	Q922R8	13	29.09	0	PDIA6_MOUSE													0	0	0	0	0	0	0	0	0	0	0	0
60S ribosomal protein L11 OS=Mus musculus OX=10090 GN=Rpl11 PE=1 SV=4	10.13	20480.5	6419.38	Q9CXW4	4	20.79	0	RL11_MOUSE													0	0	0	0	0	0	0	0	0	0	0	0
14-3-3 protein gamma OS=Mus musculus OX=10090 GN=Ywhag PE=1 SV=2	4.61	28473.7	6308.61	P61982	6	29.55	0	1433G_MOUSE													0	0	0	0	0	0	0	0	0	0	0	0
60S ribosomal protein L18 OS=Mus musculus OX=10090 GN=Rpl18 PE=1 SV=3	12.28	21701.6	6290.41	P35980	6	29.26	0	RL18_MOUSE													0	0	0	0	0	0	0	0	0	0	0	0
NADH-cytochrome b5 reductase 3 OS=Mus musculus OX=10090 GN=Cyb5r3 PE=1 SV=3	8.53	34355.8	6251.27	Q9DCN2	6	17.61	0	NB5R3_MOUSE													0	0	0	0	0	0	0	0	0	0	0	0
Histone H1.0 OS=Mus musculus OX=10090 GN=H1-0 PE=2 SV=4	11.64	20860.9	6189.95	P10922	3	13.92	0	H10_MOUSE													0	0	0	0	0	0	0	0	0	0	0	0
Keratin_ type II cytoskeletal 5 OS=Mus musculus OX=10090 GN=Krt5 PE=1 SV=1	7.81	61994.9	6130.27	Q922U2	20	26.21	0	K2C5_MOUSE													0	0	0	0	0	0	0	0	0	0	0	0
60S ribosomal protein L13a OS=Mus musculus OX=10090 GN=Rpl13a PE=1 SV=4	11.63	23578.3	6113.45	P19253	8	27.59	0	RL13A_MOUSE													0	0	0	0	0	0	0	0	0	0	0	0
60S ribosomal protein L7a OS=Mus musculus OX=10090 GN=Rpl7a PE=1 SV=2	11.26	30147.7	5888.14	P12970	9	25.19	0	RL7A_MOUSE													0	0	0	0	0	0	0	0	0	0	0	0
Peroxiredoxin-4 OS=Mus musculus OX=10090 GN=Prdx4 PE=1 SV=1	6.79	31280.7	5794.35	O08807	6	21.53	0	PRDX4_MOUSE													0	0	0	0	0	0	0	0	0	0	0	0
Keratin_ type II cytoskeletal 6B OS=Mus musculus OX=10090 GN=Krt6b PE=1 SV=3	8.42	60664.5	5709.18	Q9Z331	14	19.22	0	K2C6B_MOUSE													0	0	0	0	0	0	0	0	0	0	0	0
Keratin_ type II cytoskeletal 2 epidermal OS=Mus musculus OX=10090 GN=Krt2 PE=1 SV=1	8.06	71379	5695.75	Q3TTY5	12	14.57	0	K22E_MOUSE													0	0	0	0	0	0	0	0	0	0	0	0
Histone H2B type 3-A OS=Mus musculus OX=10090 GN=Hist3h2ba PE=1 SV=3	11.04	13994.2	5692.09	Q9D2U9	5	34.13	0	H2B3A_MOUSE													0	0	0	0	0	0	0	0	0	0	0	0
Tubulin beta-4B chain OS=Mus musculus OX=10090 GN=Tubb4b PE=1 SV=1	4.6	50287.4	5656.67	P68372	13	36.4	0	TBB4B_MOUSE													0	0	0	0	0	0	0	0	0	0	0	0
Vesicle-trafficking protein SEC22b OS=Mus musculus OX=10090 GN=Sec22b PE=1 SV=3	8.75	24911.7	5646.86	O08547	4	18.14	0	SC22B_MOUSE													0	0	0	0	0	0	0	0	0	0	0	0
Keratin_ type II cytoskeletal 1b OS=Mus musculus OX=10090 GN=Krt77 PE=1 SV=1	8.33	61415.9	5616.76	Q6IFZ6	7	10.49	0	K2C1B_MOUSE													0	0	0	0	0	0	0	0	0	0	0	0
Peptidyl-prolyl cis-trans isomerase A OS=Mus musculus OX=10090 GN=Ppia PE=1 SV=2	8	18142.5	5569.56	P17742	6	26.83	0	PPIA_MOUSE													0	0	0	0	0	0	0	0	0	0	0	0
Cytochrome c oxidase subunit 5A_ mitochondrial OS=Mus musculus OX=10090 GN=Cox5a PE=1 SV=2	6.12	16329.6	5509.64	P12787	3	16.44	0	COX5A_MOUSE													0	0	0	0	0	0	0	0	0	0	0	0
Heat shock-related 70 kDa protein 2 OS=Mus musculus OX=10090 GN=Hspa2 PE=1 SV=2	5.35	69926.9	5501.4	P17156	11	16.43	0	HSP72_MOUSE													0	0	0	0	0	0	0	0	0	0	0	0
Ras-related protein Rab-8A OS=Mus musculus OX=10090 GN=Rab8a PE=1 SV=2	9.55	23839.3	5387.19	P55258	4	16.43	0	RAB8A_MOUSE													0	0	0	0	0	0	0	0	0	0	0	0
Profilin-1 OS=Mus musculus OX=10090 GN=Pfn1 PE=1 SV=2	8.46	15128.3	5362.81	P62962	4	26.43	0	PROF1_MOUSE													0	0	0	0	0	0	0	0	0	0	0	0
Keratin_ type II cytoskeletal 73 OS=Mus musculus OX=10090 GN=Krt73 PE=1 SV=1	8.06	59538.8	5289.46	Q6NXH9	8	11.87	0	K2C73_MOUSE													0	0	0	0	0	0	0	0	0	0	0	0
Keratin_ type II cytoskeletal 71 OS=Mus musculus OX=10090 GN=Krt71 PE=1 SV=1	6.65	57895.8	5235.6	Q9R0H5	10	18.32	0	K2C71_MOUSE													0	0	0	0	0	0	0	0	0	0	0	0
ATP-citrate synthase OS=Mus musculus OX=10090 GN=Acly PE=1 SV=1	7.15	120641	5228.6	Q91V92	29	25.48	0	ACLY_MOUSE													0	0	0	0	0	0	0	0	0	0	0	0
Keratin_ type II cytoskeletal 74 OS=Mus musculus OX=10090 GN=Krt74 PE=3 SV=1	5.39	55374	5168.04	Q6IFZ9	4	7.07	0	K2C74_MOUSE													0	0	0	0	0	0	0	0	0	0	0	0
Calreticulin OS=Mus musculus OX=10090 GN=Calr PE=1 SV=1	4.14	48165.7	5160.29	P14211	18	41.83	0	CALR_MOUSE													0	0	0	0	0	0	0	0	0	0	0	0
Peroxiredoxin-2 OS=Mus musculus OX=10090 GN=Prdx2 PE=1 SV=3	5.04	21949.8	5140.96	Q61171	7	39.39	0	PRDX2_MOUSE													0	0	0	0	0	0	0	0	0	0	0	0
ADP/ATP translocase 1 OS=Mus musculus OX=10090 GN=Slc25a4 PE=1 SV=4	10.19	33132.4	5113.08	P48962	9	25.17	0	ADT1_MOUSE													0	0	0	0	0	0	0	0	0	0	0	0
Keratin_ type I cytoskeletal 19 OS=Mus musculus OX=10090 GN=Krt19 PE=1 SV=1	5.11	44541.9	5102.15	P19001	11	23.08	0	K1C19_MOUSE													0	0	0	0	0	0	0	0	0	0	0	0
Keratin_ type I cytoskeletal 18 OS=Mus musculus OX=10090 GN=Krt18 PE=1 SV=5	5.04	47538.2	5101.39	P05784	13	33.81	0	K1C18_MOUSE													0	0	0	0	0	0	0	0	0	0	0	0
Keratin_ type II cytoskeletal 75 OS=Mus musculus OX=10090 GN=Krt75 PE=1 SV=1	8.48	59968.7	5095.24	Q8BGZ7	16	23.05	0	K2C75_MOUSE													0	0	0	0	0	0	0	0	0	0	0	0
Ras-related protein Rab-2A OS=Mus musculus OX=10090 GN=Rab2a PE=1 SV=1	6.11	23718.6	5057.47	P53994	5	32.08	0	RAB2A_MOUSE													0	0	0	0	0	0	0	0	0	0	0	0
ATP synthase subunit beta_ mitochondrial OS=Mus musculus OX=10090 GN=Atp5f1b PE=1 SV=2	5.03	56300.6	5043.73	P56480	15	33.46	0	ATPB_MOUSE													0	0	0	0	0	0	0	0	0	0	0	0
Secretogranin-2 OS=Mus musculus OX=10090 GN=Scg2 PE=1 SV=1	4.5	70644.1	5015.73	Q03517	14	21.72	0	SCG2_MOUSE													0	0	0	0	0	0	0	0	0	0	0	0
Protein disulfide-isomerase A4 OS=Mus musculus OX=10090 GN=Pdia4 PE=1 SV=3	4.99	72324.7	5002.86	P08003	29	39.03	0	PDIA4_MOUSE													0	0	0	0	0	0	0	0	0	0	0	0
Amine oxidase [flavin-containing] B OS=Mus musculus OX=10090 GN=Maob PE=1 SV=4	8.32	59071.1	4993.2	Q8BW75	10	19.62	0	AOFB_MOUSE													0	0	0	0	0	0	0	0	0	0	0	0
Peptidyl-prolyl cis-trans isomerase B OS=Mus musculus OX=10090 GN=Ppib PE=1 SV=2	10.24	23713.5	4899.7	P24369	9	33.8	0	PPIB_MOUSE													0	0	0	0	0	0	0	0	0	0	0	0
Tubulin beta-2A chain OS=Mus musculus OX=10090 GN=Tubb2a PE=1 SV=1	4.59	50306.3	4898.96	Q7TMM9	10	28.99	0	TBB2A_MOUSE													0	0	0	0	0	0	0	0	0	0	0	0
ATP synthase subunit e_ mitochondrial OS=Mus musculus OX=10090 GN=Atp5me PE=1 SV=2	9.84	8235.62	4890.3	Q06185	2	26.76	0	ATP5I_MOUSE													0	0	0	0	0	0	0	0	0	0	0	0
Nucleoside diphosphate kinase B OS=Mus musculus OX=10090 GN=Nme2 PE=1 SV=1	7.38	17477.2	4834.88	Q01768	7	45.39	0	NDKB_MOUSE													0	0	0	0	0	0	0	0	0	0	0	0
Tubulin beta-5 chain OS=Mus musculus OX=10090 GN=Tubb5 PE=1 SV=1	4.59	50127.2	4789.79	P99024	13	36.49	0	TBB5_MOUSE													0	0	0	0	0	0	0	0	0	0	0	0
14-3-3 protein eta OS=Mus musculus OX=10090 GN=Ywhah PE=1 SV=2	4.61	28382.9	4766.97	P68510	7	30.08	0	1433F_MOUSE													0	0	0	0	0	0	0	0	0	0	0	0
40S ribosomal protein SA OS=Mus musculus OX=10090 GN=Rpsa PE=1 SV=4	4.6	32952.2	4755.74	P14206	5	16.61	0	RSSA_MOUSE													0	0	0	0	0	0	0	0	0	0	0	0
Junction plakoglobin OS=Mus musculus OX=10090 GN=Jup PE=1 SV=3	5.72	82542.3	4704.61	Q02257	15	20.54	0	PLAK_MOUSE													0	0	0	0	0	0	0	0	0	0	0	0
60S ribosomal protein L7 OS=Mus musculus OX=10090 GN=Rpl7 PE=1 SV=2	11.53	31476.7	4680.67	P14148	16	44.07	0	RL7_MOUSE													0	0	0	0	0	0	0	0	0	0	0	0
Heat shock 70 kDa protein 1A OS=Mus musculus OX=10090 GN=Hspa1a PE=1 SV=2	5.39	70364.4	4654.71	Q61696	12	20.44	0	HS71A_MOUSE													0	0	0	0	0	0	0	0	0	0	0	0
60S ribosomal protein L13 OS=Mus musculus OX=10090 GN=Rpl13 PE=1 SV=3	12.06	24362.5	4604.3	P47963	4	18.01	0	RL13_MOUSE													0	0	0	0	0	0	0	0	0	0	0	0
Phosphoglycerate kinase 1 OS=Mus musculus OX=10090 GN=Pgk1 PE=1 SV=4	7.92	44949.8	4518.69	P09411	11	30.22	0	PGK1_MOUSE													0	0	0	0	0	0	0	0	0	0	0	0
Histone H2A type 1-H OS=Mus musculus OX=10090 GN=Hist1h2ah PE=1 SV=3	11.63	13950.3	4509.21	Q8CGP6	3	27.34	0	H2A1H_MOUSE													0	0	0	0	0	0	0	0	0	0	0	0
40S ribosomal protein S3 OS=Mus musculus OX=10090 GN=Rps3 PE=1 SV=1	10.24	26845.4	4501.22	P62908	12	44.03	0	RS3_MOUSE													0	0	0	0	0	0	0	0	0	0	0	0
Aconitate hydratase_ mitochondrial OS=Mus musculus OX=10090 GN=Aco2 PE=1 SV=1	7.84	86205	4495.09	Q99KI0	23	30.77	0	ACON_MOUSE													0	0	0	0	0	0	0	0	0	0	0	0
GTP-binding nuclear protein Ran OS=Mus musculus OX=10090 GN=Ran PE=1 SV=3	7.33	24594.2	4494.28	P62827	7	31.02	0	RAN_MOUSE													0	0	0	0	0	0	0	0	0	0	0	0
Keratin_ type II cytoskeletal 8 OS=Mus musculus OX=10090 GN=Krt8 PE=1 SV=4	5.55	54565.4	4493.85	P11679	15	26.53	0	K2C8_MOUSE													0	0	0	0	0	0	0	0	0	0	0	0
Ras-related protein Rab-3A OS=Mus musculus OX=10090 GN=Rab3a PE=1 SV=1	4.66	25198	4477.33	P63011	3	13.64	0	RAB3A_MOUSE													0	0	0	0	0	0	0	0	0	0	0	0
14-3-3 protein beta/alpha OS=Mus musculus OX=10090 GN=Ywhab PE=1 SV=3	4.57	28200.5	4439.35	Q9CQV8	8	34.15	0	1433B_MOUSE													0	0	0	0	0	0	0	0	0	0	0	0
Glyceraldehyde-3-phosphate dehydrogenase OS=Mus musculus OX=10090 GN=Gapdh PE=1 SV=2	8.36	36095.2	4337.16	P16858	8	29.73	0	G3P_MOUSE													0	0	0	0	0	0	0	0	0	0	0	0
Hydroxyacyl-coenzyme A dehydrogenase_ mitochondrial OS=Mus musculus OX=10090 GN=Hadh PE=1 SV=2	9.08	34635	4284.14	Q61425	7	15.61	0	HCDH_MOUSE													0	0	0	0	0	0	0	0	0	0	0	0
Heterogeneous nuclear ribonucleoproteins A2/B1 OS=Mus musculus OX=10090 GN=Hnrnpa2b1 PE=1 SV=2	9.27	37459.8	4221.05	O88569	13	42.78	0	ROA2_MOUSE													0	0	0	0	0	0	0	0	0	0	0	0
Peptidyl-prolyl cis-trans isomerase FKBP1A OS=Mus musculus OX=10090 GN=Fkbp1a PE=1 SV=2	8.61	11979.7	4111.33	P26883	1	12.04	0	FKB1A_MOUSE													0	0	0	0	0	0	0	0	0	0	0	0
Pterin-4-alpha-carbinolamine dehydratase OS=Mus musculus OX=10090 GN=Pcbd1 PE=1 SV=2	6.37	12042.6	4058.01	P61458	3	23.08	0	PHS_MOUSE													0	0	0	0	0	0	0	0	0	0	0	0
Carboxypeptidase E OS=Mus musculus OX=10090 GN=Cpe PE=1 SV=2	4.89	53655.1	4020.64	Q00493	14	24.58	0	CBPE_MOUSE													0	0	0	0	0	0	0	0	0	0	0	0
60S ribosomal protein L28 OS=Mus musculus OX=10090 GN=Rpl28 PE=1 SV=2	12.5	15790.5	3943.82	P41105	6	37.96	0	RL28_MOUSE													0	0	0	0	0	0	0	0	0	0	0	0
Ras-related protein Rab-10 OS=Mus musculus OX=10090 GN=Rab10 PE=1 SV=1	8.58	22769.1	3868.47	P61027	6	29	0	RAB10_MOUSE													0	0	0	0	0	0	0	0	0	0	0	0
Voltage-dependent anion-selective channel protein 1 OS=Mus musculus OX=10090 GN=Vdac1 PE=1 SV=3	8.7	32522.6	3865.41	Q60932	7	27.36	0	VDAC1_MOUSE													0	0	0	0	0	0	0	0	0	0	0	0
Hemoglobin subunit beta-1 OS=Mus musculus OX=10090 GN=Hbb-b1 PE=1 SV=2	7.51	15954.3	3808.25	P02088	5	44.9	0	HBB1_MOUSE													0	0	0	0	0	0	0	0	0	0	0	0
60S ribosomal protein L22 OS=Mus musculus OX=10090 GN=Rpl22 PE=1 SV=2	9.76	14816	3787.01	P67984	4	24.22	0	RL22_MOUSE													0	0	0	0	0	0	0	0	0	0	0	0
ATP synthase subunit d_ mitochondrial OS=Mus musculus OX=10090 GN=Atp5pd PE=1 SV=3	5.38	18806.5	3737.32	Q9DCX2	7	38.51	0	ATP5H_MOUSE													0	0	0	0	0	0	0	0	0	0	0	0
Proteasome subunit alpha type-6 OS=Mus musculus OX=10090 GN=Psma6 PE=1 SV=1	6.39	27828.7	3712.57	Q9QUM9	6	24.8	0	PSA6_MOUSE													0	0	0	0	0	0	0	0	0	0	0	0
60S ribosomal protein L6 OS=Mus musculus OX=10090 GN=Rpl6 PE=1 SV=3	11.37	33566.7	3702.88	P47911	11	26.35	0	RL6_MOUSE													0	0	0	0	0	0	0	0	0	0	0	0
40S ribosomal protein S2 OS=Mus musculus OX=10090 GN=Rps2 PE=1 SV=3	10.89	31516.5	3669.02	P25444	10	31.74	0	RS2_MOUSE													0	0	0	0	0	0	0	0	0	0	0	0
60S ribosomal protein L8 OS=Mus musculus OX=10090 GN=Rpl8 PE=1 SV=2	11.63	28252.8	3645.05	P62918	8	25.29	0	RL8_MOUSE													0	0	0	0	0	0	0	0	0	0	0	0
Eukaryotic initiation factor 4A-I OS=Mus musculus OX=10090 GN=Eif4a1 PE=1 SV=1	5.16	46382.2	3641.53	P60843	13	28.33	0	IF4A1_MOUSE													0	0	0	0	0	0	0	0	0	0	0	0
Receptor of activated protein C kinase 1 OS=Mus musculus OX=10090 GN=Rack1 PE=1 SV=3	7.57	35533	3561.53	P68040	6	15.77	0	RACK1_MOUSE													0	0	0	0	0	0	0	0	0	0	0	0
Histone H2A.V OS=Mus musculus OX=10090 GN=H2afv PE=1 SV=3	11.28	13508.7	3547.31	Q3THW5	4	31.25	0	H2AV_MOUSE													0	0	0	0	0	0	0	0	0	0	0	0
Fructose-bisphosphate aldolase A OS=Mus musculus OX=10090 GN=Aldoa PE=1 SV=2	8.07	39812.2	3545.22	P05064	16	42.86	0	ALDOA_MOUSE													0	0	0	0	0	0	0	0	0	0	0	0
Keratin_ type II cytoskeletal 2 oral OS=Mus musculus OX=10090 GN=Krt76 PE=1 SV=1	8.5	63358	3542.76	Q3UV17	11	16.33	0	K22O_MOUSE													0	0	0	0	0	0	0	0	0	0	0	0
40S ribosomal protein S20 OS=Mus musculus OX=10090 GN=Rps20 PE=1 SV=1	10.71	13486.8	3507.11	P60867	2	19.33	0	RS20_MOUSE													0	0	0	0	0	0	0	0	0	0	0	0
Tubulin beta-3 chain OS=Mus musculus OX=10090 GN=Tubb3 PE=1 SV=1	4.63	50875	3492.8	Q9ERD7	9	27.11	0	TBB3_MOUSE													0	0	0	0	0	0	0	0	0	0	0	0
Prohibitin-2 OS=Mus musculus OX=10090 GN=Phb2 PE=1 SV=1	10.39	33296.4	3448.43	O35129	10	33.11	0	PHB2_MOUSE													0	0	0	0	0	0	0	0	0	0	0	0
Cytochrome c_ somatic OS=Mus musculus OX=10090 GN=Cycs PE=1 SV=2	10.21	11719.5	3416.89	P62897	5	33.33	0	CYC_MOUSE													0	0	0	0	0	0	0	0	0	0	0	0
60S ribosomal protein L35a OS=Mus musculus OX=10090 GN=Rpl35a PE=1 SV=2	11.47	12667.8	3381.73	O55142	5	28.18	0	RL35A_MOUSE													0	0	0	0	0	0	0	0	0	0	0	0
60S ribosomal protein L5 OS=Mus musculus OX=10090 GN=Rpl5 PE=1 SV=3	10.25	34628.8	3378.26	P47962	6	16.84	0	RL5_MOUSE													0	0	0	0	0	0	0	0	0	0	0	0
Ras-related protein Rab-35 OS=Mus musculus OX=10090 GN=Rab35 PE=1 SV=1	8.39	23310.4	3343.59	Q6PHN9	3	11.94	0	RAB35_MOUSE													0	0	0	0	0	0	0	0	0	0	0	0
Transthyretin OS=Mus musculus OX=10090 GN=Ttr PE=1 SV=1	5.76	15890	3328.86	P07309	3	25.85	0	TTHY_MOUSE													0	0	0	0	0	0	0	0	0	0	0	0
40S ribosomal protein S16 OS=Mus musculus OX=10090 GN=Rps16 PE=1 SV=4	10.79	16559.4	3328.66	P14131	9	54.11	0	RS16_MOUSE													0	0	0	0	0	0	0	0	0	0	0	0
ProSAAS OS=Mus musculus OX=10090 GN=Pcsk1n PE=1 SV=2	5.53	27327.3	3307.74	Q9QXV0	4	21.32	0	PCS1N_MOUSE													0	0	0	0	0	0	0	0	0	0	0	0
Heat shock protein 75 kDa_ mitochondrial OS=Mus musculus OX=10090 GN=Trap1 PE=1 SV=1	6.27	80551.3	3299.74	Q9CQN1	7	9.63	0	TRAP1_MOUSE													0	0	0	0	0	0	0	0	0	0	0	0
Keratin_ type I cytoskeletal 20 OS=Mus musculus OX=10090 GN=Krt20 PE=1 SV=1	5.13	49091.3	3276.24	Q9D312	3	5.1	0	K1C20_MOUSE													0	0	0	0	0	0	0	0	0	0	0	0
Rho GDP-dissociation inhibitor 1 OS=Mus musculus OX=10090 GN=Arhgdia PE=1 SV=3	4.92	23464.5	3262.06	Q99PT1	4	26.96	0	GDIR1_MOUSE													0	0	0	0	0	0	0	0	0	0	0	0
Dolichyl-diphosphooligosaccharide--protein glycosyltransferase subunit DAD1 OS=Mus musculus OX=10090 GN=Dad1 PE=1 SV=3	6.93	12667.8	3231.86	P61804	4	35.4	0	DAD1_MOUSE													0	0	0	0	0	0	0	0	0	0	0	0
Tubulin alpha-4A chain OS=Mus musculus OX=10090 GN=Tuba4a PE=1 SV=1	4.75	50665.8	3222.45	P68368	12	28.13	0	TBA4A_MOUSE													0	0	0	0	0	0	0	0	0	0	0	0
Peroxiredoxin-6 OS=Mus musculus OX=10090 GN=Prdx6 PE=1 SV=3	5.63	24984.7	3209.64	O08709	9	38.84	0	PRDX6_MOUSE													0	0	0	0	0	0	0	0	0	0	0	0
Superoxide dismutase [Mn]_ mitochondrial OS=Mus musculus OX=10090 GN=Sod2 PE=1 SV=3	8.84	24831.1	3198.89	P09671	4	20.27	0	SODM_MOUSE													0	0	0	0	0	0	0	0	0	0	0	0
Malate dehydrogenase_ cytoplasmic OS=Mus musculus OX=10090 GN=Mdh1 PE=1 SV=3	6.18	36682.3	3148.52	P14152	9	30.54	0	MDHC_MOUSE													0	0	0	0	0	0	0	0	0	0	0	0
Cytochrome c oxidase subunit 4 isoform 1_ mitochondrial OS=Mus musculus OX=10090 GN=Cox4i1 PE=1 SV=2	9.71	19587.5	3107.3	P19783	4	18.34	0	COX41_MOUSE													0	0	0	0	0	0	0	0	0	0	0	0
Phosphate carrier protein_ mitochondrial OS=Mus musculus OX=10090 GN=Slc25a3 PE=1 SV=1	9.6	40088.6	3093.55	Q8VEM8	7	17.09	0	MPCP_MOUSE													0	0	0	0	0	0	0	0	0	0	0	0
Aspartate aminotransferase_ mitochondrial OS=Mus musculus OX=10090 GN=Got2 PE=1 SV=1	9.36	47810.7	3063.06	P05202	11	24.65	0	AATM_MOUSE													0	0	0	0	0	0	0	0	0	0	0	0
Elongation factor 1-gamma OS=Mus musculus OX=10090 GN=Eef1g PE=1 SV=3	6.34	50403	3045.72	Q9D8N0	11	19.45	0	EF1G_MOUSE													0	0	0	0	0	0	0	0	0	0	0	0
Hemoglobin subunit zeta OS=Mus musculus OX=10090 GN=Hbz PE=2 SV=2	7.46	16349	3032.16	P06467	2	12.68	0	HBAZ_MOUSE													0	0	0	0	0	0	0	0	0	0	0	0
60S ribosomal protein L23a OS=Mus musculus OX=10090 GN=Rpl23a PE=1 SV=1	11.15	17695.1	2999.58	P62751	5	26.28	0	RL23A_MOUSE													0	0	0	0	0	0	0	0	0	0	0	0
Ras-related protein Rab-14 OS=Mus musculus OX=10090 GN=Rab14 PE=1 SV=3	5.82	24125.1	2991.84	Q91V41	5	34.42	0	RAB14_MOUSE													0	0	0	0	0	0	0	0	0	0	0	0
40S ribosomal protein S4_ X isoform OS=Mus musculus OX=10090 GN=Rps4x PE=1 SV=2	10.84	29825.9	2937.75	P62702	12	34.22	0	RS4X_MOUSE													0	0	0	0	0	0	0	0	0	0	0	0
40S ribosomal protein S6 OS=Mus musculus OX=10090 GN=Rps6 PE=1 SV=1	11.5	28851.8	2888.26	P62754	5	12.85	0	RS6_MOUSE													0	0	0	0	0	0	0	0	0	0	0	0
Ras-related protein Rab-7a OS=Mus musculus OX=10090 GN=Rab7a PE=1 SV=2	6.57	23774.9	2873.54	P51150	8	41.06	0	RAB7A_MOUSE													0	0	0	0	0	0	0	0	0	0	0	0
Calnexin OS=Mus musculus OX=10090 GN=Canx PE=1 SV=1	4.3	67677.2	2844.41	P35564	13	16.41	0	CALX_MOUSE													0	0	0	0	0	0	0	0	0	0	0	0
Proteasome subunit alpha type-7 OS=Mus musculus OX=10090 GN=Psma7 PE=1 SV=1	8.74	28026	2835.07	Q9Z2U0	8	35.48	0	PSA7_MOUSE													0	0	0	0	0	0	0	0	0	0	0	0
Vimentin OS=Mus musculus OX=10090 GN=Vim PE=1 SV=3	4.86	53744.8	2779.22	P20152	15	32.83	0	VIME_MOUSE													0	0	0	0	0	0	0	0	0	0	0	0
Prohibitin OS=Mus musculus OX=10090 GN=Phb PE=1 SV=1	5.44	29877.1	2775.4	P67778	12	47.79	0	PHB_MOUSE													0	0	0	0	0	0	0	0	0	0	0	0
40S ribosomal protein S11 OS=Mus musculus OX=10090 GN=Rps11 PE=1 SV=3	10.95	18601.8	2757.95	P62281	9	34.18	0	RS11_MOUSE													0	0	0	0	0	0	0	0	0	0	0	0
Cytochrome c oxidase subunit 6C OS=Mus musculus OX=10090 GN=Cox6c PE=1 SV=3	10.72	8469.03	2753.28	Q9CPQ1	3	28.95	0	COX6C_MOUSE													0	0	0	0	0	0	0	0	0	0	0	0
Keratin_ type II cytoskeletal 72 OS=Mus musculus OX=10090 GN=Krt72 PE=3 SV=1	7.17	57263.6	2740.09	Q6IME9	4	6.54	0	K2C72_MOUSE													0	0	0	0	0	0	0	0	0	0	0	0
60S ribosomal protein L26 OS=Mus musculus OX=10090 GN=Rpl26 PE=1 SV=1	11.23	17258.2	2739.78	P61255	6	27.59	0	RL26_MOUSE													0	0	0	0	0	0	0	0	0	0	0	0
Glutathione S-transferase P 1 OS=Mus musculus OX=10090 GN=Gstp1 PE=1 SV=2	7.96	23780.3	2698.17	P19157	5	35.24	0	GSTP1_MOUSE													0	0	0	0	0	0	0	0	0	0	0	0
Guanine nucleotide-binding protein G(I)/G(S)/G(O) subunit gamma-12 OS=Mus musculus OX=10090 GN=Gng12 PE=1 SV=3	9.48	8111.3	2695.06	Q9DAS9	2	25	0	GBG12_MOUSE													0	0	0	0	0	0	0	0	0	0	0	0
60 kDa heat shock protein_ mitochondrial OS=Mus musculus OX=10090 GN=Hspd1 PE=1 SV=1	5.82	61126.7	2643.15	P63038	15	26	0	CH60_MOUSE													0	0	0	0	0	0	0	0	0	0	0	0
Keratin_ type II cytoskeletal 79 OS=Mus musculus OX=10090 GN=Krt79 PE=1 SV=2	7.71	57837.5	2620.66	Q8VED5	10	18.27	0	K2C79_MOUSE													0	0	0	0	0	0	0	0	0	0	0	0
Eukaryotic initiation factor 4A-II OS=Mus musculus OX=10090 GN=Eif4a2 PE=1 SV=2	5.17	46630.5	2617.97	P10630	10	27.52	0	IF4A2_MOUSE													0	0	0	0	0	0	0	0	0	0	0	0
Histidine triad nucleotide-binding protein 1 OS=Mus musculus OX=10090 GN=Hint1 PE=1 SV=3	6.45	13891	2586.12	P70349	2	16.67	0	HINT1_MOUSE													0	0	0	0	0	0	0	0	0	0	0	0
Protein ERGIC-53 OS=Mus musculus OX=10090 GN=Lman1 PE=1 SV=1	5.91	58074	2557.09	Q9D0F3	6	8.32	0	LMAN1_MOUSE													0	0	0	0	0	0	0	0	0	0	0	0
Signal peptidase complex catalytic subunit SEC11A OS=Mus musculus OX=10090 GN=Sec11a PE=1 SV=1	9.81	20626.4	2519.49	Q9R0P6	4	16.76	0	SC11A_MOUSE													0	0	0	0	0	0	0	0	0	0	0	0
Nucleoside diphosphate kinase A OS=Mus musculus OX=10090 GN=Nme1 PE=1 SV=1	7.27	17321.9	2478.97	P15532	7	42.76	0	NDKA_MOUSE													0	0	0	0	0	0	0	0	0	0	0	0
Malate dehydrogenase_ mitochondrial OS=Mus musculus OX=10090 GN=Mdh2 PE=1 SV=3	8.85	36067.7	2468.75	P08249	9	32.84	0	MDHM_MOUSE													0	0	0	0	0	0	0	0	0	0	0	0
Hypoxia up-regulated protein 1 OS=Mus musculus OX=10090 GN=Hyou1 PE=1 SV=1	4.94	111409	2457.43	Q9JKR6	26	30.13	0	HYOU1_MOUSE													0	0	0	0	0	0	0	0	0	0	0	0
60S ribosomal protein L12 OS=Mus musculus OX=10090 GN=Rpl12 PE=1 SV=2	10.11	17975.7	2454.04	P35979	3	24.24	0	RL12_MOUSE													0	0	0	0	0	0	0	0	0	0	0	0
Protein-glutamine gamma-glutamyltransferase K OS=Mus musculus OX=10090 GN=Tgm1 PE=1 SV=2	6.07	90738.1	2452.41	Q9JLF6	9	11.66	0	TGM1_MOUSE													0	0	0	0	0	0	0	0	0	0	0	0
Heterogeneous nuclear ribonucleoprotein U OS=Mus musculus OX=10090 GN=Hnrnpu PE=1 SV=1	5.86	88716.2	2451.57	Q8VEK3	12	14.38	0	HNRPU_MOUSE													0	0	0	0	0	0	0	0	0	0	0	0
Ras-related protein Rab-13 OS=Mus musculus OX=10090 GN=Rab13 PE=1 SV=1	10.1	22941.3	2414.83	Q9DD03	3	12.87	0	RAB13_MOUSE													0	0	0	0	0	0	0	0	0	0	0	0
L-lactate dehydrogenase A chain OS=Mus musculus OX=10090 GN=Ldha PE=1 SV=3	7.68	36840.8	2407.66	P06151	5	11.14	0	LDHA_MOUSE													0	0	0	0	0	0	0	0	0	0	0	0
60S ribosomal protein L34 OS=Mus musculus OX=10090 GN=Rpl34 PE=1 SV=2	12	13521	2407.51	Q9D1R9	3	20.51	0	RL34_MOUSE													0	0	0	0	0	0	0	0	0	0	0	0
60S ribosomal protein L10a OS=Mus musculus OX=10090 GN=Rpl10a PE=1 SV=3	10.66	25087.5	2398.36	P53026	5	17.05	0	RL10A_MOUSE													0	0	0	0	0	0	0	0	0	0	0	0
Rab GDP dissociation inhibitor beta OS=Mus musculus OX=10090 GN=Gdi2 PE=1 SV=1	5.87	51050.5	2393.71	Q61598	8	19.33	0	GDIB_MOUSE													0	0	0	0	0	0	0	0	0	0	0	0
Stress-70 protein_ mitochondrial OS=Mus musculus OX=10090 GN=Hspa9 PE=1 SV=3	5.72	73746.5	2381.93	P38647	17	28.57	0	GRP75_MOUSE													0	0	0	0	0	0	0	0	0	0	0	0
L-lactate dehydrogenase B chain OS=Mus musculus OX=10090 GN=Ldhb PE=1 SV=2	5.65	36857.5	2360.02	P16125	8	20.36	0	LDHB_MOUSE													0	0	0	0	0	0	0	0	0	0	0	0
40S ribosomal protein S13 OS=Mus musculus OX=10090 GN=Rps13 PE=1 SV=2	11.18	17222.3	2353.67	P62301	4	26.49	0	RS13_MOUSE													0	0	0	0	0	0	0	0	0	0	0	0
Neuroendocrine convertase 2 OS=Mus musculus OX=10090 GN=Pcsk2 PE=1 SV=1	5.99	71355.8	2353.39	P21661	10	16.8	0	NEC2_MOUSE													0	0	0	0	0	0	0	0	0	0	0	0
Trifunctional enzyme subunit alpha_ mitochondrial OS=Mus musculus OX=10090 GN=Hadha PE=1 SV=1	9.62	83354.3	2341.29	Q8BMS1	14	18.22	0	ECHA_MOUSE													0	0	0	0	0	0	0	0	0	0	0	0
60S acidic ribosomal protein P0 OS=Mus musculus OX=10090 GN=Rplp0 PE=1 SV=3	5.87	34387.6	2277.55	P14869	8	21.14	0	RLA0_MOUSE													0	0	0	0	0	0	0	0	0	0	0	0
Elongation factor 2 OS=Mus musculus OX=10090 GN=Eef2 PE=1 SV=2	6.43	96283.7	2275.6	P58252	16	16.67	0	EF2_MOUSE													0	0	0	0	0	0	0	0	0	0	0	0
Cytochrome b-c1 complex subunit 2_ mitochondrial OS=Mus musculus OX=10090 GN=Uqcrc2 PE=1 SV=1	9.71	48292	2240	Q9DB77	7	21.19	0	QCR2_MOUSE													0	0	0	0	0	0	0	0	0	0	0	0
Guanine nucleotide-binding protein G(i) subunit alpha-2 OS=Mus musculus OX=10090 GN=Gnai2 PE=1 SV=5	5.12	41059.3	2225.59	P08752	3	9.01	0	GNAI2_MOUSE													0	0	0	0	0	0	0	0	0	0	0	0
60S ribosomal protein L27 OS=Mus musculus OX=10090 GN=Rpl27 PE=1 SV=2	11.22	15797.8	2213.76	P61358	3	19.12	0	RL27_MOUSE													0	0	0	0	0	0	0	0	0	0	0	0
Aromatic-L-amino-acid decarboxylase OS=Mus musculus OX=10090 GN=Ddc PE=1 SV=1	6.17	54558.5	2160.9	O88533	10	25.63	0	DDC_MOUSE													0	0	0	0	0	0	0	0	0	0	0	0
ATP synthase protein 8 OS=Mus musculus OX=10090 GN=Mtatp8 PE=1 SV=1	10.58	7766.3	2146.5	P03930	3	43.28	0	ATP8_MOUSE													0	0	0	0	0	0	0	0	0	0	0	0
Transmembrane emp24 domain-containing protein 10 OS=Mus musculus OX=10090 GN=Tmed10 PE=1 SV=1	6.29	25081.9	2140.73	Q9D1D4	3	12.79	0	TMEDA_MOUSE													0	0	0	0	0	0	0	0	0	0	0	0
Voltage-dependent anion-selective channel protein 2 OS=Mus musculus OX=10090 GN=Vdac2 PE=1 SV=2	7.38	32360.2	2135.7	Q60930	8	26.44	0	VDAC2_MOUSE													0	0	0	0	0	0	0	0	0	0	0	0
Keratin_ type II cytoskeletal 7 OS=Mus musculus OX=10090 GN=Krt7 PE=1 SV=1	5.56	50708.9	2134.97	Q9DCV7	11	23.19	0	K2C7_MOUSE													0	0	0	0	0	0	0	0	0	0	0	0
Heterogeneous nuclear ribonucleoprotein H OS=Mus musculus OX=10090 GN=Hnrnph1 PE=1 SV=3	5.88	49484.7	2134.02	O35737	6	16.48	0	HNRH1_MOUSE													0	0	0	0	0	0	0	0	0	0	0	0
Rab GDP dissociation inhibitor alpha OS=Mus musculus OX=10090 GN=Gdi1 PE=1 SV=3	4.77	51092	2125.85	P50396	2	6.04	0	GDIA_MOUSE													0	0	0	0	0	0	0	0	0	0	0	0
Ras-related protein Rab-12 OS=Mus musculus OX=10090 GN=Rab12 PE=1 SV=3	8.51	27670.7	2088.61	P35283	1	4.12	0	RAB12_MOUSE													0	0	0	0	0	0	0	0	0	0	0	0
Prelamin-A/C OS=Mus musculus OX=10090 GN=Lmna PE=1 SV=2	6.58	74522.8	2074.88	P48678	26	37.14	0	LMNA_MOUSE													0	0	0	0	0	0	0	0	0	0	0	0
Actin-related protein 2/3 complex subunit 4 OS=Mus musculus OX=10090 GN=Arpc4 PE=1 SV=3	8.78	19781.1	2065.2	P59999	4	22.62	0	ARPC4_MOUSE													0	0	0	0	0	0	0	0	0	0	0	0
Ras-related protein Rab-4A OS=Mus musculus OX=10090 GN=Rab4a PE=1 SV=2	5.74	24693.9	2051.4	P56371	1	7.34	0	RAB4A_MOUSE													0	0	0	0	0	0	0	0	0	0	0	0
Arginase-1 OS=Mus musculus OX=10090 GN=Arg1 PE=1 SV=1	6.6	34979	2049.21	Q61176	6	21.67	0	ARGI1_MOUSE													0	0	0	0	0	0	0	0	0	0	0	0
Dolichyl-diphosphooligosaccharide--protein glycosyltransferase subunit 1 OS=Mus musculus OX=10090 GN=Rpn1 PE=1 SV=1	6.03	68699.5	2033.15	Q91YQ5	13	21.71	0	RPN1_MOUSE													0	0	0	0	0	0	0	0	0	0	0	0
Ras-related protein Rab-37 OS=Mus musculus OX=10090 GN=Rab37 PE=1 SV=2	5.39	24827	2026.16	Q9JKM7	1	5.38	0	RAB37_MOUSE													0	0	0	0	0	0	0	0	0	0	0	0
Ras-related protein Rab-27A OS=Mus musculus OX=10090 GN=Rab27a PE=1 SV=1	5.04	25302.4	2010.23	Q9ERI2	3	13.57	0	RB27A_MOUSE													0	0	0	0	0	0	0	0	0	0	0	0
Ubiquitin-conjugating enzyme E2 N OS=Mus musculus OX=10090 GN=Ube2n PE=1 SV=1	6.18	17194.9	1965.91	P61089	3	19.08	0	UBE2N_MOUSE													0	0	0	0	0	0	0	0	0	0	0	0
T-complex protein 1 subunit theta OS=Mus musculus OX=10090 GN=Cct8 PE=1 SV=3	5.3	60125.9	1938.41	P42932	17	31.2	0	TCPQ_MOUSE													0	0	0	0	0	0	0	0	0	0	0	0
Heterogeneous nuclear ribonucleoprotein A1 OS=Mus musculus OX=10090 GN=Hnrnpa1 PE=1 SV=2	9.63	34310.3	1924.88	P49312	7	25	0	ROA1_MOUSE													0	0	0	0	0	0	0	0	0	0	0	0
Dihydropyrimidinase-related protein 2 OS=Mus musculus OX=10090 GN=Dpysl2 PE=1 SV=2	5.95	62676.9	1917.56	O08553	11	23.43	0	DPYL2_MOUSE													0	0	0	0	0	0	0	0	0	0	0	0
Histone H1.5 OS=Mus musculus OX=10090 GN=H1-5 PE=1 SV=2	11.68	22576.2	1893.18	P43276	1	4.93	0	H15_MOUSE													0	0	0	0	0	0	0	0	0	0	0	0
Triosephosphate isomerase OS=Mus musculus OX=10090 GN=Tpi1 PE=1 SV=4	5.44	32705.1	1891.8	P17751	7	28.43	0	TPIS_MOUSE													0	0	0	0	0	0	0	0	0	0	0	0
Serum albumin OS=Mus musculus OX=10090 GN=Alb PE=1 SV=3	5.7	70745.6	1858.18	P07724	1	2.14	0	ALBU_MOUSE													0	0	0	0	0	0	0	0	0	0	0	0
Transketolase OS=Mus musculus OX=10090 GN=Tkt PE=1 SV=1	7.25	68314.9	1844.01	P40142	16	25.36	0	TKT_MOUSE													0	0	0	0	0	0	0	0	0	0	0	0
Heterogeneous nuclear ribonucleoprotein A3 OS=Mus musculus OX=10090 GN=Hnrnpa3 PE=1 SV=1	9.3	39880.2	1823.81	Q8BG05	9	25.07	0	ROA3_MOUSE													0	0	0	0	0	0	0	0	0	0	0	0
Annexin A4 OS=Mus musculus OX=10090 GN=Anxa4 PE=1 SV=4	5.25	36201	1814.67	P97429	12	33.23	0	ANXA4_MOUSE													0	0	0	0	0	0	0	0	0	0	0	0
Vesicular integral-membrane protein VIP36 OS=Mus musculus OX=10090 GN=Lman2 PE=1 SV=2	6.53	40772	1789.94	Q9DBH5	5	11.45	0	LMAN2_MOUSE													0	0	0	0	0	0	0	0	0	0	0	0
Guanine nucleotide-binding protein G(o) subunit alpha OS=Mus musculus OX=10090 GN=Gnao1 PE=1 SV=3	5.2	40654.9	1789.75	P18872	7	20.62	0	GNAO_MOUSE													0	0	0	0	0	0	0	0	0	0	0	0
Glucose-6-phosphate isomerase OS=Mus musculus OX=10090 GN=Gpi PE=1 SV=4	8.22	62995.1	1776.45	P06745	8	14.16	0	G6PI_MOUSE													0	0	0	0	0	0	0	0	0	0	0	0
Proteasome subunit beta type-1 OS=Mus musculus OX=10090 GN=Psmb1 PE=1 SV=1	7.83	26600.3	1735.73	O09061	3	13.75	0	PSB1_MOUSE													0	0	0	0	0	0	0	0	0	0	0	0
Transmembrane emp24 domain-containing protein 9 OS=Mus musculus OX=10090 GN=Tmed9 PE=1 SV=2	8.7	27241.3	1722.3	Q99KF1	3	10.21	0	TMED9_MOUSE													0	0	0	0	0	0	0	0	0	0	0	0
Adenosylhomocysteinase OS=Mus musculus OX=10090 GN=Ahcy PE=1 SV=3	6.11	48201.5	1719.97	P50247	9	21.53	0	SAHH_MOUSE													0	0	0	0	0	0	0	0	0	0	0	0
Dihydrolipoyl dehydrogenase_ mitochondrial OS=Mus musculus OX=10090 GN=Dld PE=1 SV=2	7.82	54785.7	1691.68	O08749	7	13.36	0	DLDH_MOUSE													0	0	0	0	0	0	0	0	0	0	0	0
Keratin_ type II cytoskeletal 4 OS=Mus musculus OX=10090 GN=Krt4 PE=1 SV=2	8.23	56625.6	1678.7	P07744	4	7.24	0	K2C4_MOUSE													0	0	0	0	0	0	0	0	0	0	0	0
Guanine nucleotide-binding protein G(s) subunit alpha isoforms short OS=Mus musculus OX=10090 GN=Gnas PE=1 SV=1	5.6	46119.9	1671.58	P63094	8	23.86	0	GNAS2_MOUSE													0	0	0	0	0	0	0	0	0	0	0	0
Clathrin heavy chain 1 OS=Mus musculus OX=10090 GN=Cltc PE=1 SV=3	5.36	193325	1649.69	Q68FD5	30	18.15	0	CLH1_MOUSE													0	0	0	0	0	0	0	0	0	0	0	0
60S ribosomal protein L35 OS=Mus musculus OX=10090 GN=Rpl35 PE=1 SV=1	11.69	14552.6	1615.34	Q6ZWV7	4	26.02	0	RL35_MOUSE													0	0	0	0	0	0	0	0	0	0	0	0
Proteasome subunit beta type-2 OS=Mus musculus OX=10090 GN=Psmb2 PE=1 SV=1	6.64	23077.5	1614.72	Q9R1P3	3	14.43	0	PSB2_MOUSE													0	0	0	0	0	0	0	0	0	0	0	0
60S ribosomal protein L31 OS=Mus musculus OX=10090 GN=Rpl31 PE=1 SV=1	11.21	14462.9	1595.23	P62900	3	20.8	0	RL31_MOUSE													0	0	0	0	0	0	0	0	0	0	0	0
10 kDa heat shock protein_ mitochondrial OS=Mus musculus OX=10090 GN=Hspe1 PE=1 SV=2	9.13	10962.7	1585.74	Q64433	5	45.1	0	CH10_MOUSE													0	0	0	0	0	0	0	0	0	0	0	0
D-3-phosphoglycerate dehydrogenase OS=Mus musculus OX=10090 GN=Phgdh PE=1 SV=3	6.13	57384	1568.94	Q61753	7	12.95	0	SERA_MOUSE													0	0	0	0	0	0	0	0	0	0	0	0
Serine/arginine-rich splicing factor 3 OS=Mus musculus OX=10090 GN=Srsf3 PE=1 SV=1	12.13	19557.7	1563.81	P84104	2	12.8	0	SRSF3_MOUSE													0	0	0	0	0	0	0	0	0	0	0	0
Fumarate hydratase_ mitochondrial OS=Mus musculus OX=10090 GN=Fh PE=1 SV=3	9.51	54585	1552.99	P97807	10	21.1	0	FUMH_MOUSE													0	0	0	0	0	0	0	0	0	0	0	0
Ras-related protein Rab-6A OS=Mus musculus OX=10090 GN=Rab6a PE=1 SV=4	5.23	23703.9	1536.69	P35279	2	9.62	0	RAB6A_MOUSE													0	0	0	0	0	0	0	0	0	0	0	0
Heterogeneous nuclear ribonucleoprotein K OS=Mus musculus OX=10090 GN=Hnrnpk PE=1 SV=1	5.22	51261.5	1530.43	P61979	7	17.49	0	HNRPK_MOUSE													0	0	0	0	0	0	0	0	0	0	0	0
Ras-related C3 botulinum toxin substrate 1 OS=Mus musculus OX=10090 GN=Rac1 PE=1 SV=1	8.58	21849.3	1528.88	P63001	2	10.42	0	RAC1_MOUSE													0	0	0	0	0	0	0	0	0	0	0	0
Sarcoplasmic/endoplasmic reticulum calcium ATPase 2 OS=Mus musculus OX=10090 GN=Atp2a2 PE=1 SV=2	5.06	116512	1515.35	O55143	16	14.75	0	AT2A2_MOUSE													0	0	0	0	0	0	0	0	0	0	0	0
ADP-ribosylation factor 5 OS=Mus musculus OX=10090 GN=Arf5 PE=1 SV=2	6.39	20643.8	1502.05	P84084	4	18.33	0	ARF5_MOUSE													0	0	0	0	0	0	0	0	0	0	0	0
Protein mago nashi homolog 2 OS=Mus musculus OX=10090 GN=Magohb PE=2 SV=1	5.97	17148.6	1496.78	Q9CQL1	1	7.53	0	MGN2_MOUSE													0	0	0	0	0	0	0	0	0	0	0	0
Aldo-keto reductase family 1 member B1 OS=Mus musculus OX=10090 GN=Akr1b1 PE=1 SV=3	6.83	36074.5	1489.33	P45376	7	18.04	0	ALDR_MOUSE													0	0	0	0	0	0	0	0	0	0	0	0
S-formylglutathione hydrolase OS=Mus musculus OX=10090 GN=Esd PE=1 SV=1	6.78	31889.9	1486.68	Q9R0P3	3	14.18	0	ESTD_MOUSE													0	0	0	0	0	0	0	0	0	0	0	0
Ras-related protein Rap-1b OS=Mus musculus OX=10090 GN=Rap1b PE=1 SV=2	5.46	21052.9	1482.74	Q99JI6	3	11.96	0	RAP1B_MOUSE													0	0	0	0	0	0	0	0	0	0	0	0
Keratin_ type I cuticular Ha3-II OS=Mus musculus OX=10090 GN=Krt33b PE=1 SV=2	4.59	47517.5	1480.02	Q61897	2	3.96	0	KT33B_MOUSE													0	0	0	0	0	0	0	0	0	0	0	0
Transitional endoplasmic reticulum ATPase OS=Mus musculus OX=10090 GN=Vcp PE=1 SV=4	4.96	90006.3	1475.87	Q01853	15	18.86	0	TERA_MOUSE													0	0	0	0	0	0	0	0	0	0	0	0
Dihydropteridine reductase OS=Mus musculus OX=10090 GN=Qdpr PE=1 SV=2	7.85	25798.4	1475.31	Q8BVI4	2	7.88	0	DHPR_MOUSE													0	0	0	0	0	0	0	0	0	0	0	0
Heterogeneous nuclear ribonucleoprotein M OS=Mus musculus OX=10090 GN=Hnrnpm PE=1 SV=3	8.93	77991.2	1464.34	Q9D0E1	6	8.64	0	HNRPM_MOUSE													0	0	0	0	0	0	0	0	0	0	0	0
60S ribosomal protein L3 OS=Mus musculus OX=10090 GN=Rpl3 PE=1 SV=3	10.9	46395.1	1462.52	P27659	4	8.93	0	RL3_MOUSE													0	0	0	0	0	0	0	0	0	0	0	0
Phosphoglucomutase-1 OS=Mus musculus OX=10090 GN=Pgm1 PE=1 SV=4	6.15	61703.4	1450.52	Q9D0F9	16	30.43	0	PGM1_MOUSE													0	0	0	0	0	0	0	0	0	0	0	0
Phosphoglycerate mutase 1 OS=Mus musculus OX=10090 GN=Pgam1 PE=1 SV=3	6.82	28946.1	1447.7	Q9DBJ1	6	25.59	0	PGAM1_MOUSE													0	0	0	0	0	0	0	0	0	0	0	0
Pancreatic alpha-amylase OS=Mus musculus OX=10090 GN=Amy2 PE=1 SV=2	6.95	58002.7	1444.27	P00688	7	14.37	0	AMYP_MOUSE													0	0	0	0	0	0	0	0	0	0	0	0
Long-chain specific acyl-CoA dehydrogenase_ mitochondrial OS=Mus musculus OX=10090 GN=Acadl PE=1 SV=2	8.36	48307.2	1441.61	P51174	3	7.44	0	ACADL_MOUSE													0	0	0	0	0	0	0	0	0	0	0	0
Keratin_ type II cytoskeletal 80 OS=Mus musculus OX=10090 GN=Krt80 PE=1 SV=1	5.92	51173.8	1427.18	Q0VBK2	3	5.31	0	K2C80_MOUSE													0	0	0	0	0	0	0	0	0	0	0	0
Keratin_ type I cuticular Ha6 OS=Mus musculus OX=10090 GN=Krt36 PE=1 SV=1	4.8	54045.2	1412.17	B1AQ75	2	3.59	0	KRT36_MOUSE													0	0	0	0	0	0	0	0	0	0	0	0
Keratin_ type I cuticular Ha2 OS=Mus musculus OX=10090 GN=Krt32 PE=1 SV=2	4.55	47563.1	1408.27	Q62168	2	4.42	0	K1H2_MOUSE													0	0	0	0	0	0	0	0	0	0	0	0
Secretagogin OS=Mus musculus OX=10090 GN=Scgn PE=2 SV=1	4.88	32373.9	1407.9	Q91WD9	6	22.1	0	SEGN_MOUSE													0	0	0	0	0	0	0	0	0	0	0	0
Neutral alpha-glucosidase AB OS=Mus musculus OX=10090 GN=Ganab PE=1 SV=1	5.64	107368	1397.42	Q8BHN3	20	21.72	0	GANAB_MOUSE													0	0	0	0	0	0	0	0	0	0	0	0
Malectin OS=Mus musculus OX=10090 GN=Mlec PE=1 SV=2	5.68	32513.2	1395.56	Q6ZQI3	1	4.47	0	MLEC_MOUSE													0	0	0	0	0	0	0	0	0	0	0	0
Heterogeneous nuclear ribonucleoprotein F OS=Mus musculus OX=10090 GN=Hnrnpf PE=1 SV=3	5.18	46072.1	1394.76	Q9Z2X1	3	5.78	0	HNRPF_MOUSE													0	0	0	0	0	0	0	0	0	0	0	0
40S ribosomal protein S5 OS=Mus musculus OX=10090 GN=Rps5 PE=1 SV=3	10.29	23060.5	1390.94	P97461	2	4.9	0	RS5_MOUSE													0	0	0	0	0	0	0	0	0	0	0	0
Proteasome subunit alpha type-3 OS=Mus musculus OX=10090 GN=Psma3 PE=1 SV=3	5.13	28633.4	1384.15	O70435	6	21.57	0	PSA3_MOUSE													0	0	0	0	0	0	0	0	0	0	0	0
Heterogeneous nuclear ribonucleoprotein D0 OS=Mus musculus OX=10090 GN=Hnrnpd PE=1 SV=2	7.92	38525.3	1335.91	Q60668	3	8.45	0	HNRPD_MOUSE													0	0	0	0	0	0	0	0	0	0	0	0
40S ribosomal protein S3a OS=Mus musculus OX=10090 GN=Rps3a PE=1 SV=3	10.43	30113	1329.34	P97351	9	26.52	0	RS3A_MOUSE													0	0	0	0	0	0	0	0	0	0	0	0
ATP synthase F(0) complex subunit B1_ mitochondrial OS=Mus musculus OX=10090 GN=Atp5pb PE=1 SV=1	9.5	29062.9	1328.24	Q9CQQ7	3	10.16	0	AT5F1_MOUSE													0	0	0	0	0	0	0	0	0	0	0	0
Sarcoplasmic/endoplasmic reticulum calcium ATPase 3 OS=Mus musculus OX=10090 GN=Atp2a3 PE=1 SV=3	5.52	115064	1320.27	Q64518	11	11.08	0	AT2A3_MOUSE													0	0	0	0	0	0	0	0	0	0	0	0
Alpha-actinin-4 OS=Mus musculus OX=10090 GN=Actn4 PE=1 SV=1	5.1	105434	1287.63	P57780	12	15.24	0	ACTN4_MOUSE													0	0	0	0	0	0	0	0	0	0	0	0
Voltage-dependent anion-selective channel protein 3 OS=Mus musculus OX=10090 GN=Vdac3 PE=1 SV=1	9.06	31094.9	1287.25	Q60931	4	10.95	0	VDAC3_MOUSE													0	0	0	0	0	0	0	0	0	0	0	0
ATP synthase subunit O_ mitochondrial OS=Mus musculus OX=10090 GN=Atp5po PE=1 SV=1	10.66	23420.6	1284.35	Q9DB20	6	29.58	0	ATPO_MOUSE													0	0	0	0	0	0	0	0	0	0	0	0
4F2 cell-surface antigen heavy chain OS=Mus musculus OX=10090 GN=Slc3a2 PE=1 SV=1	5.54	58450.7	1283.11	P10852	3	5.32	0	4F2_MOUSE													0	0	0	0	0	0	0	0	0	0	0	0
60S ribosomal protein L19 OS=Mus musculus OX=10090 GN=Rpl19 PE=1 SV=1	12.01	23580.1	1279.42	P84099	4	23.98	0	RL19_MOUSE													0	0	0	0	0	0	0	0	0	0	0	0
GTP-binding protein SAR1b OS=Mus musculus OX=10090 GN=Sar1b PE=1 SV=1	5.72	22495.9	1274.74	Q9CQC9	3	12.63	0	SAR1B_MOUSE													0	0	0	0	0	0	0	0	0	0	0	0
40S ribosomal protein S25 OS=Mus musculus OX=10090 GN=Rps25 PE=1 SV=1	10.84	13799.2	1270.81	P62852	3	20.8	0	RS25_MOUSE													0	0	0	0	0	0	0	0	0	0	0	0
Signal peptidase complex subunit 2 OS=Mus musculus OX=10090 GN=Spcs2 PE=1 SV=1	8.83	25205.8	1253.76	Q9CYN2	4	15.49	0	SPCS2_MOUSE													0	0	0	0	0	0	0	0	0	0	0	0
Transgelin-2 OS=Mus musculus OX=10090 GN=Tagln2 PE=1 SV=4	8.44	22566.6	1244.23	Q9WVA4	4	23.62	0	TAGL2_MOUSE													0	0	0	0	0	0	0	0	0	0	0	0
40S ribosomal protein S14 OS=Mus musculus OX=10090 GN=Rps14 PE=1 SV=3	10.78	16443.8	1238.77	P62264	4	23.18	0	RS14_MOUSE													0	0	0	0	0	0	0	0	0	0	0	0
Spliceosome RNA helicase Ddx39b OS=Mus musculus OX=10090 GN=Ddx39b PE=1 SV=1	5.32	49491.7	1228.41	Q9Z1N5	7	16.82	0	DX39B_MOUSE													0	0	0	0	0	0	0	0	0	0	0	0
Acetyl-CoA acetyltransferase_ mitochondrial OS=Mus musculus OX=10090 GN=Acat1 PE=1 SV=1	8.68	45158.4	1226.04	Q8QZT1	7	17.92	0	THIL_MOUSE													0	0	0	0	0	0	0	0	0	0	0	0
60S ribosomal protein L21 OS=Mus musculus OX=10090 GN=Rpl21 PE=1 SV=3	11.16	18618.9	1223.31	O09167	3	15	0	RL21_MOUSE													0	0	0	0	0	0	0	0	0	0	0	0
Elongation factor Tu_ mitochondrial OS=Mus musculus OX=10090 GN=Tufm PE=1 SV=1	7.34	49907.6	1218.63	Q8BFR5	7	16.37	0	EFTU_MOUSE													0	0	0	0	0	0	0	0	0	0	0	0
Myosin light polypeptide 6 OS=Mus musculus OX=10090 GN=Myl6 PE=1 SV=3	4.36	17101.2	1213.7	Q60605	4	29.8	0	MYL6_MOUSE													0	0	0	0	0	0	0	0	0	0	0	0
Alpha-N-acetylgalactosaminidase OS=Mus musculus OX=10090 GN=Naga PE=1 SV=2	6.03	47748.1	1199.09	Q9QWR8	4	7.71	0	NAGAB_MOUSE													0	0	0	0	0	0	0	0	0	0	0	0
ADP-ribosylation factor 1 OS=Mus musculus OX=10090 GN=Arf1 PE=1 SV=2	6.41	20753.8	1195.4	P84078	4	18.23	0	ARF1_MOUSE													0	0	0	0	0	0	0	0	0	0	0	0
Moesin OS=Mus musculus OX=10090 GN=Msn PE=1 SV=3	6.21	67881.2	1184.26	P26041	15	18.37	0	MOES_MOUSE													0	0	0	0	0	0	0	0	0	0	0	0
Peroxiredoxin-5_ mitochondrial OS=Mus musculus OX=10090 GN=Prdx5 PE=1 SV=2	9.14	22239.7	1146.07	P99029	3	19.05	0	PRDX5_MOUSE													0	0	0	0	0	0	0	0	0	0	0	0
T-complex protein 1 subunit delta OS=Mus musculus OX=10090 GN=Cct4 PE=1 SV=3	8.01	58579.7	1137.15	P80315	8	15.96	0	TCPD_MOUSE													0	0	0	0	0	0	0	0	0	0	0	0
Succinate dehydrogenase [ubiquinone] flavoprotein subunit_ mitochondrial OS=Mus musculus OX=10090 GN=Sdha PE=1 SV=1	7.06	73669	1129.53	Q8K2B3	9	14.46	0	SDHA_MOUSE													0	0	0	0	0	0	0	0	0	0	0	0
40S ribosomal protein S15a OS=Mus musculus OX=10090 GN=Rps15a PE=1 SV=2	10.88	14953.6	1126.88	P62245	4	28.46	0	RS15A_MOUSE													0	0	0	0	0	0	0	0	0	0	0	0
Eukaryotic initiation factor 4A-III OS=Mus musculus OX=10090 GN=Eif4a3 PE=1 SV=3	6.32	47125.2	1117.07	Q91VC3	11	26.03	0	IF4A3_MOUSE													0	0	0	0	0	0	0	0	0	0	0	0
40S ribosomal protein S7 OS=Mus musculus OX=10090 GN=Rps7 PE=2 SV=1	10.85	22126.9	1111.86	P62082	4	12.89	0	RS7_MOUSE													0	0	0	0	0	0	0	0	0	0	0	0
Transcriptional activator protein Pur-alpha OS=Mus musculus OX=10090 GN=Pura PE=1 SV=1	6.05	34997.8	1107.93	P42669	6	21.18	0	PURA_MOUSE													0	0	0	0	0	0	0	0	0	0	0	0
Sodium/potassium-transporting ATPase subunit alpha-1 OS=Mus musculus OX=10090 GN=Atp1a1 PE=1 SV=1	5.14	114294	1099.94	Q8VDN2	12	10.85	0	AT1A1_MOUSE													0	0	0	0	0	0	0	0	0	0	0	0
Ras-related protein Rab-11A OS=Mus musculus OX=10090 GN=Rab11a PE=1 SV=3	6.15	24507.6	1090.47	P62492	5	21.76	0	RB11A_MOUSE													0	0	0	0	0	0	0	0	0	0	0	0
Guanine nucleotide-binding protein subunit alpha-13 OS=Mus musculus OX=10090 GN=Gna13 PE=1 SV=1	8.26	44396.9	1090.28	P27601	2	4.24	0	GNA13_MOUSE													0	0	0	0	0	0	0	0	0	0	0	0
Succinate dehydrogenase [ubiquinone] iron-sulfur subunit_ mitochondrial OS=Mus musculus OX=10090 GN=Sdhb PE=1 SV=1	8.72	32612.4	1090.02	Q9CQA3	6	17.73	0	SDHB_MOUSE													0	0	0	0	0	0	0	0	0	0	0	0
Vesicle-associated membrane protein 3 OS=Mus musculus OX=10090 GN=Vamp3 PE=1 SV=1	8.86	11594.3	1079.22	P63024	1	16.5	0	VAMP3_MOUSE													0	0	0	0	0	0	0	0	0	0	0	0
60S ribosomal protein L29 OS=Mus musculus OX=10090 GN=Rpl29 PE=1 SV=2	12.37	17644	1077.16	P47915	2	11.88	0	RL29_MOUSE													0	0	0	0	0	0	0	0	0	0	0	0
Citrate synthase_ mitochondrial OS=Mus musculus OX=10090 GN=Cs PE=1 SV=1	8.76	52021.9	1062.96	Q9CZU6	6	14.44	0	CISY_MOUSE													0	0	0	0	0	0	0	0	0	0	0	0
Endoplasmic reticulum-Golgi intermediate compartment protein 1 OS=Mus musculus OX=10090 GN=Ergic1 PE=1 SV=1	6.67	32961.4	1059.53	Q9DC16	4	12.41	0	ERGI1_MOUSE													0	0	0	0	0	0	0	0	0	0	0	0
Guanine nucleotide-binding protein subunit alpha-12 OS=Mus musculus OX=10090 GN=Gna12 PE=1 SV=3	10.49	44266.2	1042.66	P27600	1	1.85	0	GNA12_MOUSE													0	0	0	0	0	0	0	0	0	0	0	0
40S ribosomal protein S23 OS=Mus musculus OX=10090 GN=Rps23 PE=1 SV=3	11.22	15978.7	1042.2	P62267	4	25.17	0	RS23_MOUSE													0	0	0	0	0	0	0	0	0	0	0	0
Calmodulin-1 OS=Mus musculus OX=10090 GN=Calm1 PE=1 SV=1	3.88	16837.7	1037.22	P0DP26	3	28.19	0	CALM1_MOUSE													0	0	0	0	0	0	0	0	0	0	0	0
Ras-related protein Rab-5A OS=Mus musculus OX=10090 GN=Rab5a PE=1 SV=1	8.25	23826.8	1018.12	Q9CQD1	2	10.23	0	RAB5A_MOUSE													0	0	0	0	0	0	0	0	0	0	0	0
60S ribosomal protein L27a OS=Mus musculus OX=10090 GN=Rpl27a PE=1 SV=5	11.71	16719.5	1001.31	P14115	3	19.59	0	RL27A_MOUSE													0	0	0	0	0	0	0	0	0	0	0	0
Isocitrate dehydrogenase [NADP]_ mitochondrial OS=Mus musculus OX=10090 GN=Idh2 PE=1 SV=3	8.9	51362.5	997.003	P54071	7	15.49	0	IDHP_MOUSE													0	0	0	0	0	0	0	0	0	0	0	0
V-type proton ATPase catalytic subunit A OS=Mus musculus OX=10090 GN=Atp6v1a PE=1 SV=2	5.27	68668.4	996.415	P50516	10	19.61	0	VATA_MOUSE													0	0	0	0	0	0	0	0	0	0	0	0
Proteasome subunit alpha type-5 OS=Mus musculus OX=10090 GN=Psma5 PE=1 SV=1	4.54	26582.2	992.003	Q9Z2U1	3	15.35	0	PSA5_MOUSE													0	0	0	0	0	0	0	0	0	0	0	0
Radixin OS=Mus musculus OX=10090 GN=Rdx PE=1 SV=3	5.85	68657	991.55	P26043	12	18.18	0	RADI_MOUSE													0	0	0	0	0	0	0	0	0	0	0	0
Coatomer subunit zeta-1 OS=Mus musculus OX=10090 GN=Copz1 PE=1 SV=1	4.5	20255.3	990.611	P61924	2	11.86	0	COPZ1_MOUSE													0	0	0	0	0	0	0	0	0	0	0	0
Adenine phosphoribosyltransferase OS=Mus musculus OX=10090 GN=Aprt PE=1 SV=2	6.39	19895	982.59	P08030	2	9.44	0	APT_MOUSE													0	0	0	0	0	0	0	0	0	0	0	0
Isovaleryl-CoA dehydrogenase_ mitochondrial OS=Mus musculus OX=10090 GN=Ivd PE=1 SV=1	8.35	46724.7	981.226	Q9JHI5	9	22.88	0	IVD_MOUSE													0	0	0	0	0	0	0	0	0	0	0	0
Leucine-rich repeat-containing protein 59 OS=Mus musculus OX=10090 GN=Lrrc59 PE=1 SV=1	10.22	35333.6	979.131	Q922Q8	3	10.42	0	LRC59_MOUSE													0	0	0	0	0	0	0	0	0	0	0	0
Proliferating cell nuclear antigen OS=Mus musculus OX=10090 GN=Pcna PE=1 SV=2	4.46	29127.1	978.163	P17918	3	10.73	0	PCNA_MOUSE													0	0	0	0	0	0	0	0	0	0	0	0
Chloride intracellular channel protein 1 OS=Mus musculus OX=10090 GN=Clic1 PE=1 SV=3	4.9	27355	975.726	Q9Z1Q5	5	23.65	0	CLIC1_MOUSE													0	0	0	0	0	0	0	0	0	0	0	0
60S ribosomal protein L10-like OS=Mus musculus OX=10090 GN=Rpl10l PE=2 SV=1	10.76	25014.1	974.081	P86048	6	19.63	0	RL10L_MOUSE													0	0	0	0	0	0	0	0	0	0	0	0
Zinc transporter 8 OS=Mus musculus OX=10090 GN=Slc30a8 PE=2 SV=1	6.26	40793.1	956.578	Q8BGG0	2	4.9	0	ZNT8_MOUSE													0	0	0	0	0	0	0	0	0	0	0	0
Bleomycin hydrolase OS=Mus musculus OX=10090 GN=Blmh PE=1 SV=1	6.06	53138.5	951.075	Q8R016	2	2.86	0	BLMH_MOUSE													0	0	0	0	0	0	0	0	0	0	0	0
Eukaryotic translation initiation factor 2 subunit 1 OS=Mus musculus OX=10090 GN=Eif2s1 PE=1 SV=3	4.82	36393.4	948.932	Q6ZWX6	5	13.97	0	IF2A_MOUSE													0	0	0	0	0	0	0	0	0	0	0	0
Basic leucine zipper and W2 domain-containing protein 1 OS=Mus musculus OX=10090 GN=Bzw1 PE=1 SV=1	5.62	48214.4	944.673	Q9CQC6	9	16.71	0	BZW1_MOUSE													0	0	0	0	0	0	0	0	0	0	0	0
60S ribosomal protein L4 OS=Mus musculus OX=10090 GN=Rpl4 PE=1 SV=3	11.64	47438.9	933.17	Q9D8E6	8	21.96	0	RL4_MOUSE													0	0	0	0	0	0	0	0	0	0	0	0
Threonine--tRNA ligase 1_ cytoplasmic OS=Mus musculus OX=10090 GN=Tars1 PE=1 SV=2	7.05	84268.5	929.976	Q9D0R2	8	12.33	0	SYTC_MOUSE													0	0	0	0	0	0	0	0	0	0	0	0
Core histone macro-H2A.1 OS=Mus musculus OX=10090 GN=H2afy PE=1 SV=3	10.5	39906.3	929.51	Q9QZQ8	6	18.01	0	H2AY_MOUSE													0	0	0	0	0	0	0	0	0	0	0	0
Glutamate dehydrogenase 1_ mitochondrial OS=Mus musculus OX=10090 GN=Glud1 PE=1 SV=1	7.99	61679.1	915.958	P26443	13	25.45	0	DHE3_MOUSE													0	0	0	0	0	0	0	0	0	0	0	0
26S proteasome non-ATPase regulatory subunit 3 OS=Mus musculus OX=10090 GN=Psmd3 PE=1 SV=3	8.76	60832.4	904.181	P14685	9	20.38	0	PSMD3_MOUSE													0	0	0	0	0	0	0	0	0	0	0	0
Translocon-associated protein subunit alpha OS=Mus musculus OX=10090 GN=Ssr1 PE=1 SV=1	4.14	32065.1	900.514	Q9CY50	2	6.64	0	SSRA_MOUSE													0	0	0	0	0	0	0	0	0	0	0	0
40S ribosomal protein S19 OS=Mus musculus OX=10090 GN=Rps19 PE=1 SV=3	11.08	16085.5	896.265	Q9CZX8	5	28.28	0	RS19_MOUSE													0	0	0	0	0	0	0	0	0	0	0	0
Guanine nucleotide-binding protein G(I)/G(S)/G(T) subunit beta-1 OS=Mus musculus OX=10090 GN=Gnb1 PE=1 SV=3	5.56	38175.4	889.773	P62874	4	11.47	0	GBB1_MOUSE													0	0	0	0	0	0	0	0	0	0	0	0
Cyclin-dependent kinase 1 OS=Mus musculus OX=10090 GN=Cdk1 PE=1 SV=3	8.85	34163.7	888.72	P11440	3	11.78	0	CDK1_MOUSE													0	0	0	0	0	0	0	0	0	0	0	0
Argininosuccinate synthase OS=Mus musculus OX=10090 GN=Ass1 PE=1 SV=1	8.32	46869.7	888.063	P16460	5	10.44	0	ASSY_MOUSE													0	0	0	0	0	0	0	0	0	0	0	0
Inositol monophosphatase 1 OS=Mus musculus OX=10090 GN=Impa1 PE=1 SV=1	4.9	30835.5	886.036	O55023	5	17.69	0	IMPA1_MOUSE													0	0	0	0	0	0	0	0	0	0	0	0
Alpha-actinin-1 OS=Mus musculus OX=10090 GN=Actn1 PE=1 SV=1	5.07	103696	885.099	Q7TPR4	9	10.99	0	ACTN1_MOUSE													0	0	0	0	0	0	0	0	0	0	0	0
V-type proton ATPase subunit B_ brain isoform OS=Mus musculus OX=10090 GN=Atp6v1b2 PE=1 SV=1	5.46	56893.1	884.478	P62814	7	17.03	0	VATB2_MOUSE													0	0	0	0	0	0	0	0	0	0	0	0
ATPase inhibitor_ mitochondrial OS=Mus musculus OX=10090 GN=ATP5IF1 PE=1 SV=2	10.37	12158.7	877.419	O35143	2	8.49	0	ATIF1_MOUSE													0	0	0	0	0	0	0	0	0	0	0	0
MICOS complex subunit Mic60 OS=Mus musculus OX=10090 GN=Immt PE=1 SV=1	6.19	84299.4	874.524	Q8CAQ8	7	8.72	0	MIC60_MOUSE													0	0	0	0	0	0	0	0	0	0	0	0
Proteasome subunit alpha type-1 OS=Mus musculus OX=10090 GN=Psma1 PE=1 SV=1	6.02	29831.7	870.525	Q9R1P4	6	22.05	0	PSA1_MOUSE													0	0	0	0	0	0	0	0	0	0	0	0
NADH dehydrogenase [ubiquinone] 1 beta subcomplex subunit 4 OS=Mus musculus OX=10090 GN=Ndufb4 PE=1 SV=3	10.31	15081.3	869.758	Q9CQC7	1	19.38	0	NDUB4_MOUSE													0	0	0	0	0	0	0	0	0	0	0	0
60S ribosomal protein L17 OS=Mus musculus OX=10090 GN=Rpl17 PE=1 SV=3	10.88	21651.3	860.511	Q9CPR4	4	17.93	0	RL17_MOUSE													0	0	0	0	0	0	0	0	0	0	0	0
Bifunctional purine biosynthesis protein PURH OS=Mus musculus OX=10090 GN=Atic PE=1 SV=2	6.34	64730.7	857.43	Q9CWJ9	8	17.23	0	PUR9_MOUSE													0	0	0	0	0	0	0	0	0	0	0	0
Glutathione S-transferase Mu 1 OS=Mus musculus OX=10090 GN=Gstm1 PE=1 SV=2	8.13	26084.1	855.752	P10649	5	18.35	0	GSTM1_MOUSE													0	0	0	0	0	0	0	0	0	0	0	0
Transaldolase OS=Mus musculus OX=10090 GN=Taldo1 PE=1 SV=2	6.67	37558.1	854.875	Q93092	9	23.44	0	TALDO_MOUSE													0	0	0	0	0	0	0	0	0	0	0	0
Ezrin OS=Mus musculus OX=10090 GN=Ezr PE=1 SV=3	5.75	69521	854.264	P26040	10	13.99	0	EZRI_MOUSE													0	0	0	0	0	0	0	0	0	0	0	0
Creatine kinase B-type OS=Mus musculus OX=10090 GN=Ckb PE=1 SV=1	5.3	42998.5	848.786	Q04447	7	24.15	0	KCRB_MOUSE													0	0	0	0	0	0	0	0	0	0	0	0
Isocitrate dehydrogenase [NADP] cytoplasmic OS=Mus musculus OX=10090 GN=Idh1 PE=1 SV=2	6.83	47073.7	847.88	O88844	4	10.87	0	IDHC_MOUSE													0	0	0	0	0	0	0	0	0	0	0	0
Aldo-keto reductase family 1 member C13 OS=Mus musculus OX=10090 GN=Akr1c13 PE=1 SV=2	6.74	37628.1	845.2	Q8VC28	6	17.65	0	AK1CD_MOUSE													0	0	0	0	0	0	0	0	0	0	0	0
Keratin_ type II cuticular Hb5 OS=Mus musculus OX=10090 GN=Krt85 PE=1 SV=2	6.11	57413.2	844.004	Q9Z2T6	6	9.86	0	KRT85_MOUSE													0	0	0	0	0	0	0	0	0	0	0	0
Calcium-binding mitochondrial carrier protein Aralar1 OS=Mus musculus OX=10090 GN=Slc25a12 PE=1 SV=1	8.31	74968.9	839.716	Q8BH59	8	11.96	0	CMC1_MOUSE													0	0	0	0	0	0	0	0	0	0	0	0
Proteasome subunit beta type-5 OS=Mus musculus OX=10090 GN=Psmb5 PE=1 SV=3	6.64	28703.6	826.808	O55234	5	21.59	0	PSB5_MOUSE													0	0	0	0	0	0	0	0	0	0	0	0
Protein transport protein Sec61 subunit beta OS=Mus musculus OX=10090 GN=Sec61b PE=1 SV=3	12.07	10015.5	822.411	Q9CQS8	3	37.5	0	SC61B_MOUSE													0	0	0	0	0	0	0	0	0	0	0	0
Secretogranin-3 OS=Mus musculus OX=10090 GN=Scg3 PE=1 SV=1	4.65	53326.3	821.356	P47867	12	29.94	0	SCG3_MOUSE													0	0	0	0	0	0	0	0	0	0	0	0
Endoplasmic reticulum resident protein 44 OS=Mus musculus OX=10090 GN=Erp44 PE=1 SV=1	4.92	47252.2	805.505	Q9D1Q6	7	19.46	0	ERP44_MOUSE													0	0	0	0	0	0	0	0	0	0	0	0
Thioredoxin-dependent peroxide reductase_ mitochondrial OS=Mus musculus OX=10090 GN=Prdx3 PE=1 SV=1	7.39	28355.2	805.11	P20108	5	18.68	0	PRDX3_MOUSE													0	0	0	0	0	0	0	0	0	0	0	0
Dolichyl-diphosphooligosaccharide--protein glycosyltransferase 48 kDa subunit OS=Mus musculus OX=10090 GN=Ddost PE=1 SV=2	5.44	49256.1	804.884	O54734	8	15.65	0	OST48_MOUSE													0	0	0	0	0	0	0	0	0	0	0	0
DnaJ homolog subfamily B member 11 OS=Mus musculus OX=10090 GN=Dnajb11 PE=1 SV=1	5.91	40840.2	800.504	Q99KV1	3	11.17	0	DJB11_MOUSE													0	0	0	0	0	0	0	0	0	0	0	0
Protein transport protein Sec61 subunit alpha isoform 1 OS=Mus musculus OX=10090 GN=Sec61a1 PE=1 SV=2	8.05	52721.1	798.927	P61620	5	8.19	0	S61A1_MOUSE													0	0	0	0	0	0	0	0	0	0	0	0
Programmed cell death protein 6 OS=Mus musculus OX=10090 GN=Pdcd6 PE=1 SV=2	4.97	21924.5	790.928	P12815	3	13.61	0	PDCD6_MOUSE													0	0	0	0	0	0	0	0	0	0	0	0
Cofilin-2 OS=Mus musculus OX=10090 GN=Cfl2 PE=1 SV=1	8.16	18823.7	789.835	P45591	1	6.63	0	COF2_MOUSE													0	0	0	0	0	0	0	0	0	0	0	0
ERO1-like protein alpha OS=Mus musculus OX=10090 GN=Ero1a PE=1 SV=2	6.13	54939.9	787.586	Q8R180	6	12.28	0	ERO1A_MOUSE													0	0	0	0	0	0	0	0	0	0	0	0
T-complex protein 1 subunit alpha OS=Mus musculus OX=10090 GN=Tcp1 PE=1 SV=3	5.77	60905	787.077	P11983	11	18.71	0	TCPA_MOUSE													0	0	0	0	0	0	0	0	0	0	0	0
Protein SEC13 homolog OS=Mus musculus OX=10090 GN=Sec13 PE=1 SV=3	5.01	36078.9	785.039	Q9D1M0	1	3.42	0	SEC13_MOUSE													0	0	0	0	0	0	0	0	0	0	0	0
V-type proton ATPase subunit d 1 OS=Mus musculus OX=10090 GN=Atp6v0d1 PE=1 SV=2	4.71	40757.4	784.805	P51863	7	18.52	0	VA0D1_MOUSE													0	0	0	0	0	0	0	0	0	0	0	0
Endoplasmic reticulum resident protein 29 OS=Mus musculus OX=10090 GN=Erp29 PE=1 SV=2	5.82	28880.3	784.369	P57759	7	26.72	0	ERP29_MOUSE													0	0	0	0	0	0	0	0	0	0	0	0
Aldo-keto reductase family 1 member A1 OS=Mus musculus OX=10090 GN=Akr1a1 PE=1 SV=3	7.04	36815.1	782.932	Q9JII6	6	19.38	0	AK1A1_MOUSE													0	0	0	0	0	0	0	0	0	0	0	0
Membrane-associated progesterone receptor component 2 OS=Mus musculus OX=10090 GN=Pgrmc2 PE=1 SV=2	4.81	23448.2	781.718	Q80UU9	3	18.89	0	PGRC2_MOUSE													0	0	0	0	0	0	0	0	0	0	0	0
Dolichyl-diphosphooligosaccharide--protein glycosyltransferase subunit STT3A OS=Mus musculus OX=10090 GN=Stt3a PE=1 SV=1	8.07	81168.1	780.525	P46978	9	11.21	0	STT3A_MOUSE													0	0	0	0	0	0	0	0	0	0	0	0
Proliferation-associated protein 2G4 OS=Mus musculus OX=10090 GN=Pa2g4 PE=1 SV=3	6.45	44041.1	777.443	P50580	9	19.29	0	PA2G4_MOUSE													0	0	0	0	0	0	0	0	0	0	0	0
Electron transfer flavoprotein subunit beta OS=Mus musculus OX=10090 GN=Etfb PE=1 SV=3	8.25	27851.4	766.533	Q9DCW4	5	25.1	0	ETFB_MOUSE													0	0	0	0	0	0	0	0	0	0	0	0
Pyruvate dehydrogenase E1 component subunit beta_ mitochondrial OS=Mus musculus OX=10090 GN=Pdhb PE=1 SV=1	6.47	39279.4	765.772	Q9D051	3	8.36	0	ODPB_MOUSE													0	0	0	0	0	0	0	0	0	0	0	0
Dolichyl-diphosphooligosaccharide--protein glycosyltransferase subunit 2 OS=Mus musculus OX=10090 GN=Rpn2 PE=1 SV=1	5.46	69177.1	765.158	Q9DBG6	4	6.18	0	RPN2_MOUSE													0	0	0	0	0	0	0	0	0	0	0	0
Destrin OS=Mus musculus OX=10090 GN=Dstn PE=1 SV=3	7.99	18863.8	745.303	Q9R0P5	1	6.67	0	DEST_MOUSE													0	0	0	0	0	0	0	0	0	0	0	0
Aspartate aminotransferase_ cytoplasmic OS=Mus musculus OX=10090 GN=Got1 PE=1 SV=3	6.79	46532.8	741.504	P05201	8	20.58	0	AATC_MOUSE													0	0	0	0	0	0	0	0	0	0	0	0
Polyadenylate-binding protein 1 OS=Mus musculus OX=10090 GN=Pabpc1 PE=1 SV=2	9.98	70899.1	741.45	P29341	10	13.99	0	PABP1_MOUSE													0	0	0	0	0	0	0	0	0	0	0	0
Eukaryotic translation initiation factor 3 subunit I OS=Mus musculus OX=10090 GN=Eif3i PE=1 SV=1	5.28	36860	735.223	Q9QZD9	6	21.85	0	EIF3I_MOUSE													0	0	0	0	0	0	0	0	0	0	0	0
Nucleophosmin OS=Mus musculus OX=10090 GN=Npm1 PE=1 SV=1	4.43	32731.2	730.601	Q61937	3	8.9	0	NPM_MOUSE													0	0	0	0	0	0	0	0	0	0	0	0
NADH dehydrogenase [ubiquinone] 1 beta subcomplex subunit 8_ mitochondrial OS=Mus musculus OX=10090 GN=Ndufb8 PE=1 SV=1	6.21	21932.9	725.344	Q9D6J5	1	8.6	0	NDUB8_MOUSE													0	0	0	0	0	0	0	0	0	0	0	0
Proteasome subunit alpha type-4 OS=Mus musculus OX=10090 GN=Psma4 PE=1 SV=1	7.72	29756	724.052	Q9R1P0	4	13.79	0	PSA4_MOUSE													0	0	0	0	0	0	0	0	0	0	0	0
Transmembrane protein 33 OS=Mus musculus OX=10090 GN=Tmem33 PE=1 SV=1	9.96	28373.4	721.177	Q9CR67	1	3.64	0	TMM33_MOUSE													0	0	0	0	0	0	0	0	0	0	0	0
3'(2')_5'-bisphosphate nucleotidase 1 OS=Mus musculus OX=10090 GN=Bpnt1 PE=1 SV=2	5.46	33538.2	712.255	Q9Z0S1	4	14.94	0	BPNT1_MOUSE													0	0	0	0	0	0	0	0	0	0	0	0
60S ribosomal protein L23 OS=Mus musculus OX=10090 GN=Rpl23 PE=1 SV=1	11.19	14979.5	710.055	P62830	4	25	0	RL23_MOUSE													0	0	0	0	0	0	0	0	0	0	0	0
Gelsolin OS=Mus musculus OX=10090 GN=Gsn PE=1 SV=3	5.78	86340.9	703.696	P13020	10	11.92	0	GELS_MOUSE													0	0	0	0	0	0	0	0	0	0	0	0
Coatomer subunit alpha OS=Mus musculus OX=10090 GN=Copa PE=1 SV=2	7.44	140086	703.118	Q8CIE6	20	15.36	0	COPA_MOUSE													0	0	0	0	0	0	0	0	0	0	0	0
Coatomer subunit epsilon OS=Mus musculus OX=10090 GN=Cope PE=1 SV=3	4.75	34795.3	702.092	O89079	2	10.39	0	COPE_MOUSE													0	0	0	0	0	0	0	0	0	0	0	0
Trifunctional enzyme subunit beta_ mitochondrial OS=Mus musculus OX=10090 GN=Hadhb PE=1 SV=1	9.9	51671.6	701.566	Q99JY0	6	12	0	ECHB_MOUSE													0	0	0	0	0	0	0	0	0	0	0	0
Proteasome subunit beta type-6 OS=Mus musculus OX=10090 GN=Psmb6 PE=1 SV=3	4.79	25606.9	699.317	Q60692	3	13.03	0	PSB6_MOUSE													0	0	0	0	0	0	0	0	0	0	0	0
Synaptic vesicle membrane protein VAT-1 homolog OS=Mus musculus OX=10090 GN=Vat1 PE=1 SV=3	5.95	43324.8	698.526	Q62465	6	17.73	0	VAT1_MOUSE													0	0	0	0	0	0	0	0	0	0	0	0
ADP-ribosylation factor 4 OS=Mus musculus OX=10090 GN=Arf4 PE=1 SV=2	7.05	20510.7	694.832	P61750	3	12.78	0	ARF4_MOUSE													0	0	0	0	0	0	0	0	0	0	0	0
Coatomer subunit beta' OS=Mus musculus OX=10090 GN=Copb2 PE=1 SV=2	5.01	103305	688.17	O55029	11	12.6	0	COPB2_MOUSE													0	0	0	0	0	0	0	0	0	0	0	0
Serine hydroxymethyltransferase_ mitochondrial OS=Mus musculus OX=10090 GN=Shmt2 PE=1 SV=1	8.5	56272.1	685.695	Q9CZN7	7	13.1	0	GLYM_MOUSE													0	0	0	0	0	0	0	0	0	0	0	0
Enoyl-CoA delta isomerase 1_ mitochondrial OS=Mus musculus OX=10090 GN=Eci1 PE=1 SV=2	9.33	32535.7	681.365	P42125	2	10.73	0	ECI1_MOUSE													0	0	0	0	0	0	0	0	0	0	0	0
F-actin-capping protein subunit alpha-2 OS=Mus musculus OX=10090 GN=Capza2 PE=1 SV=3	5.49	33138.2	679.561	P47754	2	6.29	0	CAZA2_MOUSE													0	0	0	0	0	0	0	0	0	0	0	0
Random Sequence 7488	8.37	102368	673.995	RANDOM7488	1	0.93	0.0026	RANDOM7488													0	0	0	0	0	0	0	0	0	0	0	0
CDGSH iron-sulfur domain-containing protein 1 OS=Mus musculus OX=10090 GN=Cisd1 PE=1 SV=1	9.51	12268.1	669.215	Q91WS0	2	25.93	0.0026	CISD1_MOUSE													0	0	0	0	0	0	0	0	0	0	0	0
Nucleolin OS=Mus musculus OX=10090 GN=Ncl PE=1 SV=2	4.48	76780.2	662.954	P09405	9	11.03	0.0026	NUCL_MOUSE													0	0	0	0	0	0	0	0	0	0	0	0
AP-2 complex subunit sigma OS=Mus musculus OX=10090 GN=Ap2s1 PE=1 SV=1	5.78	17188.8	659.859	P62743	2	10.56	0.0026	AP2S1_MOUSE													0	0	0	0	0	0	0	0	0	0	0	0
Serine/arginine-rich splicing factor 1 OS=Mus musculus OX=10090 GN=Srsf1 PE=1 SV=3	10.75	27858.7	657.41	Q6PDM2	6	19.35	0.0026	SRSF1_MOUSE													0	0	0	0	0	0	0	0	0	0	0	0
Glyoxalase domain-containing protein 4 OS=Mus musculus OX=10090 GN=Glod4 PE=1 SV=1	5.13	33601.9	656.742	Q9CPV4	2	5.37	0.0026	GLOD4_MOUSE													0	0	0	0	0	0	0	0	0	0	0	0
Vesicle-associated membrane protein-associated protein B OS=Mus musculus OX=10090 GN=Vapb PE=1 SV=3	7.84	27174.4	651.353	Q9QY76	2	5.35	0.0026	VAPB_MOUSE													0	0	0	0	0	0	0	0	0	0	0	0
6-phosphogluconate dehydrogenase_ decarboxylating OS=Mus musculus OX=10090 GN=Pgd PE=1 SV=3	6.89	53760.6	646.794	Q9DCD0	3	4.97	0.0026	6PGD_MOUSE													0	0	0	0	0	0	0	0	0	0	0	0
Pyruvate carboxylase_ mitochondrial OS=Mus musculus OX=10090 GN=Pc PE=1 SV=1	6.28	130426	638.876	Q05920	11	10.44	0.0026	PYC_MOUSE													0	0	0	0	0	0	0	0	0	0	0	0
Serpin B12 OS=Mus musculus OX=10090 GN=Serpinb12 PE=2 SV=1	4.87	48291	624.717	Q9D7P9	1	1.89	0.0026	SPB12_MOUSE													0	0	0	0	0	0	0	0	0	0	0	0
Tricarboxylate transport protein_ mitochondrial OS=Mus musculus OX=10090 GN=Slc25a1 PE=1 SV=1	10.42	34273.7	623.161	Q8JZU2	5	15.11	0.0026	TXTP_MOUSE													0	0	0	0	0	0	0	0	0	0	0	0
Nucleobindin-2 OS=Mus musculus OX=10090 GN=Nucb2 PE=1 SV=2	4.88	50418.6	620.414	P81117	2	4.29	0.0026	NUCB2_MOUSE													0	0	0	0	0	0	0	0	0	0	0	0
Annexin A6 OS=Mus musculus OX=10090 GN=Anxa6 PE=1 SV=3	5.18	76341.7	618.835	P14824	13	18.87	0.0026	ANXA6_MOUSE													0	0	0	0	0	0	0	0	0	0	0	0
Probable ATP-dependent RNA helicase DDX5 OS=Mus musculus OX=10090 GN=Ddx5 PE=1 SV=2	9.18	69803.6	617.02	Q61656	7	11.56	0.0026	DDX5_MOUSE													0	0	0	0	0	0	0	0	0	0	0	0
Vacuolar protein sorting-associated protein 29 OS=Mus musculus OX=10090 GN=Vps29 PE=1 SV=1	6.36	20666.8	615.731	Q9QZ88	2	12.64	0.0026	VPS29_MOUSE													0	0	0	0	0	0	0	0	0	0	0	0
Sodium/potassium-transporting ATPase subunit beta-1 OS=Mus musculus OX=10090 GN=Atp1b1 PE=1 SV=1	8.82	35593.8	608.992	P14094	5	10.53	0.0026	AT1B1_MOUSE													0	0	0	0	0	0	0	0	0	0	0	0
Puromycin-sensitive aminopeptidase OS=Mus musculus OX=10090 GN=Npepps PE=1 SV=2	5.53	104010	606.28	Q11011	10	10.65	0.0026	PSA_MOUSE													0	0	0	0	0	0	0	0	0	0	0	0
Very-long-chain enoyl-CoA reductase OS=Mus musculus OX=10090 GN=Tecr PE=1 SV=1	9.9	36489.7	598.685	Q9CY27	4	9.74	0.0026	TECR_MOUSE													0	0	0	0	0	0	0	0	0	0	0	0
Vacuolar protein sorting-associated protein 26A OS=Mus musculus OX=10090 GN=Vps26a PE=1 SV=1	6.15	38227.9	597.365	P40336	2	9.17	0.0026	VP26A_MOUSE													0	0	0	0	0	0	0	0	0	0	0	0
Hsc70-interacting protein OS=Mus musculus OX=10090 GN=St13 PE=1 SV=1	5.01	41827.1	589.653	Q99L47	4	11.86	0.0026	F10A1_MOUSE													0	0	0	0	0	0	0	0	0	0	0	0
Ras-related protein Rab-18 OS=Mus musculus OX=10090 GN=Rab18 PE=1 SV=2	5.06	23320.3	587.272	P35293	4	21.84	0.0026	RAB18_MOUSE													0	0	0	0	0	0	0	0	0	0	0	0
Lamina-associated polypeptide 2_ isoforms beta/delta/epsilon/gamma OS=Mus musculus OX=10090 GN=Tmpo PE=1 SV=4	10.03	50429.8	582.517	Q61029	3	8.85	0.0026	LAP2B_MOUSE													0	0	0	0	0	0	0	0	0	0	0	0
Heterogeneous nuclear ribonucleoprotein A/B OS=Mus musculus OX=10090 GN=Hnrnpab PE=1 SV=1	8.16	30945.4	581.204	Q99020	2	9.47	0.0026	ROAA_MOUSE													0	0	0	0	0	0	0	0	0	0	0	0
Neuroendocrine convertase 1 OS=Mus musculus OX=10090 GN=Pcsk1 PE=1 SV=1	6	84801.3	581.159	P63239	9	10.76	0.0026	NEC1_MOUSE													0	0	0	0	0	0	0	0	0	0	0	0
Cullin-associated NEDD8-dissociated protein 1 OS=Mus musculus OX=10090 GN=Cand1 PE=1 SV=2	5.42	138043	578.04	Q6ZQ38	11	7.15	0.0026	CAND1_MOUSE													0	0	0	0	0	0	0	0	0	0	0	0
Actin-related protein 2/3 complex subunit 3 OS=Mus musculus OX=10090 GN=Arpc3 PE=1 SV=3	8.83	20752.8	569.28	Q9JM76	2	10.11	0.0026	ARPC3_MOUSE													0	0	0	0	0	0	0	0	0	0	0	0
T-complex protein 1 subunit gamma OS=Mus musculus OX=10090 GN=Cct3 PE=1 SV=1	6.29	61200.4	566.679	P80318	8	14.86	0.0026	TCPG_MOUSE													0	0	0	0	0	0	0	0	0	0	0	0
ATP synthase subunit delta_ mitochondrial OS=Mus musculus OX=10090 GN=Atp5f1d PE=1 SV=1	4.8	17600.1	563.463	Q9D3D9	2	12.5	0.0026	ATPD_MOUSE													0	0	0	0	0	0	0	0	0	0	0	0
Proteasome subunit beta type-3 OS=Mus musculus OX=10090 GN=Psmb3 PE=1 SV=1	6.17	23250.1	562.745	Q9R1P1	2	11.22	0.0026	PSB3_MOUSE													0	0	0	0	0	0	0	0	0	0	0	0
116 kDa U5 small nuclear ribonucleoprotein component OS=Mus musculus OX=10090 GN=Eftud2 PE=1 SV=1	4.67	110330	561.629	O08810	6	5.66	0.0026	U5S1_MOUSE													0	0	0	0	0	0	0	0	0	0	0	0
Glutathione S-transferase Mu 2 OS=Mus musculus OX=10090 GN=Gstm2 PE=1 SV=2	7.24	25887.9	553.719	P15626	6	24.77	0.0026	GSTM2_MOUSE													0	0	0	0	0	0	0	0	0	0	0	0
Actin-related protein 2 OS=Mus musculus OX=10090 GN=Actr2 PE=1 SV=1	6.33	45046	552.755	P61161	1	1.78	0.0026	ARP2_MOUSE													0	0	0	0	0	0	0	0	0	0	0	0
cAMP-dependent protein kinase type I-alpha regulatory subunit OS=Mus musculus OX=10090 GN=Prkar1a PE=1 SV=3	5.09	43470.3	549.906	Q9DBC7	6	17.06	0.0026	KAP0_MOUSE													0	0	0	0	0	0	0	0	0	0	0	0
Splicing factor_ proline- and glutamine-rich OS=Mus musculus OX=10090 GN=Sfpq PE=1 SV=1	9.95	75555.9	549.678	Q8VIJ6	5	7.58	0.0026	SFPQ_MOUSE													0	0	0	0	0	0	0	0	0	0	0	0
Coactosin-like protein OS=Mus musculus OX=10090 GN=Cotl1 PE=1 SV=3	5.05	16058	545.95	Q9CQI6	5	30.99	0.0026	COTL1_MOUSE													0	0	0	0	0	0	0	0	0	0	0	0
LIM and SH3 domain protein 1 OS=Mus musculus OX=10090 GN=Lasp1 PE=1 SV=1	6.7	30393.6	545.937	Q61792	2	6.46	0.0026	LASP1_MOUSE													0	0	0	0	0	0	0	0	0	0	0	0
Phosphatidylinositide phosphatase SAC1 OS=Mus musculus OX=10090 GN=Sacm1l PE=1 SV=1	6.92	67514.2	544.932	Q9EP69	8	10.9	0.0026	SAC1_MOUSE													0	0	0	0	0	0	0	0	0	0	0	0
Insulin receptor-related protein OS=Mus musculus OX=10090 GN=Insrr PE=1 SV=2	6.22	147384	544.895	Q9WTL4	1	0.62	0.0026	INSRR_MOUSE													0	0	0	0	0	0	0	0	0	0	0	0
60S ribosomal protein L14 OS=Mus musculus OX=10090 GN=Rpl14 PE=1 SV=3	11.7	23678.2	542.265	Q9CR57	2	11.52	0.0026	RL14_MOUSE													0	0	0	0	0	0	0	0	0	0	0	0
Random Sequence 5600	5.14	41196.1	540.486	RANDOM5600	1	2.17	0.0047	RANDOM5600													0	0	0	0	0	0	0	0	0	0	0	0
Polypyrimidine tract-binding protein 1 OS=Mus musculus OX=10090 GN=Ptbp1 PE=1 SV=2	8.51	56706.3	540.127	P17225	2	3.42	0.0047	PTBP1_MOUSE													0	0	0	0	0	0	0	0	0	0	0	0
High mobility group protein B1 OS=Mus musculus OX=10090 GN=Hmgb1 PE=1 SV=2	5.45	25064.9	539.189	P63158	4	16.28	0.0047	HMGB1_MOUSE													0	0	0	0	0	0	0	0	0	0	0	0
RNA binding motif protein_ X-linked-like-1 OS=Mus musculus OX=10090 GN=Rbmxl1 PE=2 SV=1	10.3	42161.7	538.369	Q91VM5	4	12.89	0.0047	RMXL1_MOUSE													0	0	0	0	0	0	0	0	0	0	0	0
Alcohol dehydrogenase 1 OS=Mus musculus OX=10090 GN=Adh1 PE=1 SV=2	8.02	40626.9	538.335	P00329	3	7.47	0.0047	ADH1_MOUSE													0	0	0	0	0	0	0	0	0	0	0	0
Erlin-2 OS=Mus musculus OX=10090 GN=Erlin2 PE=1 SV=1	5.22	38100.7	534.178	Q8BFZ9	2	7.06	0.0047	ERLN2_MOUSE													0	0	0	0	0	0	0	0	0	0	0	0
ELAV-like protein 1 OS=Mus musculus OX=10090 GN=Elavl1 PE=1 SV=2	9.42	36340.1	531.365	P70372	3	10.74	0.0047	ELAV1_MOUSE													0	0	0	0	0	0	0	0	0	0	0	0
Coatomer subunit delta OS=Mus musculus OX=10090 GN=Arcn1 PE=1 SV=2	5.85	57685.7	522.687	Q5XJY5	8	14.87	0.0047	COPD_MOUSE													0	0	0	0	0	0	0	0	0	0	0	0
Signal recognition particle receptor subunit beta OS=Mus musculus OX=10090 GN=Srprb PE=1 SV=1	9.83	29750.1	511.417	P47758	3	17.1	0.0047	SRPRB_MOUSE													0	0	0	0	0	0	0	0	0	0	0	0
Probable ATP-dependent RNA helicase DDX17 OS=Mus musculus OX=10090 GN=Ddx17 PE=1 SV=1	8.66	73026.9	511.296	Q501J6	8	12.46	0.0047	DDX17_MOUSE													0	0	0	0	0	0	0	0	0	0	0	0
26S proteasome non-ATPase regulatory subunit 11 OS=Mus musculus OX=10090 GN=Psmd11 PE=1 SV=3	6.07	47722	510.447	Q8BG32	3	7.58	0.0047	PSD11_MOUSE													0	0	0	0	0	0	0	0	0	0	0	0
Poly(rC)-binding protein 1 OS=Mus musculus OX=10090 GN=Pcbp1 PE=1 SV=1	6.75	38011.1	505.828	P60335	3	9.27	0.0047	PCBP1_MOUSE													0	0	0	0	0	0	0	0	0	0	0	0
Myosin-9 OS=Mus musculus OX=10090 GN=Myh9 PE=1 SV=4	5.39	227570	504.896	Q8VDD5	19	9.69	0.0047	MYH9_MOUSE													0	0	0	0	0	0	0	0	0	0	0	0
ATP synthase subunit gamma_ mitochondrial OS=Mus musculus OX=10090 GN=Atp5f1c PE=1 SV=1	9.48	33000	499.463	Q91VR2	4	13.09	0.0047	ATPG_MOUSE													0	0	0	0	0	0	0	0	0	0	0	0
Sarcoplasmic/endoplasmic reticulum calcium ATPase 1 OS=Mus musculus OX=10090 GN=Atp2a1 PE=1 SV=1	4.94	110794	499.13	Q8R429	10	9.56	0.0047	AT2A1_MOUSE													0	0	0	0	0	0	0	0	0	0	0	0
Lamin-B1 OS=Mus musculus OX=10090 GN=Lmnb1 PE=1 SV=3	4.92	67013.8	496.523	P14733	9	14.46	0.0047	LMNB1_MOUSE													0	0	0	0	0	0	0	0	0	0	0	0
Importin subunit beta-1 OS=Mus musculus OX=10090 GN=Kpnb1 PE=1 SV=2	4.49	98438.9	494.354	P70168	6	7.31	0.0047	IMB1_MOUSE													0	0	0	0	0	0	0	0	0	0	0	0
Dihydrolipoyllysine-residue acetyltransferase component of pyruvate dehydrogenase complex_ mitochondrial OS=Mus musculus OX=10090 GN=Dlat PE=1 SV=2	8.71	68512.1	493.277	Q8BMF4	4	5.3	0.0047	ODP2_MOUSE													0	0	0	0	0	0	0	0	0	0	0	0
Thioredoxin reductase 1_ cytoplasmic OS=Mus musculus OX=10090 GN=Txnrd1 PE=1 SV=3	7.24	68131.4	489.457	Q9JMH6	2	3.43	0.0047	TRXR1_MOUSE													0	0	0	0	0	0	0	0	0	0	0	0
Cytosolic 5'-nucleotidase 3A OS=Mus musculus OX=10090 GN=Nt5c3a PE=1 SV=4	6.24	37594.4	487.966	Q9D020	4	13.9	0.0047	5NT3A_MOUSE													0	0	0	0	0	0	0	0	0	0	0	0
40S ribosomal protein S12 OS=Mus musculus OX=10090 GN=Rps12 PE=1 SV=2	7.04	14867.1	486.088	P63323	2	13.64	0.0047	RS12_MOUSE													0	0	0	0	0	0	0	0	0	0	0	0
Spermidine synthase OS=Mus musculus OX=10090 GN=Srm PE=1 SV=1	5.18	34565.3	485.76	Q64674	2	7.62	0.0047	SPEE_MOUSE													0	0	0	0	0	0	0	0	0	0	0	0
Proteasome subunit alpha type-2 OS=Mus musculus OX=10090 GN=Psma2 PE=1 SV=3	7.32	26040.7	484.247	P49722	3	8.12	0.0047	PSA2_MOUSE													0	0	0	0	0	0	0	0	0	0	0	0
Peptidyl-prolyl cis-trans isomerase FKBP4 OS=Mus musculus OX=10090 GN=Fkbp4 PE=1 SV=5	5.42	51971.7	483.566	P30416	8	13.76	0.0047	FKBP4_MOUSE													0	0	0	0	0	0	0	0	0	0	0	0
Electron transfer flavoprotein-ubiquinone oxidoreductase_ mitochondrial OS=Mus musculus OX=10090 GN=Etfdh PE=1 SV=1	7.31	68946.4	482.724	Q921G7	4	6.66	0.0047	ETFD_MOUSE													0	0	0	0	0	0	0	0	0	0	0	0
Serine/arginine-rich splicing factor 6 OS=Mus musculus OX=10090 GN=Srsf6 PE=1 SV=1	11.96	39139.4	480.446	Q3TWW8	5	11.5	0.0047	SRSF6_MOUSE													0	0	0	0	0	0	0	0	0	0	0	0
Heterogeneous nuclear ribonucleoprotein Q OS=Mus musculus OX=10090 GN=Syncrip PE=1 SV=2	8.86	69860.9	479.606	Q7TMK9	6	13.48	0.0047	HNRPQ_MOUSE													0	0	0	0	0	0	0	0	0	0	0	0
NADPH--cytochrome P450 reductase OS=Mus musculus OX=10090 GN=Por PE=1 SV=2	5.21	77443.3	478.736	P37040	7	9.29	0.0047	NCPR_MOUSE													0	0	0	0	0	0	0	0	0	0	0	0
Eukaryotic translation initiation factor 3 subunit E OS=Mus musculus OX=10090 GN=Eif3e PE=1 SV=1	5.65	52620.1	473.066	P60229	4	8.99	0.0047	EIF3E_MOUSE													0	0	0	0	0	0	0	0	0	0	0	0
S-adenosylhomocysteine hydrolase-like protein 1 OS=Mus musculus OX=10090 GN=Ahcyl1 PE=1 SV=1	6.51	60035.1	469.13	Q80SW1	1	2.26	0.0047	SAHH2_MOUSE													0	0	0	0	0	0	0	0	0	0	0	0
Secretogranin-1 OS=Mus musculus OX=10090 GN=Chgb PE=1 SV=2	4.83	78083.1	464.054	P16014	2	2.95	0.0047	SCG1_MOUSE													0	0	0	0	0	0	0	0	0	0	0	0
Annexin A1 OS=Mus musculus OX=10090 GN=Anxa1 PE=1 SV=2	7.19	39019.5	461.868	P10107	3	8.67	0.0047	ANXA1_MOUSE													0	0	0	0	0	0	0	0	0	0	0	0
Ubiquitin-like modifier-activating enzyme 1 OS=Mus musculus OX=10090 GN=Uba1 PE=1 SV=1	5.31	119007	460.4	Q02053	12	13.14	0.0047	UBA1_MOUSE													0	0	0	0	0	0	0	0	0	0	0	0
Serine/arginine-rich splicing factor 7 OS=Mus musculus OX=10090 GN=Srsf7 PE=1 SV=1	12.37	31045.7	457.82	Q8BL97	1	3.37	0.0047	SRSF7_MOUSE													0	0	0	0	0	0	0	0	0	0	0	0
Succinate--CoA ligase [ADP-forming] subunit beta_ mitochondrial OS=Mus musculus OX=10090 GN=Sucla2 PE=1 SV=2	6.65	50456.2	454.62	Q9Z2I9	5	10.15	0.0047	SUCB1_MOUSE													0	0	0	0	0	0	0	0	0	0	0	0
rRNA 2'-O-methyltransferase fibrillarin OS=Mus musculus OX=10090 GN=Fbl PE=1 SV=2	10.86	34420.9	451.514	P35550	2	5.81	0.0047	FBRL_MOUSE													0	0	0	0	0	0	0	0	0	0	0	0
Dipeptidyl peptidase 2 OS=Mus musculus OX=10090 GN=Dpp7 PE=1 SV=2	5.02	56823.9	449.227	Q9ET22	5	10.67	0.0047	DPP2_MOUSE													0	0	0	0	0	0	0	0	0	0	0	0
Core histone macro-H2A.2 OS=Mus musculus OX=10090 GN=H2afy2 PE=1 SV=3	10.38	40320.4	444.445	Q8CCK0	2	4.57	0.0047	H2AW_MOUSE													0	0	0	0	0	0	0	0	0	0	0	0
Random Sequence 10694	7.33	60291.3	440.184	RANDOM10694	1	1.51	0.0065	RANDOM10694													0	0	0	0	0	0	0	0	0	0	0	0
Eukaryotic translation initiation factor 4 gamma 2 OS=Mus musculus OX=10090 GN=Eif4g2 PE=1 SV=2	6.75	102619	438.298	Q62448	2	2.32	0.0065	IF4G2_MOUSE													0	0	0	0	0	0	0	0	0	0	0	0
Glycerol-3-phosphate dehydrogenase_ mitochondrial OS=Mus musculus OX=10090 GN=Gpd2 PE=1 SV=2	6.18	81467.1	432.357	Q64521	11	17.33	0.0065	GPDM_MOUSE													0	0	0	0	0	0	0	0	0	0	0	0
Nucleolar RNA helicase 2 OS=Mus musculus OX=10090 GN=Ddx21 PE=1 SV=3	9.72	94178.6	412.739	Q9JIK5	3	3.29	0.0065	DDX21_MOUSE													0	0	0	0	0	0	0	0	0	0	0	0
Protein S100-A11 OS=Mus musculus OX=10090 GN=S100a11 PE=1 SV=1	5.11	11253.8	410.302	P50543	2	10.2	0.0065	S10AB_MOUSE													0	0	0	0	0	0	0	0	0	0	0	0
Nucleobindin-1 OS=Mus musculus OX=10090 GN=Nucb1 PE=1 SV=2	4.81	53408.8	404.381	Q02819	1	2.18	0.0065	NUCB1_MOUSE													0	0	0	0	0	0	0	0	0	0	0	0
T-complex protein 1 subunit zeta OS=Mus musculus OX=10090 GN=Cct6a PE=1 SV=3	6.69	58460.6	403.229	P80317	9	14.69	0.0065	TCPZ_MOUSE													0	0	0	0	0	0	0	0	0	0	0	0
Sulfide:quinone oxidoreductase_ mitochondrial OS=Mus musculus OX=10090 GN=Sqor PE=1 SV=3	9.43	50738.7	402.469	Q9R112	4	10.22	0.0065	SQOR_MOUSE													0	0	0	0	0	0	0	0	0	0	0	0
RNA-binding protein 39 OS=Mus musculus OX=10090 GN=Rbm39 PE=1 SV=2	10.73	59691.9	399.816	Q8VH51	4	8.68	0.0065	RBM39_MOUSE													0	0	0	0	0	0	0	0	0	0	0	0
Dihydrolipoyllysine-residue succinyltransferase component of 2-oxoglutarate dehydrogenase complex_ mitochondrial OS=Mus musculus OX=10090 GN=Dlst PE=1 SV=1	9.36	49336.8	398.364	Q9D2G2	1	1.76	0.0065	ODO2_MOUSE													0	0	0	0	0	0	0	0	0	0	0	0
Lysosome-associated membrane glycoprotein 1 OS=Mus musculus OX=10090 GN=Lamp1 PE=1 SV=2	8.44	44321.4	397.525	P11438	1	2.71	0.0065	LAMP1_MOUSE													0	0	0	0	0	0	0	0	0	0	0	0
Staphylococcal nuclease domain-containing protein 1 OS=Mus musculus OX=10090 GN=Snd1 PE=1 SV=1	7.12	102773	397.389	Q78PY7	12	12.97	0.0065	SND1_MOUSE													0	0	0	0	0	0	0	0	0	0	0	0
Succinate--CoA ligase [GDP-forming] subunit beta_ mitochondrial OS=Mus musculus OX=10090 GN=Suclg2 PE=1 SV=3	6.67	47125.2	395.584	Q9Z2I8	5	10.85	0.0065	SUCB2_MOUSE													0	0	0	0	0	0	0	0	0	0	0	0
Glycine--tRNA ligase OS=Mus musculus OX=10090 GN=Gars1 PE=1 SV=1	6.25	82676.3	393.954	Q9CZD3	8	11.11	0.0065	GARS_MOUSE													0	0	0	0	0	0	0	0	0	0	0	0
cAMP-dependent protein kinase catalytic subunit beta OS=Mus musculus OX=10090 GN=Prkacb PE=1 SV=2	8.88	40879	391.171	P68181	3	6.84	0.0065	KAPCB_MOUSE													0	0	0	0	0	0	0	0	0	0	0	0
Ras GTPase-activating-like protein IQGAP1 OS=Mus musculus OX=10090 GN=Iqgap1 PE=1 SV=2	6.07	189541	390.238	Q9JKF1	8	4.53	0.0065	IQGA1_MOUSE													0	0	0	0	0	0	0	0	0	0	0	0
Adipocyte plasma membrane-associated protein OS=Mus musculus OX=10090 GN=Apmap PE=1 SV=1	5.93	46605.5	388.449	Q9D7N9	4	9.88	0.0065	APMAP_MOUSE													0	0	0	0	0	0	0	0	0	0	0	0
Interleukin enhancer-binding factor 2 OS=Mus musculus OX=10090 GN=Ilf2 PE=1 SV=1	5.01	43290.3	387.8	Q9CXY6	4	14.36	0.0065	ILF2_MOUSE													0	0	0	0	0	0	0	0	0	0	0	0
Lamin-B2 OS=Mus musculus OX=10090 GN=Lmnb2 PE=1 SV=2	5.25	67432.2	387.481	P21619	8	12.08	0.0065	LMNB2_MOUSE													0	0	0	0	0	0	0	0	0	0	0	0
MICOS complex subunit Mic26 OS=Mus musculus OX=10090 GN=Apoo PE=1 SV=2	9.61	22718.1	379.309	Q9DCZ4	2	13.13	0.0065	MIC26_MOUSE													0	0	0	0	0	0	0	0	0	0	0	0
T-complex protein 1 subunit epsilon OS=Mus musculus OX=10090 GN=Cct5 PE=1 SV=1	5.65	60080.5	378.094	P80316	6	10.35	0.0065	TCPE_MOUSE													0	0	0	0	0	0	0	0	0	0	0	0
Coatomer subunit beta OS=Mus musculus OX=10090 GN=Copb1 PE=1 SV=1	5.63	108207	376.826	Q9JIF7	4	4.83	0.0065	COPB_MOUSE													0	0	0	0	0	0	0	0	0	0	0	0
Transmembrane protein 163 OS=Mus musculus OX=10090 GN=Tmem163 PE=1 SV=1	7.99	31364.4	375.037	Q8C996	2	4.86	0.0065	TM163_MOUSE													0	0	0	0	0	0	0	0	0	0	0	0
2-oxoglutarate dehydrogenase_ mitochondrial OS=Mus musculus OX=10090 GN=Ogdh PE=1 SV=3	6.4	117647	372.548	Q60597	5	5.67	0.0065	ODO1_MOUSE													0	0	0	0	0	0	0	0	0	0	0	0
cAMP-dependent protein kinase catalytic subunit alpha OS=Mus musculus OX=10090 GN=Prkaca PE=1 SV=3	9.23	40684.7	372.424	P05132	3	7.12	0.0065	KAPCA_MOUSE													0	0	0	0	0	0	0	0	0	0	0	0
Mitogen-activated protein kinase 3 OS=Mus musculus OX=10090 GN=Mapk3 PE=1 SV=5	6.18	43408.7	368.709	Q63844	2	6.84	0.0065	MK03_MOUSE													0	0	0	0	0	0	0	0	0	0	0	0
Isocitrate dehydrogenase [NAD] subunit alpha_ mitochondrial OS=Mus musculus OX=10090 GN=Idh3a PE=1 SV=1	6.3	40095	368.135	Q9D6R2	4	10.93	0.0065	IDH3A_MOUSE													0	0	0	0	0	0	0	0	0	0	0	0
Lupus La protein homolog OS=Mus musculus OX=10090 GN=Ssb PE=1 SV=1	10.47	47927.6	364.095	P32067	4	8.67	0.0065	LA_MOUSE													0	0	0	0	0	0	0	0	0	0	0	0
4-trimethylaminobutyraldehyde dehydrogenase OS=Mus musculus OX=10090 GN=Aldh9a1 PE=1 SV=1	6.65	54484.3	363.1	Q9JLJ2	4	8.3	0.0065	AL9A1_MOUSE													0	0	0	0	0	0	0	0	0	0	0	0
Random Sequence 2469	7.61	49388.4	360.976	RANDOM2469	1	2.3	0.0081	RANDOM2469													0	0	0	0	0	0	0	0	0	0	0	0
Serpin B6 OS=Mus musculus OX=10090 GN=Serpinb6 PE=1 SV=1	5.43	42941.2	360.542	Q60854	1	2.12	0.0081	SPB6_MOUSE													0	0	0	0	0	0	0	0	0	0	0	0
Sideroflexin-1 OS=Mus musculus OX=10090 GN=Sfxn1 PE=1 SV=3	9.6	35934.6	359.536	Q99JR1	5	18.32	0.0081	SFXN1_MOUSE													0	0	0	0	0	0	0	0	0	0	0	0
Annexin A7 OS=Mus musculus OX=10090 GN=Anxa7 PE=1 SV=2	5.82	50210.5	353.273	Q07076	5	10.15	0.0081	ANXA7_MOUSE													0	0	0	0	0	0	0	0	0	0	0	0
NADH-ubiquinone oxidoreductase 75 kDa subunit_ mitochondrial OS=Mus musculus OX=10090 GN=Ndufs1 PE=1 SV=2	5.38	80803.5	350.971	Q91VD9	9	12.93	0.0081	NDUS1_MOUSE													0	0	0	0	0	0	0	0	0	0	0	0
MICOS complex subunit Mic19 OS=Mus musculus OX=10090 GN=Chchd3 PE=1 SV=1	8.54	26562.7	350.342	Q9CRB9	2	10.13	0.0081	MIC19_MOUSE													0	0	0	0	0	0	0	0	0	0	0	0
UDP-glucose:glycoprotein glucosyltransferase 1 OS=Mus musculus OX=10090 GN=Uggt1 PE=1 SV=4	5.28	177118	350.146	Q6P5E4	15	8.9	0.0081	UGGG1_MOUSE													0	0	0	0	0	0	0	0	0	0	0	0
Protein transport protein Sec23B OS=Mus musculus OX=10090 GN=Sec23b PE=1 SV=1	6.56	87349.7	348.125	Q9D662	3	4.04	0.0081	SC23B_MOUSE													0	0	0	0	0	0	0	0	0	0	0	0
Electron transfer flavoprotein subunit alpha_ mitochondrial OS=Mus musculus OX=10090 GN=Etfa PE=1 SV=2	8.5	35351.6	347.836	Q99LC5	3	10.51	0.0081	ETFA_MOUSE													0	0	0	0	0	0	0	0	0	0	0	0
Fructose-bisphosphate aldolase C OS=Mus musculus OX=10090 GN=Aldoc PE=1 SV=4	6.77	39794.1	346.342	P05063	2	5.79	0.0081	ALDOC_MOUSE													0	0	0	0	0	0	0	0	0	0	0	0
DNA-(apurinic or apyrimidinic site) lyase OS=Mus musculus OX=10090 GN=Apex1 PE=1 SV=2	7.91	35889.6	342.313	P28352	3	11.67	0.0081	APEX1_MOUSE													0	0	0	0	0	0	0	0	0	0	0	0
Mitochondrial carrier homolog 2 OS=Mus musculus OX=10090 GN=Mtch2 PE=1 SV=1	8.2	34126.5	341.264	Q791V5	3	7.92	0.0081	MTCH2_MOUSE													0	0	0	0	0	0	0	0	0	0	0	0
Transmembrane protein 65 OS=Mus musculus OX=10090 GN=Tmem65 PE=1 SV=1	7.75	25203.3	339.772	Q4VAE3	1	4.7	0.0081	TMM65_MOUSE													0	0	0	0	0	0	0	0	0	0	0	0
26S proteasome regulatory subunit 7 OS=Mus musculus OX=10090 GN=Psmc2 PE=1 SV=5	5.6	49047.2	338.25	P46471	2	5.08	0.0081	PRS7_MOUSE													0	0	0	0	0	0	0	0	0	0	0	0
Non-POU domain-containing octamer-binding protein OS=Mus musculus OX=10090 GN=Nono PE=1 SV=3	9.51	54655.1	336.164	Q99K48	4	7.19	0.0081	NONO_MOUSE													0	0	0	0	0	0	0	0	0	0	0	0
Pyruvate dehydrogenase E1 component subunit alpha_ somatic form_ mitochondrial OS=Mus musculus OX=10090 GN=Pdha1 PE=1 SV=1	8.14	43916.1	313.005	P35486	3	6.92	0.0081	ODPA_MOUSE													0	0	0	0	0	0	0	0	0	0	0	0
Programmed cell death 6-interacting protein OS=Mus musculus OX=10090 GN=Pdcd6ip PE=1 SV=3	6.12	96594.6	312.04	Q9WU78	3	3.11	0.0081	PDC6I_MOUSE													0	0	0	0	0	0	0	0	0	0	0	0
T-complex protein 1 subunit beta OS=Mus musculus OX=10090 GN=Cct2 PE=1 SV=4	5.98	57819.5	311.251	P80314	3	5.23	0.0081	TCPB_MOUSE													0	0	0	0	0	0	0	0	0	0	0	0
Y-box-binding protein 1 OS=Mus musculus OX=10090 GN=Ybx1 PE=1 SV=3	10.29	35730	308.062	P62960	2	8.39	0.0081	YBOX1_MOUSE													0	0	0	0	0	0	0	0	0	0	0	0
Synaptotagmin-like protein 4 OS=Mus musculus OX=10090 GN=Sytl4 PE=1 SV=1	9.15	76705.9	307.269	Q9R0Q1	2	2.97	0.0081	SYTL4_MOUSE													0	0	0	0	0	0	0	0	0	0	0	0
Histidine--tRNA ligase_ cytoplasmic OS=Mus musculus OX=10090 GN=Hars PE=1 SV=2	5.67	57945.7	305.076	Q61035	2	3.73	0.0081	SYHC_MOUSE													0	0	0	0	0	0	0	0	0	0	0	0
Cathepsin Z OS=Mus musculus OX=10090 GN=Ctsz PE=1 SV=1	6.17	34680.6	303.332	Q9WUU7	2	7.19	0.0081	CATZ_MOUSE													0	0	0	0	0	0	0	0	0	0	0	0
C-1-tetrahydrofolate synthase_ cytoplasmic OS=Mus musculus OX=10090 GN=Mthfd1 PE=1 SV=4	6.75	101884	297.287	Q922D8	12	13.37	0.0081	C1TC_MOUSE													0	0	0	0	0	0	0	0	0	0	0	0
Probable aminopeptidase NPEPL1 OS=Mus musculus OX=10090 GN=Npepl1 PE=1 SV=1	6.42	56852.6	294.438	Q6NSR8	1	2.29	0.0081	PEPL1_MOUSE													0	0	0	0	0	0	0	0	0	0	0	0
Phosphomannomutase 2 OS=Mus musculus OX=10090 GN=Pmm2 PE=1 SV=1	6.01	27998.8	292.922	Q9Z2M7	1	4.55	0.0081	PMM2_MOUSE													0	0	0	0	0	0	0	0	0	0	0	0
Lactoylglutathione lyase OS=Mus musculus OX=10090 GN=Glo1 PE=1 SV=3	5.08	20980.7	291.601	Q9CPU0	1	3.8	0.0081	LGUL_MOUSE													0	0	0	0	0	0	0	0	0	0	0	0
Sorcin OS=Mus musculus OX=10090 GN=Sri PE=1 SV=1	5.17	21912.4	288.203	Q6P069	1	5.56	0.0081	SORCN_MOUSE													0	0	0	0	0	0	0	0	0	0	0	0
UMP-CMP kinase OS=Mus musculus OX=10090 GN=Cmpk1 PE=1 SV=1	5.53	22393.5	285.487	Q9DBP5	2	12.24	0.0081	KCY_MOUSE													0	0	0	0	0	0	0	0	0	0	0	0
Tyrosine--tRNA ligase_ cytoplasmic OS=Mus musculus OX=10090 GN=Yars PE=1 SV=3	6.62	59447.6	283.173	Q91WQ3	11	17.23	0.0081	SYYC_MOUSE													0	0	0	0	0	0	0	0	0	0	0	0
Heat shock 70 kDa protein 4 OS=Mus musculus OX=10090 GN=Hspa4 PE=1 SV=1	4.97	94931.2	282.962	Q61316	7	9.04	0.0081	HSP74_MOUSE													0	0	0	0	0	0	0	0	0	0	0	0
Random Sequence 8553	6.17	79766.6	282.74	RANDOM8553	3	3.02	0.0096	RANDOM8553													0	0	0	0	0	0	0	0	0	0	0	0
Exocyst complex component 5 OS=Mus musculus OX=10090 GN=Exoc5 PE=1 SV=2	6.3	82764.5	273.935	Q3TPX4	2	2.82	0.0096	EXOC5_MOUSE													0	0	0	0	0	0	0	0	0	0	0	0
Stress-induced-phosphoprotein 1 OS=Mus musculus OX=10090 GN=Stip1 PE=1 SV=1	6.42	63209.5	272.414	Q60864	5	9.94	0.0096	STIP1_MOUSE													0	0	0	0	0	0	0	0	0	0	0	0
Protein INCA1 OS=Mus musculus OX=10090 GN=Inca1 PE=1 SV=1	7.96	26648	269.257	Q6PKN7	1	3.9	0.0096	INCA1_MOUSE													0	0	0	0	0	0	0	0	0	0	0	0
4-aminobutyrate aminotransferase_ mitochondrial OS=Mus musculus OX=10090 GN=Abat PE=1 SV=1	8.02	57136.3	265.767	P61922	2	4.2	0.0096	GABT_MOUSE													0	0	0	0	0	0	0	0	0	0	0	0
Transmembrane 9 superfamily member 3 OS=Mus musculus OX=10090 GN=Tm9sf3 PE=1 SV=1	6.88	68286.3	263.81	Q9ET30	4	6.64	0.0096	TM9S3_MOUSE													0	0	0	0	0	0	0	0	0	0	0	0
Carbamoyl-phosphate synthase [ammonia]_ mitochondrial OS=Mus musculus OX=10090 GN=Cps1 PE=1 SV=2	6.51	165816	259.582	Q8C196	9	5.33	0.0096	CPSM_MOUSE													0	0	0	0	0	0	0	0	0	0	0	0
Aspartate--tRNA ligase_ cytoplasmic OS=Mus musculus OX=10090 GN=Dars PE=1 SV=2	6.07	57603.6	256.523	Q922B2	8	14.77	0.0096	SYDC_MOUSE													0	0	0	0	0	0	0	0	0	0	0	0
Proteasome subunit beta type-4 OS=Mus musculus OX=10090 GN=Psmb4 PE=1 SV=1	5.32	29230.2	251.85	P99026	2	7.2	0.0096	PSB4_MOUSE													0	0	0	0	0	0	0	0	0	0	0	0
26S proteasome non-ATPase regulatory subunit 13 OS=Mus musculus OX=10090 GN=Psmd13 PE=1 SV=1	5.36	43151.6	248.227	Q9WVJ2	6	13.56	0.0096	PSD13_MOUSE													0	0	0	0	0	0	0	0	0	0	0	0
Dehydrogenase/reductase SDR family member 7 OS=Mus musculus OX=10090 GN=Dhrs7 PE=1 SV=2	8.37	38566.7	234.152	Q9CXR1	3	7.99	0.0096	DHRS7_MOUSE													0	0	0	0	0	0	0	0	0	0	0	0
Carbonyl reductase [NADPH] 1 OS=Mus musculus OX=10090 GN=Cbr1 PE=1 SV=3	8.41	30926.4	229.795	P48758	3	8.66	0.0096	CBR1_MOUSE													0	0	0	0	0	0	0	0	0	0	0	0
Eukaryotic translation initiation factor 2 subunit 2 OS=Mus musculus OX=10090 GN=Eif2s2 PE=1 SV=1	5.46	38434.3	210.326	Q99L45	3	8.76	0.0096	IF2B_MOUSE													0	0	0	0	0	0	0	0	0	0	0	0
Leukotriene A-4 hydrolase OS=Mus musculus OX=10090 GN=Lta4h PE=1 SV=4	5.99	69678.3	210.134	P24527	2	3.93	0.0096	LKHA4_MOUSE													0	0	0	0	0	0	0	0	0	0	0	0
T-complex protein 1 subunit eta OS=Mus musculus OX=10090 GN=Cct7 PE=1 SV=1	7.79	60165.5	207.888	P80313	3	4.78	0.0096	TCPH_MOUSE													0	0	0	0	0	0	0	0	0	0	0	0
Alpha-soluble NSF attachment protein OS=Mus musculus OX=10090 GN=Napa PE=1 SV=1	5.16	33645.9	194.829	Q9DB05	2	8.47	0.0096	SNAA_MOUSE													0	0	0	0	0	0	0	0	0	0	0	0
Obg-like ATPase 1 OS=Mus musculus OX=10090 GN=Ola1 PE=1 SV=1	7.85	44957.7	190.437	Q9CZ30	3	6.82	0.0096	OLA1_MOUSE													0	0	0	0	0	0	0	0	0	0	0	0
RNA transcription_ translation and transport factor protein OS=Mus musculus OX=10090 GN=RTRAF PE=1 SV=1	6.48	28266.3	187.224	Q9CQE8	2	7.38	0.0096	RTRAF_MOUSE													0	0	0	0	0	0	0	0	0	0	0	0
Chitinase domain-containing protein 1 OS=Mus musculus OX=10090 GN=Chid1 PE=1 SV=1	8	45076.8	181.036	Q922Q9	2	4.83	0.0096	CHID1_MOUSE													0	0	0	0	0	0	0	0	0	0	0	0
START domain-containing protein 10 OS=Mus musculus OX=10090 GN=Stard10 PE=1 SV=1	6.76	33350.7	178.897	Q9JMD3	1	4.12	0.0096	STA10_MOUSE													0	0	0	0	0	0	0	0	0	0	0	0
Inosine-5'-monophosphate dehydrogenase 1 OS=Mus musculus OX=10090 GN=Impdh1 PE=1 SV=2	6.37	55620.8	172.048	P50096	2	3.7	0.0096	IMDH1_MOUSE													0	0	0	0	0	0	0	0	0	0	0	0

## Sheet: ppm
									QC	QC	QC	QC	QC	QC	QC	QC	QC	QC	QC	QC	QC	QC	QC	QC	QC	QC	QC	QC	QC	QC	QC	QC
description	IEP	mw	max score	accession	reported peptides	sequence coverage	FDR level	entry	new sample 2 1	new sample 3 1	new sample 4 1	new sample 5 1	new sample 6 1	new sample 7 1	new sample 8 1	new sample 9 1	new sample 13 1	new sample 1 1	new sample 10 1	new sample 11 1	AVERAGE new sample 2	AVERAGE new sample 3	AVERAGE new sample 4	AVERAGE new sample 5	AVERAGE new sample 6	AVERAGE new sample 7	AVERAGE new sample 8	AVERAGE new sample 9	AVERAGE new sample 13	AVERAGE new sample 1	AVERAGE new sample 10	AVERAGE new sample 11
Histone H4 OS=Mus musculus OX=10090 GN=H4c1 PE=1 SV=2	11.89	11367.4	32672	P62806	9	60.19	0	H4_MOUSE	2727.46	3427.89	3158.77	5534.19	6325.28	7429.4	13027.9	8907.65	17377.5	24373.8	7328.63	3424.51	2727.46	3427.89	3158.77	5534.19	6325.28	7429.4	13027.9	8907.65	17377.5	24373.8	7328.63	3424.51
Glucagon OS=Mus musculus OX=10090 GN=Gcg PE=1 SV=1	5.28	20906.2	22490.8	P55095	8	40	0	GLUC_MOUSE	2756.86	5182.7	2190.56	1257.13	2794.01	1242.23	1827.66	3628.14	6194.99	2066.21	1616.96	23365.1	2756.86	5182.7	2190.56	1257.13	2794.01	1242.23	1827.66	3628.14	6194.99	2066.21	1616.96	23365.1
Protein disulfide-isomerase A3 OS=Mus musculus OX=10090 GN=Pdia3 PE=1 SV=2	5.83	57134.7	20433.4	P27773	26	49.31	0	PDIA3_MOUSE	22613.5	9474.98	9678.17	9548.39	12679.4	9589.14	10260.4	11868.3	19649.5	22294.3	1281.49	15233	22613.5	9474.98	9678.17	9548.39	12679.4	9589.14	10260.4	11868.3	19649.5	22294.3	1281.49	15233
Actin_ cytoplasmic 1 OS=Mus musculus OX=10090 GN=Actb PE=1 SV=1	5.15	42079	18308.7	P60710	21	53.07	0	ACTB_MOUSE	22480.7	10098.6	12153.7	21166	30072.9	25461.8	21069.2	20045.7	41275.5	61266.4	32520.7	32068.3	22480.7	10098.6	12153.7	21166	30072.9	25461.8	21069.2	20045.7	41275.5	61266.4	32520.7	32068.3
Endoplasmic reticulum chaperone BiP OS=Mus musculus OX=10090 GN=Hspa5 PE=1 SV=3	4.88	72536.2	17098.1	P20029	34	50.84	0	BIP_MOUSE	33428.2	15710.3	13041.5	10555.8	13532.6	10568.4	13227.2	15842	30215.6	28378.6	3458.09	30931	33428.2	15710.3	13041.5	10555.8	13532.6	10568.4	13227.2	15842	30215.6	28378.6	3458.09	30931
Islet amyloid polypeptide OS=Mus musculus OX=10090 GN=Iapp PE=3 SV=1	10.81	10192.8	16737.1	P12968	3	35.48	0	IAPP_MOUSE	347.41	1423.63	1004.6	851.338	1843.1	1960.33	1692.58	2299.65	2443.08	29118.8	163.796	11657.7	347.41	1423.63	1004.6	851.338	1843.1	1960.33	1692.58	2299.65	2443.08	29118.8	163.796	11657.7
Endoplasmin OS=Mus musculus OX=10090 GN=Hsp90b1 PE=1 SV=2	4.55	92761.1	15543.8	P08113	34	39.4	0	ENPL_MOUSE	25167.4	13995.5	15256.2	16067.7	21239.8	14465.5	17131.4	17358.4	32371.8	53928.6	6152.18	26841.1	25167.4	13995.5	15256.2	16067.7	21239.8	14465.5	17131.4	17358.4	32371.8	53928.6	6152.18	26841.1
Ubiquitin-60S ribosomal protein L40 OS=Mus musculus OX=10090 GN=Uba52 PE=1 SV=2	10.5	15013.5	14422	P62984	6	46.09	0	RL40_MOUSE	2309.46	2108.85	1757.91	1949.35	2058.46	2164.16	2893.55	2264.52	2939.85	7536.65	2153.33	748.581	2309.46	2108.85	1757.91	1949.35	2058.46	2164.16	2893.55	2264.52	2939.85	7536.65	2153.33	748.581
Peptide YY OS=Mus musculus OX=10090 GN=Pyy PE=3 SV=2	5.11	11120.8	13337.1	Q9EPS2	3	23.47	0	PYY_MOUSE		241.424	184.116	26.0302	62.4854	314.905	155.557	276.68	63.4934	2296.19		3187.62	0	241.424	184.116	26.0302	62.4854	314.905	155.557	276.68	63.4934	2296.19	0	3187.62
Actin_ gamma-enteric smooth muscle OS=Mus musculus OX=10090 GN=Actg2 PE=1 SV=1	5.17	42276.2	12680.3	P63268	15	31.38	0	ACTH_MOUSE		784.294	1049.02	467.562									0	784.294	1049.02	467.562	0	0	0	0	0	0	0	0
Alpha-enolase OS=Mus musculus OX=10090 GN=Eno1 PE=1 SV=3	6.41	47483.1	11885.1	P17182	18	37.79	0	ENOA_MOUSE	5447.93	2997.9	4518.58	2849	5001.98	5766.86	2987.14	3234.14	2713.88		9715.77	1629.04	5447.93	2997.9	4518.58	2849	5001.98	5766.86	2987.14	3234.14	2713.88	0	9715.77	1629.04
Heat shock protein HSP 90-beta OS=Mus musculus OX=10090 GN=Hsp90ab1 PE=1 SV=3	4.78	83623.5	11722.4	P11499	28	33.7	0	HS90B_MOUSE	7528.19	7187.09	12461.4	19050.9	17591.6	17655.9	12588.2	11381.4	16530.1	5508.22	23060.9	15648.1	7528.19	7187.09	12461.4	19050.9	17591.6	17655.9	12588.2	11381.4	16530.1	5508.22	23060.9	15648.1
Tubulin alpha-1C chain OS=Mus musculus OX=10090 GN=Tuba1c PE=1 SV=1	4.79	50593.8	11626.9	P68373	13	32.52	0	TBA1C_MOUSE	5615.91	4366.62	6278.7	10766.8	7486.47	7741.55	7827.51	6852.26	8305.73	17403.9	12028.2	13438.6	5615.91	4366.62	6278.7	10766.8	7486.47	7741.55	7827.51	6852.26	8305.73	17403.9	12028.2	13438.6
40S ribosomal protein S9 OS=Mus musculus OX=10090 GN=Rps9 PE=1 SV=3	11.3	22648.5	11499.8	Q6ZWN5	11	46.39	0	RS9_MOUSE	282.217	801.359	760.166	2223.22	1784.65	1740.09	2579.21	2125.02	1189.09		1713.92	159.914	282.217	801.359	760.166	2223.22	1784.65	1740.09	2579.21	2125.02	1189.09	0	1713.92	159.914
Protein disulfide-isomerase OS=Mus musculus OX=10090 GN=P4hb PE=1 SV=2	4.58	57457.7	11471.6	P09103	29	47.54	0	PDIA1_MOUSE	20622.6	8275.99	5935.05	6481.74	12346.1	8077.3	8300.69	10620.6	20977.9	15872.8	1877.4	7903.91	20622.6	8275.99	5935.05	6481.74	12346.1	8077.3	8300.69	10620.6	20977.9	15872.8	1877.4	7903.91
Histone H2B type 1-B OS=Mus musculus OX=10090 GN=Hist1h2bb PE=1 SV=3	10.99	13952.2	11265.6	Q64475	5	34.13	0	H2B1B_MOUSE	760.781	1624.52	1509.75	2134.88	3512.12	2612.82	5948.32	3703.71	6080.96	7767.83	1769.17	4591.55	760.781	1624.52	1509.75	2134.88	3512.12	2612.82	5948.32	3703.71	6080.96	7767.83	1769.17	4591.55
Cytochrome b5 type B OS=Mus musculus OX=10090 GN=Cyb5b PE=1 SV=1	4.6	16375.1	10288.6	Q9CQX2	2	12.33	0	CYB5B_MOUSE				39.206		73.6875	451.392	309.647	218.221			682.749	0	0	0	39.206	0	73.6875	451.392	309.647	218.221	0	0	682.749
Elongation factor 1-alpha 1 OS=Mus musculus OX=10090 GN=Eef1a1 PE=1 SV=3	9.49	50456.1	10129.8	P10126	11	21.65	0	EF1A1_MOUSE	21567.3	5784.53	6408.5	12535.8	17353.2	14714.5	13064.6	12111.4	19929.4	27909.7	23025.3	11498.2	21567.3	5784.53	6408.5	12535.8	17353.2	14714.5	13064.6	12111.4	19929.4	27909.7	23025.3	11498.2
Histone H1.2 OS=Mus musculus OX=10090 GN=H1-2 PE=1 SV=2	11.76	21266.7	10048.5	P15864	5	18.87	0	H12_MOUSE	679.337	946.947		4032.21	1434.16	2373.61	4594.53	3501.28	3016.65	2629.48	794.699	3216.25	679.337	946.947	0	4032.21	1434.16	2373.61	4594.53	3501.28	3016.65	2629.48	794.699	3216.25
Keratin_ type I cytoskeletal 17 OS=Mus musculus OX=10090 GN=Krt17 PE=1 SV=3	4.81	48447.1	9751.54	Q9QWL7	18	35.1	0	K1C17_MOUSE	18588	21163.5	21302.8	11887.7	9767.88	13337.7	10025.1	14180	1973.36	1813.18		197.072	18588	21163.5	21302.8	11887.7	9767.88	13337.7	10025.1	14180	1973.36	1813.18	0	197.072
Annexin A2 OS=Mus musculus OX=10090 GN=Anxa2 PE=1 SV=2	7.7	38961.4	9704.54	P07356	12	33.63	0	ANXA2_MOUSE	1211.88	5984.47	3185.94	3236.77	2680.2	3164.14	2740.8	2698.5	1256.39		7096.55		1211.88	5984.47	3185.94	3236.77	2680.2	3164.14	2740.8	2698.5	1256.39	0	7096.55	0
Histone H3.1 OS=Mus musculus OX=10090 GN=H3c1 PE=1 SV=2	11.69	15518.2	9613.68	P68433	7	27.21	0	H31_MOUSE	5404.65	2666.43	3598.62	4927.5	4090.19	7058.48	11901.3	9122.12	14261.6	20352.5	9014.32	6946.01	5404.65	2666.43	3598.62	4927.5	4090.19	7058.48	11901.3	9122.12	14261.6	20352.5	9014.32	6946.01
Keratin_ type I cytoskeletal 14 OS=Mus musculus OX=10090 GN=Krt14 PE=1 SV=2	4.91	53209.3	9384.51	Q61781	19	31.82	0	K1C14_MOUSE		2790.15	7817.07	3611.48		4824.47			2004.13	5486.59	10059.3	216.444	0	2790.15	7817.07	3611.48	0	4824.47	0	0	2004.13	5486.59	10059.3	216.444
Chromogranin-A OS=Mus musculus OX=10090 GN=Chga PE=1 SV=1	4.46	51960.5	9313.84	P26339	14	30.45	0	CMGA_MOUSE	5299.08	7529.76	6846.59	5105.67	9679.41	10968.9	7653.07	8837.61	11129.2		2589.04	17054.8	5299.08	7529.76	6846.59	5105.67	9679.41	10968.9	7653.07	8837.61	11129.2	0	2589.04	17054.8
60S ribosomal protein L15 OS=Mus musculus OX=10090 GN=Rpl15 PE=1 SV=4	12.11	24260.2	9236.93	Q9CZM2	5	21.57	0	RL15_MOUSE	224.806	351.159	559.501	2497.06	956.204	881.753	841.072	879.314	599.78		1737.06	995.992	224.806	351.159	559.501	2497.06	956.204	881.753	841.072	879.314	599.78	0	1737.06	995.992
Peroxiredoxin-1 OS=Mus musculus OX=10090 GN=Prdx1 PE=1 SV=1	8.24	22404.6	9121.98	P35700	9	44.22	0	PRDX1_MOUSE	991.352	1715.27	1722.12	1221.62	1915.38	1979.82	1398.26	1532.84	1289.02		3939.79	425.955	991.352	1715.27	1722.12	1221.62	1915.38	1979.82	1398.26	1532.84	1289.02	0	3939.79	425.955
Keratin_ type I cytoskeletal 10 OS=Mus musculus OX=10090 GN=Krt10 PE=1 SV=3	4.85	57941	9063.74	P02535	11	16.32	0	K1C10_MOUSE	54863.5	51488.6	33917.1	49568.3	71471	50240.7	47894.1	43606.4	52384.1	223420	39440.1		54863.5	51488.6	33917.1	49568.3	71471	50240.7	47894.1	43606.4	52384.1	223420	39440.1	0
Keratin_ type II cytoskeletal 6A OS=Mus musculus OX=10090 GN=Krt6a PE=1 SV=3	7.97	59677.4	8887.42	P50446	16	21.52	0	K2C6A_MOUSE	4050.07	14525.7	14689.6	5977.56	3208.15	15136	4411.72	7603.86	1207.25		5299.14		4050.07	14525.7	14689.6	5977.56	3208.15	15136	4411.72	7603.86	1207.25	0	5299.14	0
14-3-3 protein theta OS=Mus musculus OX=10090 GN=Ywhaq PE=1 SV=1	4.49	28063.5	8852.93	P68254	6	28.98	0	1433T_MOUSE	2841.42	1515.44	1374.9	1508.56	1651.63	1638.64	1506.36	1501.04	2147.52		999.394	349.762	2841.42	1515.44	1374.9	1508.56	1651.63	1638.64	1506.36	1501.04	2147.52	0	999.394	349.762
Protein S100-A14 OS=Mus musculus OX=10090 GN=S100a14 PE=1 SV=1	5.24	11770.2	8565.38	Q9D2Q8	2	21.15	0	S10AE_MOUSE		451.33	187.726	116.737	147.211	134.243	108.491	190.199	55.062				0	451.33	187.726	116.737	147.211	134.243	108.491	190.199	55.062	0	0	0
14-3-3 protein zeta/delta OS=Mus musculus OX=10090 GN=Ywhaz PE=1 SV=1	4.53	27942.3	8423.09	P63101	9	37.55	0	1433Z_MOUSE	1830.06	2102.16	2531.7	3494.75	3699.22	4540.15	2652.28	2942.3	3979.1		4723.99	703.352	1830.06	2102.16	2531.7	3494.75	3699.22	4540.15	2652.28	2942.3	3979.1	0	4723.99	703.352
Hemoglobin subunit alpha OS=Mus musculus OX=10090 GN=Hba PE=1 SV=2	8.61	15142.2	8406.41	P01942	3	26.76	0	HBA_MOUSE	334.217	1532.13	1214.6	2521.34	2767.67	2586.04	1517.01	1938.36	994.989	2500.6	2795.35	3446.05	334.217	1532.13	1214.6	2521.34	2767.67	2586.04	1517.01	1938.36	994.989	2500.6	2795.35	3446.05
Histone H1.4 OS=Mus musculus OX=10090 GN=H1-4 PE=1 SV=2	11.85	21977.3	8286.12	P43274	5	22.37	0	H14_MOUSE	1070.38	909.068	579.137	490.85	587.228	1485.63	4913.36	4062.27	6010.22	5164.63			1070.38	909.068	579.137	490.85	587.228	1485.63	4913.36	4062.27	6010.22	5164.63	0	0
Heat shock cognate 71 kDa protein OS=Mus musculus OX=10090 GN=Hspa8 PE=1 SV=1	5.2	71099.3	8249.63	P63017	26	41.33	0	HSP7C_MOUSE	14775.6	10241.4	7766.99	7979.81	12895	8964.48	9644.52	8735.5	20891.7	9265.65	11448.9	14409.6	14775.6	10241.4	7766.99	7979.81	12895	8964.48	9644.52	8735.5	20891.7	9265.65	11448.9	14409.6
Keratin_ type II cytoskeletal 1 OS=Mus musculus OX=10090 GN=Krt1 PE=1 SV=4	8.16	66119.3	8144.02	P04104	8	9.26	0	K2C1_MOUSE	64887.3	32160.5	36858.5	23823.6	78230.5	81035.4	70244.5	64691.4	78291	48974.9	45725.6	795.076	64887.3	32160.5	36858.5	23823.6	78230.5	81035.4	70244.5	64691.4	78291	48974.9	45725.6	795.076
Keratin_ type I cytoskeletal 42 OS=Mus musculus OX=10090 GN=Krt42 PE=1 SV=1	4.9	50475.3	7982.77	Q6IFX2	18	31.42	0	K1C42_MOUSE	2298.68	10767.5	15938.3	7935.07	7994.58	8601.84	3157.75	4434.21	1657.97	5204.69	3021.53	205.323	2298.68	10767.5	15938.3	7935.07	7994.58	8601.84	3157.75	4434.21	1657.97	5204.69	3021.53	205.323
Annexin A5 OS=Mus musculus OX=10090 GN=Anxa5 PE=1 SV=1	4.63	35809.5	7830.87	P48036	12	33.86	0	ANXA5_MOUSE	2641.88	3640.12	3798.43	1356.23	1067.12	2116.21	5459.4	5529.15	5585.7	3365.86	889.439	1539.22	2641.88	3640.12	3798.43	1356.23	1067.12	2116.21	5459.4	5529.15	5585.7	3365.86	889.439	1539.22
40S ribosomal protein S18 OS=Mus musculus OX=10090 GN=Rps18 PE=1 SV=3	11.59	17718.7	7565.34	P62270	10	49.34	0	RS18_MOUSE	454.641	428.672	314.755	808.863	762.24	799.216	1865.99	807.511	605.524		768.867	764.177	454.641	428.672	314.755	808.863	762.24	799.216	1865.99	807.511	605.524	0	768.867	764.177
Heat shock protein HSP 90-alpha OS=Mus musculus OX=10090 GN=Hsp90aa1 PE=1 SV=4	4.74	85187.2	7544	P07901	25	31.38	0	HS90A_MOUSE	6758.23	4775.31	7216.69	11636	10554.8	10641.9	7484.28	8319.97	10142.2	8335.1	14087.5	4411.85	6758.23	4775.31	7216.69	11636	10554.8	10641.9	7484.28	8319.97	10142.2	8335.1	14087.5	4411.85
Phosphatidylethanolamine-binding protein 1 OS=Mus musculus OX=10090 GN=Pebp1 PE=1 SV=3	5.03	21001.6	7178.56	P70296	4	32.62	0	PEBP1_MOUSE	2226.29	1369.47	812.116	561.725	1258.47	908.802	460.966	793.298	970.016		249.849	849.559	2226.29	1369.47	812.116	561.725	1258.47	908.802	460.966	793.298	970.016	0	249.849	849.559
Histone H1.1 OS=Mus musculus OX=10090 GN=H1-1 PE=1 SV=2	11.7	21785.1	7085.61	P43275	3	9.86	0	H11_MOUSE							184.01	131.686	56.4787				0	0	0	0	0	0	184.01	131.686	56.4787	0	0	0
14-3-3 protein epsilon OS=Mus musculus OX=10090 GN=Ywhae PE=1 SV=1	4.44	29345	7059.26	P62259	11	37.65	0	1433E_MOUSE	5250.72	1748.47	1839.22	1762.37	2593.47	2643.37	1696.02	2307.83	3463.08	7695.54	1328.35	752.757	5250.72	1748.47	1839.22	1762.37	2593.47	2643.37	1696.02	2307.83	3463.08	7695.54	1328.35	752.757
ADP/ATP translocase 2 OS=Mus musculus OX=10090 GN=Slc25a5 PE=1 SV=3	10.21	33159.5	6963.31	P51881	8	21.48	0	ADT2_MOUSE	151.796	1142.57	1807.96	5192.79	1555.98	2120.83	3048.81	3160.7	3107.23		2977.25	926.864	151.796	1142.57	1807.96	5192.79	1555.98	2120.83	3048.81	3160.7	3107.23	0	2977.25	926.864
Pyruvate kinase PKM OS=Mus musculus OX=10090 GN=Pkm PE=1 SV=4	7.23	58415.3	6910.45	P52480	17	34.46	0	KPYM_MOUSE	4688.72	3619.62	6482.18	7137.63	10357.1	8521.41	7607.4	6869.74	9860.77	6295.83	10548.9	3805.38	4688.72	3619.62	6482.18	7137.63	10357.1	8521.41	7607.4	6869.74	9860.77	6295.83	10548.9	3805.38
ERO1-like protein beta OS=Mus musculus OX=10090 GN=Ero1b PE=1 SV=1	8.05	54316.5	6886.24	Q8R2E9	15	28.27	0	ERO1B_MOUSE	5624.5	2765.06	3955.07	1456.99	2587.04	1463.69	2064.86	2530.31	3178.98			733.253	5624.5	2765.06	3955.07	1456.99	2587.04	1463.69	2064.86	2530.31	3178.98	0	0	733.253
ATP synthase subunit alpha_ mitochondrial OS=Mus musculus OX=10090 GN=Atp5f1a PE=1 SV=1	9.63	59866.8	6691.31	Q03265	17	30.2	0	ATPA_MOUSE	7730.78	2533.43	6394.47	2775.55	3979.47	3512.17	6539.09	4743.37	6777.25		3436.49	4073.29	7730.78	2533.43	6394.47	2775.55	3979.47	3512.17	6539.09	4743.37	6777.25	0	3436.49	4073.29
Ras-related protein Rab-1A OS=Mus musculus OX=10090 GN=Rab1A PE=1 SV=3	5.86	22905.9	6641.79	P62821	6	31.22	0	RAB1A_MOUSE	266.226	355.126	424.011	643.807	463.623	503.615	1887.43	1043.81	1015.18		623.865	983.476	266.226	355.126	424.011	643.807	463.623	503.615	1887.43	1043.81	1015.18	0	623.865	983.476
Keratin_ type I cytoskeletal 16 OS=Mus musculus OX=10090 GN=Krt16 PE=1 SV=3	4.93	52005.7	6626.96	Q9Z2K1	10	18.55	0	K1C16_MOUSE	11707.3	8726.86	9373.25	9660.65	7459.24	14763.6	8493.33	9306.62	2200.11		12938.4	211.548	11707.3	8726.86	9373.25	9660.65	7459.24	14763.6	8493.33	9306.62	2200.11	0	12938.4	211.548
40S ribosomal protein S8 OS=Mus musculus OX=10090 GN=Rps8 PE=1 SV=2	10.96	24490.3	6513.59	P62242	9	38.46	0	RS8_MOUSE	429.073	354.172	836.962	2152.68	1192.8	849.244	1433.81	977.182	649.287		1482.06	758.557	429.073	354.172	836.962	2152.68	1192.8	849.244	1433.81	977.182	649.287	0	1482.06	758.557
Protein disulfide-isomerase A6 OS=Mus musculus OX=10090 GN=Pdia6 PE=1 SV=3	4.81	48499.6	6440.03	Q922R8	13	29.09	0	PDIA6_MOUSE	4652.55	2331.99	3469.23	2020.63	3611.13	1547.08	2891.92	2244.91	2834.68		879.207	4884.62	4652.55	2331.99	3469.23	2020.63	3611.13	1547.08	2891.92	2244.91	2834.68	0	879.207	4884.62
60S ribosomal protein L11 OS=Mus musculus OX=10090 GN=Rpl11 PE=1 SV=4	10.13	20480.5	6419.38	Q9CXW4	4	20.79	0	RL11_MOUSE	372.238	333.788	722.97	598.628	479.457	584.51	560.37	611.453	422.933		785.851	739.51	372.238	333.788	722.97	598.628	479.457	584.51	560.37	611.453	422.933	0	785.851	739.51
14-3-3 protein gamma OS=Mus musculus OX=10090 GN=Ywhag PE=1 SV=2	4.61	28473.7	6308.61	P61982	6	29.55	0	1433G_MOUSE	476.87	1484.03	2479.31	2074.58	1274.89	1063.95	1019.68	1188.27	494.646		481.633	557.085	476.87	1484.03	2479.31	2074.58	1274.89	1063.95	1019.68	1188.27	494.646	0	481.633	557.085
60S ribosomal protein L18 OS=Mus musculus OX=10090 GN=Rpl18 PE=1 SV=3	12.28	21701.6	6290.41	P35980	6	29.26	0	RL18_MOUSE	205.913	269.201	314.151	1400.69	795.691	833.352	818.061	752.734	556.751		1411.37	584.077	205.913	269.201	314.151	1400.69	795.691	833.352	818.061	752.734	556.751	0	1411.37	584.077
NADH-cytochrome b5 reductase 3 OS=Mus musculus OX=10090 GN=Cyb5r3 PE=1 SV=3	8.53	34355.8	6251.27	Q9DCN2	6	17.61	0	NB5R3_MOUSE			259.575	379.365	285.353	792.493	5013.63	3345.33	2994.3		714.822	1239.66	0	0	259.575	379.365	285.353	792.493	5013.63	3345.33	2994.3	0	714.822	1239.66
Histone H1.0 OS=Mus musculus OX=10090 GN=H1-0 PE=2 SV=4	11.64	20860.9	6189.95	P10922	3	13.92	0	H10_MOUSE	798.854	463.317	234.921	463.465	365.356	874.605	4479.63	2260.12	2875.39			1319.88	798.854	463.317	234.921	463.465	365.356	874.605	4479.63	2260.12	2875.39	0	0	1319.88
Keratin_ type II cytoskeletal 5 OS=Mus musculus OX=10090 GN=Krt5 PE=1 SV=1	7.81	61994.9	6130.27	Q922U2	20	26.21	0	K2C5_MOUSE	17664.3	4753.12	14009.9	10869.5	10678.3	13840.6	8224.55	10267.6	2020.37		8060.9		17664.3	4753.12	14009.9	10869.5	10678.3	13840.6	8224.55	10267.6	2020.37	0	8060.9	0
60S ribosomal protein L13a OS=Mus musculus OX=10090 GN=Rpl13a PE=1 SV=4	11.63	23578.3	6113.45	P19253	8	27.59	0	RL13A_MOUSE		395.109	389.831	1441.04	696.825	519.212	729.056	570.043	483.54		1030.4	350.977	0	395.109	389.831	1441.04	696.825	519.212	729.056	570.043	483.54	0	1030.4	350.977
60S ribosomal protein L7a OS=Mus musculus OX=10090 GN=Rpl7a PE=1 SV=2	11.26	30147.7	5888.14	P12970	9	25.19	0	RL7A_MOUSE	466.98	549.479	849.122	1983.3	1171.57	956.199	1142.6	826.185	636.966		1361.6	932.905	466.98	549.479	849.122	1983.3	1171.57	956.199	1142.6	826.185	636.966	0	1361.6	932.905
Peroxiredoxin-4 OS=Mus musculus OX=10090 GN=Prdx4 PE=1 SV=1	6.79	31280.7	5794.35	O08807	6	21.53	0	PRDX4_MOUSE	142.902	823.821	931.676	410.742	570.135	963.919	441.93	620.446	383.388		1066.69	1153.88	142.902	823.821	931.676	410.742	570.135	963.919	441.93	620.446	383.388	0	1066.69	1153.88
Keratin_ type II cytoskeletal 6B OS=Mus musculus OX=10090 GN=Krt6b PE=1 SV=3	8.42	60664.5	5709.18	Q9Z331	14	19.22	0	K2C6B_MOUSE	10501	5913.12	7017.55	11124.2	11740.3	7718.82	7982.04	10500.7	2098.02		5677.1		10501	5913.12	7017.55	11124.2	11740.3	7718.82	7982.04	10500.7	2098.02	0	5677.1	0
Keratin_ type II cytoskeletal 2 epidermal OS=Mus musculus OX=10090 GN=Krt2 PE=1 SV=1	8.06	71379	5695.75	Q3TTY5	12	14.57	0	K22E_MOUSE	34673.9	29677.2	19163.9	20530.1	29794.7	21383.8	18679.7	19508.8	20024		21805.6		34673.9	29677.2	19163.9	20530.1	29794.7	21383.8	18679.7	19508.8	20024	0	21805.6	0
Histone H2B type 3-A OS=Mus musculus OX=10090 GN=Hist3h2ba PE=1 SV=3	11.04	13994.2	5692.09	Q9D2U9	5	34.13	0	H2B3A_MOUSE		602.404	200.83	383.654	365.263	228.127	420.488	185.67	192.105		596.988	1404.87	0	602.404	200.83	383.654	365.263	228.127	420.488	185.67	192.105	0	596.988	1404.87
Tubulin beta-4B chain OS=Mus musculus OX=10090 GN=Tubb4b PE=1 SV=1	4.6	50287.4	5656.67	P68372	13	36.4	0	TBB4B_MOUSE	2183.87	1020.88	1086.73	1914.56	2224.88	1964.2	3669.04	1897.08	3817.42		2165.13	9048.72	2183.87	1020.88	1086.73	1914.56	2224.88	1964.2	3669.04	1897.08	3817.42	0	2165.13	9048.72
Vesicle-trafficking protein SEC22b OS=Mus musculus OX=10090 GN=Sec22b PE=1 SV=3	8.75	24911.7	5646.86	O08547	4	18.14	0	SC22B_MOUSE		234.744	355.523	823.064	229.143	422.386	976.665	703.723	507.579		576.684	2551.39	0	234.744	355.523	823.064	229.143	422.386	976.665	703.723	507.579	0	576.684	2551.39
Keratin_ type II cytoskeletal 1b OS=Mus musculus OX=10090 GN=Krt77 PE=1 SV=1	8.33	61415.9	5616.76	Q6IFZ6	7	10.49	0	K2C1B_MOUSE	2921.07	9257.31	905.281	3296.68	320.588	506.037	1071.88	1439.58	322.121		1214.29		2921.07	9257.31	905.281	3296.68	320.588	506.037	1071.88	1439.58	322.121	0	1214.29	0
Peptidyl-prolyl cis-trans isomerase A OS=Mus musculus OX=10090 GN=Ppia PE=1 SV=2	8	18142.5	5569.56	P17742	6	26.83	0	PPIA_MOUSE	1463.58	912.97	1308.66	707.375	1664.14	1466.2	997.791	974.687	1787.61		872.814	5973.79	1463.58	912.97	1308.66	707.375	1664.14	1466.2	997.791	974.687	1787.61	0	872.814	5973.79
Cytochrome c oxidase subunit 5A_ mitochondrial OS=Mus musculus OX=10090 GN=Cox5a PE=1 SV=2	6.12	16329.6	5509.64	P12787	3	16.44	0	COX5A_MOUSE	161.65	271.586	157.253			72.9581	151.067	243.163	121.819			533.134	161.65	271.586	157.253	0	0	72.9581	151.067	243.163	121.819	0	0	533.134
Heat shock-related 70 kDa protein 2 OS=Mus musculus OX=10090 GN=Hspa2 PE=1 SV=2	5.35	69926.9	5501.4	P17156	11	16.43	0	HSP72_MOUSE			4120.67										0	0	4120.67	0	0	0	0	0	0	0	0	0
Ras-related protein Rab-8A OS=Mus musculus OX=10090 GN=Rab8a PE=1 SV=2	9.55	23839.3	5387.19	P55258	4	16.43	0	RAB8A_MOUSE	145.451	127.806	284.556	89.8923	80.8901		297.895	202.347	149.02		53.877		145.451	127.806	284.556	89.8923	80.8901	0	297.895	202.347	149.02	0	53.877	0
Profilin-1 OS=Mus musculus OX=10090 GN=Pfn1 PE=1 SV=2	8.46	15128.3	5362.81	P62962	4	26.43	0	PROF1_MOUSE	326.768	381.387	457.208	237.629	410.456	307.654	167.276	257.946	291.551		154.671		326.768	381.387	457.208	237.629	410.456	307.654	167.276	257.946	291.551	0	154.671	0
Keratin_ type II cytoskeletal 73 OS=Mus musculus OX=10090 GN=Krt73 PE=1 SV=1	8.06	59538.8	5289.46	Q6NXH9	8	11.87	0	K2C73_MOUSE	15504.2	15500.6	9257.38	4938.16	11589.6	12486.2	9680.94	9600.7	1108.84				15504.2	15500.6	9257.38	4938.16	11589.6	12486.2	9680.94	9600.7	1108.84	0	0	0
Keratin_ type II cytoskeletal 71 OS=Mus musculus OX=10090 GN=Krt71 PE=1 SV=1	6.65	57895.8	5235.6	Q9R0H5	10	18.32	0	K2C71_MOUSE		340.784	773.381	671.896	208.09	217.511	652.599	1131.93	378.462		764.914		0	340.784	773.381	671.896	208.09	217.511	652.599	1131.93	378.462	0	764.914	0
ATP-citrate synthase OS=Mus musculus OX=10090 GN=Acly PE=1 SV=1	7.15	120641	5228.6	Q91V92	29	25.48	0	ACLY_MOUSE	5689.72	4374.37	4369.32	7401.39	9298.11	5696.66	6953.26	7666.15	12918.5	24445.5	1391.75	61204	5689.72	4374.37	4369.32	7401.39	9298.11	5696.66	6953.26	7666.15	12918.5	24445.5	1391.75	61204
Keratin_ type II cytoskeletal 74 OS=Mus musculus OX=10090 GN=Krt74 PE=3 SV=1	5.39	55374	5168.04	Q6IFZ9	4	7.07	0	K2C74_MOUSE			7327.47	6699.29				3515.18					0	0	7327.47	6699.29	0	0	0	3515.18	0	0	0	0
Calreticulin OS=Mus musculus OX=10090 GN=Calr PE=1 SV=1	4.14	48165.7	5160.29	P14211	18	41.83	0	CALR_MOUSE	15753.1	7036.4	5754.31	5289.64	5863.6	4173.48	4821.12	4757.4	8413.75		863.912	2846.23	15753.1	7036.4	5754.31	5289.64	5863.6	4173.48	4821.12	4757.4	8413.75	0	863.912	2846.23
Peroxiredoxin-2 OS=Mus musculus OX=10090 GN=Prdx2 PE=1 SV=3	5.04	21949.8	5140.96	Q61171	7	39.39	0	PRDX2_MOUSE	793.825	2150.68	1396.78	1264.69	1526.38	1306.4	1122.81	1128.22	875.054		3158.94	314.808	793.825	2150.68	1396.78	1264.69	1526.38	1306.4	1122.81	1128.22	875.054	0	3158.94	314.808
ADP/ATP translocase 1 OS=Mus musculus OX=10090 GN=Slc25a4 PE=1 SV=4	10.19	33132.4	5113.08	P48962	9	25.17	0	ADT1_MOUSE	151.672	510.52	844.206	602.795	536.117	1155.11	4416.17	2707.52	2762.27		1263.09	926.109	151.672	510.52	844.206	602.795	536.117	1155.11	4416.17	2707.52	2762.27	0	1263.09	926.109
Keratin_ type I cytoskeletal 19 OS=Mus musculus OX=10090 GN=Krt19 PE=1 SV=1	5.11	44541.9	5102.15	P19001	11	23.08	0	K1C19_MOUSE	965.202	5886.79	10871.6	2898.55	1831.27	2126.08	2022.39	2313.69	1498.86	1667.03	4859.93	111.354	965.202	5886.79	10871.6	2898.55	1831.27	2126.08	2022.39	2313.69	1498.86	1667.03	4859.93	111.354
Keratin_ type I cytoskeletal 18 OS=Mus musculus OX=10090 GN=Krt18 PE=1 SV=5	5.04	47538.2	5101.39	P05784	13	33.81	0	K1C18_MOUSE	3003.64	5094.91	7726.85	1598.77	1146.57	371.91	390.737	477.972	912.534	9089.41	1716.21	4069.98	3003.64	5094.91	7726.85	1598.77	1146.57	371.91	390.737	477.972	912.534	9089.41	1716.21	4069.98
Keratin_ type II cytoskeletal 75 OS=Mus musculus OX=10090 GN=Krt75 PE=1 SV=1	8.48	59968.7	5095.24	Q8BGZ7	16	23.05	0	K2C75_MOUSE	15224.9	12854.9	7532.23	11038.2	18784.8	14148.4	12638.9	11731.4	15152.3	36533.7	14698.9		15224.9	12854.9	7532.23	11038.2	18784.8	14148.4	12638.9	11731.4	15152.3	36533.7	14698.9	0
Ras-related protein Rab-2A OS=Mus musculus OX=10090 GN=Rab2a PE=1 SV=1	6.11	23718.6	5057.47	P53994	5	32.08	0	RAB2A_MOUSE		271.451	284.396	772.381	257.597	240.193	563.353	503.529	283.156		258.196	1515.74	0	271.451	284.396	772.381	257.597	240.193	563.353	503.529	283.156	0	258.196	1515.74
ATP synthase subunit beta_ mitochondrial OS=Mus musculus OX=10090 GN=Atp5f1b PE=1 SV=2	5.03	56300.6	5043.73	P56480	15	33.46	0	ATPB_MOUSE	4561.6	2359.38	3761.56	3152.85	4356.02	3002.19	2926.77	2542.35	3149.64		1610.45	10434.7	4561.6	2359.38	3761.56	3152.85	4356.02	3002.19	2926.77	2542.35	3149.64	0	1610.45	10434.7
Secretogranin-2 OS=Mus musculus OX=10090 GN=Scg2 PE=1 SV=1	4.5	70644.1	5015.73	Q03517	14	21.72	0	SCG2_MOUSE	706.406	2571.79	2399.52	730.71	2019.45	2031.09	1493.91	1778.56	2108.27	26163.2		40270	706.406	2571.79	2399.52	730.71	2019.45	2031.09	1493.91	1778.56	2108.27	26163.2	0	40270
Protein disulfide-isomerase A4 OS=Mus musculus OX=10090 GN=Pdia4 PE=1 SV=3	4.99	72324.7	5002.86	P08003	29	39.03	0	PDIA4_MOUSE	3880.69	4870.79	4949.33	2106.46	3490.1	2356.36	2432.04	3019.42	4459.73		837.028	2428.3	3880.69	4870.79	4949.33	2106.46	3490.1	2356.36	2432.04	3019.42	4459.73	0	837.028	2428.3
Amine oxidase [flavin-containing] B OS=Mus musculus OX=10090 GN=Maob PE=1 SV=4	8.32	59071.1	4993.2	Q8BW75	10	19.62	0	AOFB_MOUSE		528.549	1216.39	771.596	417.938	1024.49	8635.56	4947.94	4650.03			5524.64	0	528.549	1216.39	771.596	417.938	1024.49	8635.56	4947.94	4650.03	0	0	5524.64
Peptidyl-prolyl cis-trans isomerase B OS=Mus musculus OX=10090 GN=Ppib PE=1 SV=2	10.24	23713.5	4899.7	P24369	9	33.8	0	PPIB_MOUSE	191.244	946.658	1031.66	1451.27	1189.23	755.203	748.022	623.57	424.032		941.271		191.244	946.658	1031.66	1451.27	1189.23	755.203	748.022	623.57	424.032	0	941.271	0
Tubulin beta-2A chain OS=Mus musculus OX=10090 GN=Tubb2a PE=1 SV=1	4.59	50306.3	4898.96	Q7TMM9	10	28.99	0	TBB2A_MOUSE		274.7	493.674	542.297								2488.45	0	274.7	493.674	542.297	0	0	0	0	0	0	0	2488.45
ATP synthase subunit e_ mitochondrial OS=Mus musculus OX=10090 GN=Atp5me PE=1 SV=2	9.84	8235.62	4890.3	Q06185	2	26.76	0	ATP5I_MOUSE		222.98	268.561	55.5666	47.0548	82.4956	235.495	236.84	189.629			315.647	0	222.98	268.561	55.5666	47.0548	82.4956	235.495	236.84	189.629	0	0	315.647
Nucleoside diphosphate kinase B OS=Mus musculus OX=10090 GN=Nme2 PE=1 SV=1	7.38	17477.2	4834.88	Q01768	7	45.39	0	NDKB_MOUSE	1438.64	1432.26	1400.97	738.982	1276.72	874.105	621.836	849.805	1167.45		330.112	190.27	1438.64	1432.26	1400.97	738.982	1276.72	874.105	621.836	849.805	1167.45	0	330.112	190.27
Tubulin beta-5 chain OS=Mus musculus OX=10090 GN=Tubb5 PE=1 SV=1	4.59	50127.2	4789.79	P99024	13	36.49	0	TBB5_MOUSE	1433.62	1514.72	3134.36	3431.95	3061.9	2652.85	3097.52	1536.13	2973.84		10916.2	4859.67	1433.62	1514.72	3134.36	3431.95	3061.9	2652.85	3097.52	1536.13	2973.84	0	10916.2	4859.67
14-3-3 protein eta OS=Mus musculus OX=10090 GN=Ywhah PE=1 SV=2	4.61	28382.9	4766.97	P68510	7	30.08	0	1433F_MOUSE	401.664	426.575	519.61	276.13	479.046	417.81	286.592	384.799	516.836			129.215	401.664	426.575	519.61	276.13	479.046	417.81	286.592	384.799	516.836	0	0	129.215
40S ribosomal protein SA OS=Mus musculus OX=10090 GN=Rpsa PE=1 SV=4	4.6	32952.2	4755.74	P14206	5	16.61	0	RSSA_MOUSE	1774.96	1233.19	1491.96	1001.76	1549.31	1310.61	787.739	910.916	1008.17	3035.92	1465.84	1202.25	1774.96	1233.19	1491.96	1001.76	1549.31	1310.61	787.739	910.916	1008.17	3035.92	1465.84	1202.25
Junction plakoglobin OS=Mus musculus OX=10090 GN=Jup PE=1 SV=3	5.72	82542.3	4704.61	Q02257	15	20.54	0	PLAK_MOUSE	2219.86	4651.32	8332.15	2773.75	1943.48	2800.73	1916.24	4087.46	671.363		2197.98		2219.86	4651.32	8332.15	2773.75	1943.48	2800.73	1916.24	4087.46	671.363	0	2197.98	0
60S ribosomal protein L7 OS=Mus musculus OX=10090 GN=Rpl7 PE=1 SV=2	11.53	31476.7	4680.67	P14148	16	44.07	0	RL7_MOUSE	294.204	844.989	1071.01	3595.78	1682.47	1669.4	3236.91	1958.49	1286.05		1317.08	2788.9	294.204	844.989	1071.01	3595.78	1682.47	1669.4	3236.91	1958.49	1286.05	0	1317.08	2788.9
Heat shock 70 kDa protein 1A OS=Mus musculus OX=10090 GN=Hspa1a PE=1 SV=2	5.39	70364.4	4654.71	Q61696	12	20.44	0	HS71A_MOUSE		3022.48	3943.24	2925.41	4544.27	5229.54	3724.17	4163.91	4036.87		9596.99		0	3022.48	3943.24	2925.41	4544.27	5229.54	3724.17	4163.91	4036.87	0	9596.99	0
60S ribosomal protein L13 OS=Mus musculus OX=10090 GN=Rpl13 PE=1 SV=3	12.06	24362.5	4604.3	P47963	4	18.01	0	RL13_MOUSE	485.789	528.213	651.869	1162.45	788.464	629.393	1110.01	756.739	545.861	3613.86	1037.24	1685.88	485.789	528.213	651.869	1162.45	788.464	629.393	1110.01	756.739	545.861	3613.86	1037.24	1685.88
Phosphoglycerate kinase 1 OS=Mus musculus OX=10090 GN=Pgk1 PE=1 SV=4	7.92	44949.8	4518.69	P09411	11	30.22	0	PGK1_MOUSE	1031.53	1818.22	3013.25	1505.06	1614.27	1301.48	770.838	754.656	737.931		1372.81	2999.2	1031.53	1818.22	3013.25	1505.06	1614.27	1301.48	770.838	754.656	737.931	0	1372.81	2999.2
Histone H2A type 1-H OS=Mus musculus OX=10090 GN=Hist1h2ah PE=1 SV=3	11.63	13950.3	4509.21	Q8CGP6	3	27.34	0	H2A1H_MOUSE	2526.07	1508.04	1399.32	603.418						14171.4		1819.06	2526.07	1508.04	1399.32	603.418	0	0	0	0	0	14171.4	0	1819.06
40S ribosomal protein S3 OS=Mus musculus OX=10090 GN=Rps3 PE=1 SV=1	10.24	26845.4	4501.22	P62908	12	44.03	0	RS3_MOUSE	245.213	704.248	1154.9	1702.44	1673.65	1195.14	1233.46	925.893	782.625		2561.39	551.825	245.213	704.248	1154.9	1702.44	1673.65	1195.14	1233.46	925.893	782.625	0	2561.39	551.825
Aconitate hydratase_ mitochondrial OS=Mus musculus OX=10090 GN=Aco2 PE=1 SV=1	7.84	86205	4495.09	Q99KI0	23	30.77	0	ACON_MOUSE	3505.83	1711.16	2483.15	2342.19	2452.65	2151.83	5450.15	4428.03	4369.02		647.799	10190	3505.83	1711.16	2483.15	2342.19	2452.65	2151.83	5450.15	4428.03	4369.02	0	647.799	10190
GTP-binding nuclear protein Ran OS=Mus musculus OX=10090 GN=Ran PE=1 SV=3	7.33	24594.2	4494.28	P62827	7	31.02	0	RAN_MOUSE	580.495	308.407	835.676	1365.18	1434.33	1569.57	1024.11	1101.57	1034.68	2120.56	2146.15	1185.41	580.495	308.407	835.676	1365.18	1434.33	1569.57	1024.11	1101.57	1034.68	2120.56	2146.15	1185.41
Keratin_ type II cytoskeletal 8 OS=Mus musculus OX=10090 GN=Krt8 PE=1 SV=4	5.55	54565.4	4493.85	P11679	15	26.53	0	K2C8_MOUSE	1293.68	1566.13	4047.38	732.746	719.621	743.776	490.041	550.339	464.612		1924.21	1671.83	1293.68	1566.13	4047.38	732.746	719.621	743.776	490.041	550.339	464.612	0	1924.21	1671.83
Ras-related protein Rab-3A OS=Mus musculus OX=10090 GN=Rab3a PE=1 SV=1	4.66	25198	4477.33	P63011	3	13.64	0	RAB3A_MOUSE	153.741	135.09		119.297	171.001	434.777	1322.7	1160.39	1236.95		56.9477	683.745	153.741	135.09	0	119.297	171.001	434.777	1322.7	1160.39	1236.95	0	56.9477	683.745
14-3-3 protein beta/alpha OS=Mus musculus OX=10090 GN=Ywhab PE=1 SV=3	4.57	28200.5	4439.35	Q9CQV8	8	34.15	0	1433B_MOUSE	1158	917.848	886.779	979.155	1103.41	1538.13	801.836	1036.85	1115.39				1158	917.848	886.779	979.155	1103.41	1538.13	801.836	1036.85	1115.39	0	0	0
Glyceraldehyde-3-phosphate dehydrogenase OS=Mus musculus OX=10090 GN=Gapdh PE=1 SV=2	8.36	36095.2	4337.16	P16858	8	29.73	0	G3P_MOUSE	9922.02	4015.24	4127.06	3206.77	6489.99	5511.44	4730.87	5006.47	5381.86	23919.4	8029.87	6993.88	9922.02	4015.24	4127.06	3206.77	6489.99	5511.44	4730.87	5006.47	5381.86	23919.4	8029.87	6993.88
Hydroxyacyl-coenzyme A dehydrogenase_ mitochondrial OS=Mus musculus OX=10090 GN=Hadh PE=1 SV=2	9.08	34635	4284.14	Q61425	7	15.61	0	HCDH_MOUSE	8578.87	2619.88	4193.11	2980.35	5629.58	3226.16	3148.91	4597.95	8644.74	4500.77		2649.94	8578.87	2619.88	4193.11	2980.35	5629.58	3226.16	3148.91	4597.95	8644.74	4500.77	0	2649.94
Heterogeneous nuclear ribonucleoproteins A2/B1 OS=Mus musculus OX=10090 GN=Hnrnpa2b1 PE=1 SV=2	9.27	37459.8	4221.05	O88569	13	42.78	0	ROA2_MOUSE	3381.19	3068.66	2819.1	2887.41	3669.85	3570.24	2529.21	3293.93	3598.81	9079.45	1484.75	7787.26	3381.19	3068.66	2819.1	2887.41	3669.85	3570.24	2529.21	3293.93	3598.81	9079.45	1484.75	7787.26
Peptidyl-prolyl cis-trans isomerase FKBP1A OS=Mus musculus OX=10090 GN=Fkbp1a PE=1 SV=2	8.61	11979.7	4111.33	P26883	1	12.04	0	FKB1A_MOUSE	517.713	684.243	401.778	341.001	513.091	619.626	183.81	434.836	462.224	6132.11	93.4623	667.48	517.713	684.243	401.778	341.001	513.091	619.626	183.81	434.836	462.224	6132.11	93.4623	667.48
Pterin-4-alpha-carbinolamine dehydratase OS=Mus musculus OX=10090 GN=Pcbd1 PE=1 SV=2	6.37	12042.6	4058.01	P61458	3	23.08	0	PHS_MOUSE	374.283	340.591	320.095	84.8436	153.84	116.362	88.2426	92.4354	135.57			1118.7	374.283	340.591	320.095	84.8436	153.84	116.362	88.2426	92.4354	135.57	0	0	1118.7
Carboxypeptidase E OS=Mus musculus OX=10090 GN=Cpe PE=1 SV=2	4.89	53655.1	4020.64	Q00493	14	24.58	0	CBPE_MOUSE	15999.5	5717.31	4113.93	4216.35	7811.24	3992.41	3955.25	4879.69	9823.01	11660		10054.7	15999.5	5717.31	4113.93	4216.35	7811.24	3992.41	3955.25	4879.69	9823.01	11660	0	10054.7
60S ribosomal protein L28 OS=Mus musculus OX=10090 GN=Rpl28 PE=1 SV=2	12.5	15790.5	3943.82	P41105	6	37.96	0	RL28_MOUSE	171.884	199.335	337.995	612.065	346.25	364.14	572.198	451.659	342.396		547.702	735.381	171.884	199.335	337.995	612.065	346.25	364.14	572.198	451.659	342.396	0	547.702	735.381
Ras-related protein Rab-10 OS=Mus musculus OX=10090 GN=Rab10 PE=1 SV=1	8.58	22769.1	3868.47	P61027	6	29	0	RAB10_MOUSE		123.766	149.797	387.136	150.277	215.472	492.692	412.56	262.621		240.8	531.427	0	123.766	149.797	387.136	150.277	215.472	492.692	412.56	262.621	0	240.8	531.427
Voltage-dependent anion-selective channel protein 1 OS=Mus musculus OX=10090 GN=Vdac1 PE=1 SV=3	8.7	32522.6	3865.41	Q60932	7	27.36	0	VDAC1_MOUSE	1757.73	944.21	1688.4	763.479	766.097	943.753	2194.13	1453.53	1121.21	3201.89	1112.81	350.021	1757.73	944.21	1688.4	763.479	766.097	943.753	2194.13	1453.53	1121.21	3201.89	1112.81	350.021
Hemoglobin subunit beta-1 OS=Mus musculus OX=10090 GN=Hbb-b1 PE=1 SV=2	7.51	15954.3	3808.25	P02088	5	44.9	0	HBB1_MOUSE	522.09	795.569	697.947	1325.3	2957.49	2311.17	1428.25	2726.28	1690.39		1780.01	836.469	522.09	795.569	697.947	1325.3	2957.49	2311.17	1428.25	2726.28	1690.39	0	1780.01	836.469
60S ribosomal protein L22 OS=Mus musculus OX=10090 GN=Rpl22 PE=1 SV=2	9.76	14816	3787.01	P67984	4	24.22	0	RL22_MOUSE	139.6	246.868	359.257	371.573	476.703	378.865	293.317	352.034	281.438		1206.63		139.6	246.868	359.257	371.573	476.703	378.865	293.317	352.034	281.438	0	1206.63	0
ATP synthase subunit d_ mitochondrial OS=Mus musculus OX=10090 GN=Atp5pd PE=1 SV=3	5.38	18806.5	3737.32	Q9DCX2	7	38.51	0	ATP5H_MOUSE		361.142	335.636	81.6942		80.1961	243.366	207.63	122.571			1122.55	0	361.142	335.636	81.6942	0	80.1961	243.366	207.63	122.571	0	0	1122.55
Proteasome subunit alpha type-6 OS=Mus musculus OX=10090 GN=Psma6 PE=1 SV=1	6.39	27828.7	3712.57	Q9QUM9	6	24.8	0	PSA6_MOUSE	604.836	1146.45	797.368	355.221	478.616	446.152	319.049	543.528	306.465		522.449	216.229	604.836	1146.45	797.368	355.221	478.616	446.152	319.049	543.528	306.465	0	522.449	216.229
60S ribosomal protein L6 OS=Mus musculus OX=10090 GN=Rpl6 PE=1 SV=3	11.37	33566.7	3702.88	P47911	11	26.35	0	RL6_MOUSE	370.77	554.479	702.638	1846.49	1604.36	1397.53	2226.29	1949.76	1151.83		1119.91	1285.91	370.77	554.479	702.638	1846.49	1604.36	1397.53	2226.29	1949.76	1151.83	0	1119.91	1285.91
40S ribosomal protein S2 OS=Mus musculus OX=10090 GN=Rps2 PE=1 SV=3	10.89	31516.5	3669.02	P25444	10	31.74	0	RS2_MOUSE	585.655	608.678	879.995	1383.4	889.864	1212.65	1192.06	1040.75	756.843		1609.03	1008.85	585.655	608.678	879.995	1383.4	889.864	1212.65	1192.06	1040.75	756.843	0	1609.03	1008.85
60S ribosomal protein L8 OS=Mus musculus OX=10090 GN=Rpl8 PE=1 SV=2	11.63	28252.8	3645.05	P62918	8	25.29	0	RL8_MOUSE	595.555	468.859	900.503	1816.41	1342.53	1233.47	1597.38	1366.18	1012.33	3618.38	1720.36	1095.58	595.555	468.859	900.503	1816.41	1342.53	1233.47	1597.38	1366.18	1012.33	3618.38	1720.36	1095.58
Eukaryotic initiation factor 4A-I OS=Mus musculus OX=10090 GN=Eif4a1 PE=1 SV=1	5.16	46382.2	3641.53	P60843	13	28.33	0	IF4A1_MOUSE	413.647	726.478	749.634	1315.44	1571.21	1842.19	1096.58	1727.77	1163.48		2416.08	372.521	413.647	726.478	749.634	1315.44	1571.21	1842.19	1096.58	1727.77	1163.48	0	2416.08	372.521
Receptor of activated protein C kinase 1 OS=Mus musculus OX=10090 GN=Rack1 PE=1 SV=3	7.57	35533	3561.53	P68040	6	15.77	0	RACK1_MOUSE	1240.34	1080.69	1556.76	1239.03	1651.48	1623.45	901.235	1432.45	1097.97		1216.64	636.249	1240.34	1080.69	1556.76	1239.03	1651.48	1623.45	901.235	1432.45	1097.97	0	1216.64	636.249
Histone H2A.V OS=Mus musculus OX=10090 GN=H2afv PE=1 SV=3	11.28	13508.7	3547.31	Q3THW5	4	31.25	0	H2AV_MOUSE	583.168	701.042	405.736	1815.6	3252.85	3141.94	4777.6	3866.22	5774.79	13722.8	2719.8		583.168	701.042	405.736	1815.6	3252.85	3141.94	4777.6	3866.22	5774.79	13722.8	2719.8	0
Fructose-bisphosphate aldolase A OS=Mus musculus OX=10090 GN=Aldoa PE=1 SV=2	8.07	39812.2	3545.22	P05064	16	42.86	0	ALDOA_MOUSE	2095.39	2732.52	3842.62	3095.74	3653.2	4072.63	2222.89	2477.07	2338.03		3477.86	1458.59	2095.39	2732.52	3842.62	3095.74	3653.2	4072.63	2222.89	2477.07	2338.03	0	3477.86	1458.59
Keratin_ type II cytoskeletal 2 oral OS=Mus musculus OX=10090 GN=Krt76 PE=1 SV=1	8.5	63358	3542.76	Q3UV17	11	16.33	0	K22O_MOUSE	22220	21985.7	25537.7	12495.4	12168.3	17835.7	14197.3	20694.1	18979.6		38104.5	4287.59	22220	21985.7	25537.7	12495.4	12168.3	17835.7	14197.3	20694.1	18979.6	0	38104.5	4287.59
40S ribosomal protein S20 OS=Mus musculus OX=10090 GN=Rps20 PE=1 SV=1	10.71	13486.8	3507.11	P60867	2	19.33	0	RS20_MOUSE		231.999	417.361	234.752	237.63	301.044	180.62	318.19	273.754		400.303	182.745	0	231.999	417.361	234.752	237.63	301.044	180.62	318.19	273.754	0	400.303	182.745
Tubulin beta-3 chain OS=Mus musculus OX=10090 GN=Tubb3 PE=1 SV=1	4.63	50875	3492.8	Q9ERD7	9	27.11	0	TBB3_MOUSE			159.443	114.307	118.095		76.6162		69.503			1637.39	0	0	159.443	114.307	118.095	0	76.6162	0	69.503	0	0	1637.39
Prohibitin-2 OS=Mus musculus OX=10090 GN=Phb2 PE=1 SV=1	10.39	33296.4	3448.43	O35129	10	33.11	0	PHB2_MOUSE		1124.7	1030.28	1934.32	2238.64	1788.77	2470.38	1798.04	1182.27		1222.73	305.367	0	1124.7	1030.28	1934.32	2238.64	1788.77	2470.38	1798.04	1182.27	0	1222.73	305.367
Cytochrome c_ somatic OS=Mus musculus OX=10090 GN=Cycs PE=1 SV=2	10.21	11719.5	3416.89	P62897	5	33.33	0	CYC_MOUSE	429.164	377.614	227.172	271.527	275.215	378.257	191.267	338.97	307.24			286.145	429.164	377.614	227.172	271.527	275.215	378.257	191.267	338.97	307.24	0	0	286.145
60S ribosomal protein L35a OS=Mus musculus OX=10090 GN=Rpl35a PE=1 SV=2	11.47	12667.8	3381.73	O55142	5	28.18	0	RL35A_MOUSE		149.867	160.27	276.053	217.694	211.959	238.268	270.604	176.183		211.072	121.996	0	149.867	160.27	276.053	217.694	211.959	238.268	270.604	176.183	0	211.072	121.996
60S ribosomal protein L5 OS=Mus musculus OX=10090 GN=Rpl5 PE=1 SV=3	10.25	34628.8	3378.26	P47962	6	16.84	0	RL5_MOUSE	266.847	248.992	867.63	2099.83	1721.55	1517.5	1024.31	1186.85	889.794		1213.75		266.847	248.992	867.63	2099.83	1721.55	1517.5	1024.31	1186.85	889.794	0	1213.75	0
Ras-related protein Rab-35 OS=Mus musculus OX=10090 GN=Rab35 PE=1 SV=1	8.39	23310.4	3343.59	Q6PHN9	3	11.94	0	RAB35_MOUSE		171.682		148.226		96.2383	129.962	141.616	101.851				0	171.682	0	148.226	0	96.2383	129.962	141.616	101.851	0	0	0
Transthyretin OS=Mus musculus OX=10090 GN=Ttr PE=1 SV=1	5.76	15890	3328.86	P07309	3	25.85	0	TTHY_MOUSE	565.179	777.88	272.897	66.0178	128.968		51.7158		189.78			362.737	565.179	777.88	272.897	66.0178	128.968	0	51.7158	0	189.78	0	0	362.737
40S ribosomal protein S16 OS=Mus musculus OX=10090 GN=Rps16 PE=1 SV=4	10.79	16559.4	3328.66	P14131	9	54.11	0	RS16_MOUSE	158.256	375.884	451.135	545.286	330.493	377.09	377.035	449.919	330.002		650.424	206.004	158.256	375.884	451.135	545.286	330.493	377.09	377.035	449.919	330.002	0	650.424	206.004
ProSAAS OS=Mus musculus OX=10090 GN=Pcsk1n PE=1 SV=2	5.53	27327.3	3307.74	Q9QXV0	4	21.32	0	PCS1N_MOUSE		293.266	232.283	89.4821	274.129	117.751	133.866		157.03	9902.47		3711.86	0	293.266	232.283	89.4821	274.129	117.751	133.866	0	157.03	9902.47	0	3711.86
[truncated: 408 more rows]

## Sheet: absqfmol
									QC	QC	QC	QC	QC	QC	QC	QC	QC	QC	QC	QC	QC	QC	QC	QC	QC	QC	QC	QC	QC	QC	QC	QC
[truncated: 544 more rows]

[truncated: 1 more sheets: protein homology]
