# Supplementary material for: Well-Plate μFASP for Proteomic Analysis of Single Pancreatic Islets
Source: J Proteome Res. 2022 Mar 16;21(4):1167–74. doi: 10.1021/acs.jproteome.2c00047 (PMC8981318; doi:10.1021/acs.jproteome.2c00047)
Supplement: Supplementary file 4 — pr2c00047_si_004.xlsx [file pr2c00047_si_004.xlsx]

## Sheet: Suppl. Table 4
Supplementary Table S4 List of all peptide intensities detected in the flow throughs of single pancreatic

## Sheet: Insulin 1
	normalized intensity for replicate run		redistributed intensity for replicate run
	new sample 1		new sample 2	new sample 3	new sample 4	new sample 5	new sample 6	new sample 7	new sample 8	new sample 9	new sample 1	new sample 2	new sample 3	new sample 4	new sample 5	new sample 6	new sample 7	new sample 8	new sample 9	average normalized intensity for sample	average redistributed intensity for replicate run
sequence	modifier		type	additional entries	razor peakCount	absolute peakCount	cluster index	average time	average mass	1	1	1	1	1	1	1	1	1	1	1	1	1	1	1	1	1	1	new sample 1	new sample 2	new sample 3	new sample 4	new sample 5	new sample 6	new sample 7	new sample 8	new sample 9	new sample 1	new sample 2	new sample 3	new sample 4	new sample 5	new sample 6	new sample 7	new sample 8	new sample 9
ALYLVCGERG		B-chain	PEP_FRAG_1	P01326	2	2	24954	58.7	10805541	-	3718	4178	3111	-	3725	-	-	-	-	1603	1876	1177	-	1620	-	-	-	-	3718	4178	3111	-	3725	-	-	-	-	1603	1876	1177	-	1620	-	-	-
DPQVEQLELGGSPGDL		C-peptide	PEP_FRAG_1		1	1	35675	74.14	1653799	-	30996	20501	18779	-	20207	-	12484	-	-	30996	20501	18779	-	20207	-	12484	-	-	30996	20501	18779	-	20207	-	12484	-	-	30996	20501	18779	-	20207	-	12484	-
DPQVEQLELGGSPGDLQ		C-peptide	PEP_FRAG_1		1	1	36793	68.28	1781858	-	19037	15173	16988	-	19252	-	11708	-	-	19037	15173	16988	-	19252	-	11708	-	-	19037	15173	16988	-	19252	-	11708	-	-	19037	15173	16988	-	19252	-	11708	-
DPQVEQLELGGSPGDLQT		C-peptide	PEP_FRAG_1		1	1	37531	69.61	18829062	12239	-	-	-	-	-	-	-	-	12239	-	-	-	-	-	-	-	-	12239	-	-	-	-	-	-	-	-	12239	-	-	-	-	-	-	-	-
DPQVEQLELGGSPGDLQT		C-peptide	PEP_FRAG_1		1	1	37534	68.98	1882904	-	199875	148656	163952	9178	171435	-	118652	-	-	199875	148656	163952	9178	171435	-	118652	-	-	199875	148656	163952	9178	171435	-	118652	-	-	199875	148656	163952	9178	171435	-	118652	-
DPQVEQLELGGSPGDLQTL		C-peptide	PEP_FRAG_1		1	1	38351	80.62	19959896	10470	139641	118580	69983	7449	132027	-	72628	-	10470	139641	118580	69983	7449	132027	-	72628	-	10470	139641	118580	69983	7449	132027	-	72628	-	10470	139641	118580	69983	7449	132027	-	72628	-
DPQVEQLELGGSPGDLQTLA		C-peptide	PEP_FRAG_1		1	1	38809	80.05	20670278	8673	91803	77580	32216	-	94584	-	50597	-	8673	91803	77580	32216	-	94584	-	50597	-	8673	91803	77580	32216	-	94584	-	50597	-	8673	91803	77580	32216	-	94584	-	50597	-
DPQVEQLELGGSPGDLQTLAL		C-peptide	PEP_FRAG_1		1	1	39601	91.45	2180114	10710	9712	100320	6945	6548	108580	-	4865	-	10710	9712	100320	6945	6548	108580	-	4865	-	10710	9712	100320	6945	6548	108580	-	4865	-	10710	9712	100320	6945	6548	108580	-	4865	-
EDPQVEQLEL		C-peptide	PEP_FRAG_1		1	1	27966	68.49	11995815	-	-	-	-	-	2111	-	-	-	-	-	-	-	-	2111	-	-	-	-	-	-	-	-	2111	-	-	-	-	-	-	-	-	2111	-	-	-
EDPQVEQLELGGSPGDL		C-peptide	PEP_FRAG_1		1	1	36935	73.68	17828419	-	15868	9729	8203	-	10185	-	8211	-	-	15868	9729	8203	-	10185	-	8211	-	-	15868	9729	8203	-	10185	-	8211	-	-	15868	9729	8203	-	10185	-	8211	-
EDPQVEQLELGGSPGDLQ		C-peptide	PEP_FRAG_1		1	1	37725	68.16	19109008	-	17630	13459	12068	-	14831	-	11807	-	-	17630	13459	12068	-	14831	-	11807	-	-	17630	13459	12068	-	14831	-	11807	-	-	17630	13459	12068	-	14831	-	11807	-
EDPQVEQLELGGSPGDLQT		C-peptide	PEP_FRAG_1		1	1	38434	68.83	20119486	-	139081	114219	99265	5696	111122	-	101236	-	-	139081	114219	99265	5696	111122	-	101236	-	-	139081	114219	99265	5696	111122	-	101236	-	-	139081	114219	99265	5696	111122	-	101236	-
EDPQVEQLELGGSPGDLQT		C-peptide	PEP_FRAG_1		1	1	38467	69.25	20119492	7961	-	-	-	-	-	-	-	-	7961	-	-	-	-	-	-	-	-	7961	-	-	-	-	-	-	-	-	7961	-	-	-	-	-	-	-	-
EDPQVEQLELGGSPGDLQTL		C-peptide	PEP_FRAG_1		1	1	39186	80.1	21250344	5097	65464	47814	18852	-	55982	-	34652	-	5097	65464	47814	18852	-	55982	-	34652	-	5097	65464	47814	18852	-	55982	-	34652	-	5097	65464	47814	18852	-	55982	-	34652	-
EDPQVEQLELGGSPGDLQTLA		C-peptide	PEP_FRAG_1		1	1	39681	79.61	2196074	8039	124047	109510	38339	6562	132037	-	88645	-	8039	124047	109510	38339	6562	132037	-	88645	-	8039	124047	109510	38339	6562	132037	-	88645	-	8039	124047	109510	38339	6562	132037	-	88645	-
EDPQVEQLELGGSPGDLQTLAL		C-peptide	PEP_FRAG_1		1	1	40660	90.68	23091587	11134	27826	93383	4445	5126	98540	-	4171	-	11134	27826	93383	4445	5126	98540	-	4171	-	11134	27826	93383	4445	5126	98540	-	4171	-	11134	27826	93383	4445	5126	98540	-	4171	-
EDPQVEQLELGGSPGDLQTLALEV		C-peptide	PEP_FRAG_1		1	1	42113	92.17	2537271	-	-	-	-	-	6142	-	-	-	-	-	-	-	-	6142	-	-	-	-	-	-	-	-	6142	-	-	-	-	-	-	-	-	6142	-	-	-
ELGGSPGDLQ		C-peptide	PEP_FRAG_1		1	1	22145	42.67	9724654	10454	70094	92106	94039	2413	98080	62396	78132	-	10454	70094	92106	94039	2413	98080	62396	78132	-	10454	70094	92106	94039	2413	98080	62396	78132	-	10454	70094	92106	94039	2413	98080	62396	78132	-
ELGGSPGDLQT		C-peptide	PEP_FRAG_1		1	1	24777	46.1	10735133	144992	383787	417720	559617	26909	466140	349172	399360	1951	144992	383787	417720	559617	26909	466140	349172	399360	1951	144992	383787	417720	559617	26909	466140	349172	399360	1951	144992	383787	417720	559617	26909	466140	349172	399360	1951
ELGGSPGDLQTL		C-peptide	PEP_FRAG_1		1	1	27865	64.53	11865986	13292	84347	110609	113724	-	135240	78064	101823	-	13292	84347	110609	113724	-	135240	78064	101823	-	13292	84347	110609	113724	-	135240	78064	101823	-	13292	84347	110609	113724	-	135240	78064	101823	-
ELGGSPGDLQTLA		C-peptide	PEP_FRAG_1		1	1	29377	64.42	12576361	10754	75633	89456	76420	-	97472	34851	75645	-	10754	75633	89456	76420	-	97472	34851	75645	-	10754	75633	89456	76420	-	97472	34851	75645	-	10754	75633	89456	76420	-	97472	34851	75645	-
ELGGSPGDLQTLAL		C-peptide	PEP_FRAG_1		1	1	31639	80.95	13707197	-	10039	9599	8927	-	9103	-	5539	-	-	10039	9599	8927	-	9103	-	5539	-	-	10039	9599	8927	-	9103	-	5539	-	-	10039	9599	8927	-	9103	-	5539	-
EQLELGGSPGDL		C-peptide	PEP_FRAG_1		1	1	28294	66.62	12145923	-	1566	3052	-	-	2897	-	-	-	-	1566	3052	-	-	2897	-	-	-	-	1566	3052	-	-	2897	-	-	-	-	1566	3052	-	-	2897	-	-	-
EQLELGGSPGDLQ		C-peptide	PEP_FRAG_1		1	1	31221	60.14	13426512	-	2541	4360	2214	-	3787	-	-	-	-	2541	4360	2214	-	3787	-	-	-	-	2541	4360	2214	-	3787	-	-	-	-	2541	4360	2214	-	3787	-	-	-
EQLELGGSPGDLQT		C-peptide	PEP_FRAG_1		1	1	32711	61.58	14436997	-	7070	4866	10629	-	7462	4917	9986	-	-	7070	4866	10629	-	7462	4917	9986	-	-	7070	4866	10629	-	7462	4917	9986	-	-	7070	4866	10629	-	7462	4917	9986	-
EQLELGGSPGDLQTLA		C-peptide	PEP_FRAG_1		1	1	35411	74.67	16278176	-	6143	4897	3465	-	4677	-	4678	-	-	6143	4897	3465	-	4677	-	4678	-	-	6143	4897	3465	-	4677	-	4678	-	-	6143	4897	3465	-	4677	-	4678	-
EQLELGGSPGDLQTLAL		C-peptide	PEP_FRAG_1		1	1	36448	87.84	17409042	-	1974	5545	-	-	5051	-	-	-	-	1974	5545	-	-	5051	-	-	-	-	1974	5545	-	-	5051	-	-	-	-	1974	5545	-	-	5051	-	-	-
ERGFFYTPKS		B-chain	PEP_FRAG_1		1	1	28718	49.43	12316132	-	2702	10083	25892	-	20153	-	-	-	-	2702	10083	25892	-	20153	-	-	-	-	2702	10083	25892	-	20153	-	-	-	-	2702	10083	25892	-	20153	-	-	-
EVEDPQVEQL		C-peptide	PEP_FRAG_1		1	1	27654	54.77	11855691	1159	-	-	-	-	-	-	-	-	1159	-	-	-	-	-	-	-	-	1159	-	-	-	-	-	-	-	-	1159	-	-	-	-	-	-	-	-
EVEDPQVEQL		C-peptide	PEP_FRAG_1		1	1	27667	54.02	1185566	-	12316	16730	10862	-	13917	-	-	-	-	12316	16730	10862	-	13917	-	-	-	-	12316	16730	10862	-	13917	-	-	-	-	12316	16730	10862	-	13917	-	-	-
EVEDPQVEQL		C-peptide	PEP_FRAG_1		1	1	27668	53.87	11855667	-	-	-	-	-	-	-	107977	-	-	-	-	-	-	-	-	107977	-	-	-	-	-	-	-	-	107977	-	-	-	-	-	-	-	-	107977	-
EVEDPQVEQL		C-peptide	PEP_FRAG_1		1	1	27669	53.71	11855674	-	-	-	-	-	-	54518	-	-	-	-	-	-	-	-	54518	-	-	-	-	-	-	-	-	54518	-	-	-	-	-	-	-	-	54518	-	-
EVEDPQVEQLE		C-peptide	PEP_FRAG_1		1	1	30709	52.22	13146096	-	15533	16033	11004	-	17267	6427	10967	-	-	15533	16033	11004	-	17267	6427	10967	-	-	15533	16033	11004	-	17267	6427	10967	-	-	15533	16033	11004	-	17267	6427	10967	-
EVEDPQVEQLELGGSPGD		C-peptide	PEP_FRAG_1		1	1	37645	64.53	18978683	-	4342	3471	5253	-	4580	-	5192	-	-	4342	3471	5253	-	4580	-	5192	-	-	4342	3471	5253	-	4580	-	5192	-	-	4342	3471	5253	-	4580	-	5192	-
EVEDPQVEQLELGGSPGDL		C-peptide	PEP_FRAG_1		1	1	38431	76.04	20109562	4883	140230	54700	25788	2626	52320	-	82155	-	4883	140230	54700	25788	2626	52320	-	82155	-	4883	140230	54700	25788	2626	52320	-	82155	-	4883	140230	54700	25788	2626	52320	-	82155	-
EVEDPQVEQLELGGSPGDLQ		C-peptide	PEP_FRAG_1		1	1	39212	71.31	21390178	9297	-	-	-	-	-	-	-	-	9297	-	-	-	-	-	-	-	-	9297	-	-	-	-	-	-	-	-	9297	-	-	-	-	-	-	-	-
EVEDPQVEQLELGGSPGDLQ		C-peptide	PEP_FRAG_1		1	1	39219	70.72	2139013	-	203544	150181	111499	9449	148849	-	135965	-	-	203544	150181	111499	9449	148849	-	135965	-	-	203544	150181	111499	9449	148849	-	135965	-	-	203544	150181	111499	9449	148849	-	135965	-
EVEDPQVEQLELGGSPGDLQT		C-peptide	PEP_FRAG_1		1	1	39995	71.61	22400625	133779	-	-	-	-	-	-	-	-	133779	-	-	-	-	-	-	-	-	133779	-	-	-	-	-	-	-	-	133779	-	-	-	-	-	-	-	-
EVEDPQVEQLELGGSPGDLQT		C-peptide	PEP_FRAG_1		1	1	39996	71.2	22400598	-	703984	515023	548638	122635	571920	-	469459	-	-	703984	515023	548638	122635	571920	-	469459	-	-	703984	515023	548638	122635	571920	-	469459	-	-	703984	515023	548638	122635	571920	-	469459	-
EVEDPQVEQLELGGSPGDLQT		C-peptide	PEP_FRAG_1		1	1	40265	70.29	2240057	-	-	-	-	-	-	-	-	2202	-	-	-	-	-	-	-	-	2202	-	-	-	-	-	-	-	-	2202	-	-	-	-	-	-	-	-	2202
EVEDPQVEQLELGGSPGDLQTL		C-peptide	PEP_FRAG_1		1	1	40811	81.72	23531453	62571	456083	401544	150374	41488	467413	-	443530	-	62571	456083	401544	150374	41488	467413	-	443530	-	62571	456083	401544	150374	41488	467413	-	443530	-	62571	456083	401544	150374	41488	467413	-	443530	-
EVEDPQVEQLELGGSPGDLQTLA		C-peptide	PEP_FRAG_1		1	1	41368	81.18	24241829	118439	501266	472006	151874	75889	564708	-	361486	-	118439	501266	472006	151874	75889	564708	-	361486	-	118439	501266	472006	151874	75889	564708	-	361486	-	118439	501266	472006	151874	75889	564708	-	361486	-
EVEDPQVEQLELGGSPGDLQTLAL		C-peptide	PEP_FRAG_1		1	1	42158	91.66	2537.27	168232	227006	556281	41688	95489	601502	-	24561	-	168232	227006	556281	41688	95489	601502	-	24561	-	168232	227006	556281	41688	95489	601502	-	24561	-	168232	227006	556281	41688	95489	601502	-	24561	-
EVEDPQVEQLELGGSPGDLQTLALE		C-peptide	PEP_FRAG_1		1	1	44363	88.29	26663044	-	-	5833	-	-	-	-	-	-	-	-	5833	-	-	-	-	-	-	-	-	5833	-	-	-	-	-	-	-	-	5833	-	-	-	-	-	-
EVEDPQVEQLELGGSPGDLQTLALE		C-peptide	PEP_FRAG_1		1	1	44365	88.29	26663186	-	-	-	-	-	4322	-	-	-	-	-	-	-	-	4322	-	-	-	-	-	-	-	-	4322	-	-	-	-	-	-	-	-	4322	-	-	-
EVEDPQVEQLELGGSPGDLQTLALEVA		C-peptide	PEP_FRAG_1		1	1	43224	98.44	28364146	3717	-	50275	-	-	7938	-	-	-	3717	-	50275	-	-	7938	-	-	-	3717	-	50275	-	-	7938	-	-	-	3717	-	50275	-	-	7938	-	-	-
EVEDPQVEQLELGGSPGDLQTLALEVARQ		C-peptide complete	PEP_FRAG_1		1	1	43789	95.17	31205613	140724	-	263748	-	-	450033	-	-	-	140724	-	263748	-	-	450033	-	-	-	140724	-	263748	-	-	450033	-	-	-	140724	-	263748	-	-	450033	-	-	-
GGSPGDLQTL		C-peptide	PEP_FRAG_1		1	1	21409	52.57	9444703	10242	55518	69696	115745	-	127208	78455	88310	-	10242	55518	69696	115745	-	127208	78455	88310	-	10242	55518	69696	115745	-	127208	78455	88310	-	10242	55518	69696	115745	-	127208	78455	88310	-
GGSPGDLQTLA		C-peptide	PEP_FRAG_1		1	1	23297	53.27	10155079	11494	54749	67936	80165	-	105310	48005	70104	-	11494	54749	67936	80165	-	105310	48005	70104	-	11494	54749	67936	80165	-	105310	48005	70104	-	11494	54749	67936	80165	-	105310	48005	70104	-
GGSPGDLQTLAL		C-peptide	PEP_FRAG_1		1	1	26489	73.71	11285928	6570	-	-	-	-	-	-	-	-	6570	-	-	-	-	-	-	-	-	6570	-	-	-	-	-	-	-	-	6570	-	-	-	-	-	-	-	-
GGSPGDLQTLAL		C-peptide	PEP_FRAG_1		1	1	26496	73.12	11285931	-	94785	100252	85773	2899	100766	18123	33341	-	-	94785	100252	85773	2899	100766	18123	33341	-	-	94785	100252	85773	2899	100766	18123	33341	-	-	94785	100252	85773	2899	100766	18123	33341	-
GSPGDLQTLA		C-peptide	PEP_FRAG_1		1	1	21796	53.19	9584867	-	18539	25594	22853	-	34997	16912	24059	-	-	18539	25594	22853	-	34997	16912	24059	-	-	18539	25594	22853	-	34997	16912	24059	-	-	18539	25594	22853	-	34997	16912	24059	-
GSPGDLQTLAL		C-peptide	PEP_FRAG_1		1	1	24723	73.79	1071571	1908	-	-	-	-	-	-	-	-	1908	-	-	-	-	-	-	-	-	1908	-	-	-	-	-	-	-	-	1908	-	-	-	-	-	-	-	-
GSPGDLQTLAL		C-peptide	PEP_FRAG_1		1	1	24726	73.44	1071571	-	25916	30184	22561	-	29106	5277	10039	-	-	25916	30184	22561	-	29106	5277	10039	-	-	25916	30184	22561	-	29106	5277	10039	-	-	25916	30184	22561	-	29106	5277	10039	-
LELGGSPGDL		C-peptide	PEP_FRAG_1		1	1	21760	65.09	9574926	-	5152	6938	7478	-	11141	2605	-	-	-	5152	6938	7478	-	11141	2605	-	-	-	5152	6938	7478	-	11141	2605	-	-	-	5152	6938	7478	-	11141	2605	-	-
LELGGSPGDLQ		C-peptide	PEP_FRAG_1		1	1	25057	56.95	1085549	-	-	-	-	-	-	2420	-	-	-	-	-	-	-	-	2420	-	-	-	-	-	-	-	-	2420	-	-	-	-	-	-	-	-	2420	-	-
LELGGSPGDLQ		C-peptide	PEP_FRAG_1		1	1	25072	57.8	1085.55	-	5515	10511	9823	-	12816	-	8744	-	-	5515	10511	9823	-	12816	-	8744	-	-	5515	10511	9823	-	12816	-	8744	-	-	5515	10511	9823	-	12816	-	8744	-
LELGGSPGDLQT		C-peptide	PEP_FRAG_1		1	1	27871	59.68	11865983	17978	78895	126152	146231	3274	138666	67536	97572	-	17978	78895	126152	146231	3274	138666	67536	97572	-	17978	78895	126152	146231	3274	138666	67536	97572	-	17978	78895	126152	146231	3274	138666	67536	97572	-
LELGGSPGDLQTL		C-peptide	PEP_FRAG_1		1	1	30310	74.56	1299681	-	3820	4058	2862	-	4659	-	3987	-	-	3820	4058	2862	-	4659	-	3987	-	-	3820	4058	2862	-	4659	-	3987	-	-	3820	4058	2862	-	4659	-	3987	-
LELGGSPGDLQTLALEV		C-peptide	PEP_FRAG_1		1	1	36877	79.72	17119019	-	-	4118	4344	-	9999	-	4586	-	-	-	4118	4344	-	9999	-	4586	-	-	-	4118	4344	-	9999	-	4586	-	-	-	4118	4344	-	9999	-	4586	-
LGGSPGDLQT		C-peptide	PEP_FRAG_1		1	1	21408	42.1	9444705	16735	121224	138839	262240	4247	227699	144711	139249	-	16735	121224	138839	262240	4247	227699	144711	139249	-	16735	121224	138839	262240	4247	227699	144711	139249	-	16735	121224	138839	262240	4247	227699	144711	139249	-
LGGSPGDLQTL		C-peptide	PEP_FRAG_1		1	1	24333	61.72	10575559	1886	9787	10549	26068	-	24988	10296	14728	-	1886	9787	10549	26068	-	24988	10296	14728	-	1886	9787	10549	26068	-	24988	10296	14728	-	1886	9787	10549	26068	-	24988	10296	14728	-
LGGSPGDLQTLA		C-peptide	PEP_FRAG_1		1	1	26497	61.76	1128593	-	5152	5706	7387	-	9315	2720	6520	-	-	5152	5706	7387	-	9315	2720	6520	-	-	5152	5706	7387	-	9315	2720	6520	-	-	5152	5706	7387	-	9315	2720	6520	-
LGGSPGDLQTLAL		C-peptide	PEP_FRAG_1		1	1	28987	79.1	12416776	-	3562	5006	6625	-	7856	-	3206	-	-	3562	5006	6625	-	7856	-	3206	-	-	3562	5006	6625	-	7856	-	3206	-	-	3562	5006	6625	-	7856	-	3206	-
PQVEQLELGGSPGDL		C-peptide	PEP_FRAG_1		1	1	33835	72.53	15387689	-	6000	4750	3678	-	4655	-	3954	-	-	6000	4750	3678	-	4655	-	3954	-	-	6000	4750	3678	-	4655	-	3954	-	-	6000	4750	3678	-	4655	-	3954	-
PQVEQLELGGSPGDLQ		C-peptide	PEP_FRAG_1		1	1	35842	66.55	16668292	-	2901	2474	3028	-	3606	-	2493	-	-	2901	2474	3028	-	3606	-	2493	-	-	2901	2474	3028	-	3606	-	2493	-	-	2901	2474	3028	-	3606	-	2493	-
PQVEQLELGGSPGDLQT		C-peptide	PEP_FRAG_1		1	1	36726	67.38	1767878	3781	37666	32219	33728	-	42892	-	43741	-	3781	37666	32219	33728	-	42892	-	43741	-	3781	37666	32219	33728	-	42892	-	43741	-	3781	37666	32219	33728	-	42892	-	43741	-
PQVEQLELGGSPGDLQTL		C-peptide	PEP_FRAG_1		1	1	37525	79.33	18809644	3383	16018	21276	15822	-	31054	-	30536	-	3383	16018	21276	15822	-	31054	-	30536	-	3383	16018	21276	15822	-	31054	-	30536	-	3383	16018	21276	15822	-	31054	-	30536	-
PQVEQLELGGSPGDLQTLA		C-peptide	PEP_FRAG_1		1	1	38042	78.78	19519995	5837	14359	30005	17534	3202	43263	-	38263	-	5837	14359	30005	17534	3202	43263	-	38263	-	5837	14359	30005	17534	3202	43263	-	38263	-	5837	14359	30005	17534	3202	43263	-	38263	-
PQVEQLELGGSPGDLQTLAL		C-peptide	PEP_FRAG_1		1	1	38793	90.38	20650854	2623	-	17366	-	-	30168	-	2264	-	2623	-	17366	-	-	30168	-	2264	-	2623	-	17366	-	-	30168	-	2264	-	2623	-	17366	-	-	30168	-	2264	-
QLELGGSPGDL		C-peptide	PEP_FRAG_1		1	1	25218	66.43	10855497	-	3693	3605	4447	-	6038	-	1978	-	-	3693	3605	4447	-	6038	-	1978	-	-	3693	3605	4447	-	6038	-	1978	-	-	3693	3605	4447	-	6038	-	1978	-
QLELGGSPGDLQ		C-peptide	PEP_FRAG_1		1	1	28279	59.54	12136091	-	4038	5941	7374	-	8466	2858	4441	-	-	4038	5941	7374	-	8466	2858	4441	-	-	4038	5941	7374	-	8466	2858	4441	-	-	4038	5941	7374	-	8466	2858	4441	-
QLELGGSPGDLQT		C-peptide	PEP_FRAG_1		1	1	30758	61.21	13146571	8424	41334	57953	58485	-	66158	15402	34685	-	8424	41334	57953	58485	-	66158	15402	34685	-	8424	41334	57953	58485	-	66158	15402	34685	-	8424	41334	57953	58485	-	66158	15402	34685	-
QTLALEVARQ		C-peptide	PEP_FRAG_1		1	1	26501	50.88	11286418	-	6198	9396	8565	-	9277	2607	3849	-	-	6198	9396	8565	-	9277	2607	3849	-	-	6198	9396	8565	-	9277	2607	3849	-	-	6198	9396	8565	-	9277	2607	3849	-
QVEQLELGGSPGDLQT		C-peptide	PEP_FRAG_1		1	1	35889	64.98	16708254	-	7862	7099	13296	-	10019	-	9761	-	-	7862	7099	13296	-	10019	-	9761	-	-	7862	7099	13296	-	10019	-	9761	-	-	7862	7099	13296	-	10019	-	9761	-
QVEQLELGGSPGDLQTL		C-peptide	PEP_FRAG_1		1	1	36806	77.68	17839142	-	4199	4145	-	-	4578	-	3499	-	-	4199	4145	-	-	4578	-	3499	-	-	4199	4145	-	-	4578	-	3499	-	-	4199	4145	-	-	4578	-	3499	-
QVEQLELGGSPGDLQTLA		C-peptide	PEP_FRAG_1		1	1	37358	77.15	18549471	-	5153	5679	-	-	5607	-	6253	-	-	5153	5679	-	-	5607	-	6253	-	-	5153	5679	-	-	5607	-	6253	-	-	5153	5679	-	-	5607	-	6253	-
QVEQLELGGSPGDLQTLAL		C-peptide	PEP_FRAG_1		1	1	38130	89.37	19680306	-	-	3693	-	-	-	-	-	-	-	-	3693	-	-	-	-	-	-	-	-	3693	-	-	-	-	-	-	-	-	3693	-	-	-	-	-	-
QVEQLELGGSPGDLQTLAL		C-peptide	PEP_FRAG_1		1	1	38132	89.33	1968.03	-	-	-	-	-	3054	-	-	-	-	-	-	-	-	3054	-	-	-	-	-	-	-	-	3054	-	-	-	-	-	-	-	-	3054	-	-	-
REVEDPQVEQLELGGSPGDL		C-peptide	PEP_FRAG_1		1	1	39448	77.94	21670413	-	-	-	-	-	1430	-	-	-	-	-	-	-	-	1430	-	-	-	-	-	-	-	-	1430	-	-	-	-	-	-	-	-	1430	-	-	-
REVEDPQVEQLELGGSPGDL		C-peptide	PEP_FRAG_1		1	1	39451	75.13	21670498	-	-	2922	-	-	-	-	-	-	-	-	2922	-	-	-	-	-	-	-	-	2922	-	-	-	-	-	-	-	-	2922	-	-	-	-	-	-
SPGDLQTLAL		C-peptide	PEP_FRAG_1		1	1	23271	73.98	10145494	-	43277	43928	30795	-	39400	7527	14164	-	-	43277	43928	30795	-	39400	7527	14164	-	-	43277	43928	30795	-	39400	7527	14164	-	-	43277	43928	30795	-	39400	7527	14164	-
SPGDLQTLAL		C-peptide	PEP_FRAG_1		1	1	23272	74.3	10145475	2668	-	-	-	-	-	-	-	-	2668	-	-	-	-	-	-	-	-	2668	-	-	-	-	-	-	-	-	2668	-	-	-	-	-	-	-	-
VEDPQVEQLE		C-peptide	PEP_FRAG_1		1	1	27665	50.11	11855679	-	5676	8124	9169	-	10850	4851	9290	-	-	5676	8124	9169	-	10850	4851	9290	-	-	5676	8124	9169	-	10850	4851	9290	-	-	5676	8124	9169	-	10850	4851	9290	-
VEDPQVEQLEL		C-peptide	PEP_FRAG_1		1	1	30295	70.51	12986498	-	5623	3274	6489	-	8379	-	5983	-	-	5623	3274	6489	-	8379	-	5983	-	-	5623	3274	6489	-	8379	-	5983	-	-	5623	3274	6489	-	8379	-	5983	-
VEDPQVEQLELG		C-peptide	PEP_FRAG_1		1	1	31443	65.17	1355675	-	-	-	1836	-	-	-	-	-	-	-	-	1836	-	-	-	-	-	-	-	-	1836	-	-	-	-	-	-	-	-	1836	-	-	-	-	-
VEDPQVEQLELG		C-peptide	PEP_FRAG_1		1	1	31444	65.18	13556705	-	-	-	-	-	3425	-	-	-	-	-	-	-	-	3425	-	-	-	-	-	-	-	-	3425	-	-	-	-	-	-	-	-	3425	-	-	-
VEDPQVEQLELGGSPGD		C-peptide	PEP_FRAG_1		1	1	36668	63.23	17688341	-	1122	-	-	-	-	-	-	-	-	1122	-	-	-	-	-	-	-	-	1122	-	-	-	-	-	-	-	-	1122	-	-	-	-	-	-	-
VEDPQVEQLELGGSPGDL		C-peptide	PEP_FRAG_1		1	1	37519	75.14	18819111	-	74279	46682	-	-	16752	-	38559	-	-	74279	46682	-	-	16752	-	38559	-	-	74279	46682	-	-	16752	-	38559	-	-	74279	46682	-	-	16752	-	38559	-
VEDPQVEQLELGGSPGDL		C-peptide	PEP_FRAG_1		1	1	37632	74.86	18819098	-	-	-	8199	-	-	-	-	-	-	-	-	8199	-	-	-	-	-	-	-	-	8199	-	-	-	-	-	-	-	-	8199	-	-	-	-	-
VEDPQVEQLELGGSPGDLQ		C-peptide	PEP_FRAG_1		1	1	38421	70.45	20099766	3093	-	-	-	-	-	-	-	-	3093	-	-	-	-	-	-	-	-	3093	-	-	-	-	-	-	-	-	3093	-	-	-	-	-	-	-	-
VEDPQVEQLELGGSPGDLQ		C-peptide	PEP_FRAG_1		1	1	38424	69.74	20099696	-	73978	55279	42778	2680	63159	-	44763	-	-	73978	55279	42778	2680	63159	-	44763	-	-	73978	55279	42778	2680	63159	-	44763	-	-	73978	55279	42778	2680	63159	-	44763	-
VEDPQVEQLELGGSPGDLQT		C-peptide	PEP_FRAG_1		1	1	39063	71.12	21110193	43307	-	-	-	-	-	-	-	-	43307	-	-	-	-	-	-	-	-	43307	-	-	-	-	-	-	-	-	43307	-	-	-	-	-	-	-	-
VEDPQVEQLELGGSPGDLQT		C-peptide	PEP_FRAG_1		1	1	39075	70.29	21110159	-	410208	300255	323439	40914	342869	-	289255	-	-	410208	300255	323439	40914	342869	-	289255	-	-	410208	300255	323439	40914	342869	-	289255	-	-	410208	300255	323439	40914	342869	-	289255	-
VEDPQVEQLELGGSPGDLQTL		C-peptide	PEP_FRAG_1		1	1	39892	81.08	22241023	48057	349450	304791	140279	28827	364013	-	231993	-	48057	349450	304791	140279	28827	364013	-	231993	-	48057	349450	304791	140279	28827	364013	-	231993	-	48057	349450	304791	140279	28827	364013	-	231993	-
VEDPQVEQLELGGSPGDLQTLA		C-peptide	PEP_FRAG_1		1	1	40443	80.57	22951409	75140	352855	331404	134875	46773	420436	-	283732	-	75140	352855	331404	134875	46773	420436	-	283732	-	75140	352855	331404	134875	46773	420436	-	283732	-	75140	352855	331404	134875	46773	420436	-	283732	-
VEDPQVEQLELGGSPGDLQTLAL		C-peptide	PEP_FRAG_1		1	1	41272	91.26	2408226	76331	51990	344251	22489	36655	411472	-	14339	-	76331	51990	344251	22489	36655	411472	-	14339	-	76331	51990	344251	22489	36655	411472	-	14339	-	76331	51990	344251	22489	36655	411472	-	14339	-
VEDPQVEQLELGGSPGDLQTLALE		C-peptide	PEP_FRAG_1		1	1	42161	91.66	25372686	-	-	615062	-	-	-	-	-	-	-	-	615062	-	-	-	-	-	-	-	-	615062	-	-	-	-	-	-	-	-	615062	-	-	-	-	-	-
VEDPQVEQLELGGSPGDLQTLALE		C-peptide	PEP_FRAG_1		1	1	42162	91.66	25372673	-	-	-	-	-	585395	-	-	-	-	-	-	-	-	585395	-	-	-	-	-	-	-	-	585395	-	-	-	-	-	-	-	-	585395	-	-	-
VEQLELGGSPGDL		C-peptide	PEP_FRAG_1		1	1	30705	69.55	13136621	-	8026	10303	7644	-	12895	-	6701	-	-	8026	10303	7644	-	12895	-	6701	-	-	8026	10303	7644	-	12895	-	6701	-	-	8026	10303	7644	-	12895	-	6701	-
VEQLELGGSPGDLQ		C-peptide	PEP_FRAG_1		1	1	32698	63.24	14417189	-	-	1810	3408	-	2223	-	1976	-	-	-	1810	3408	-	2223	-	1976	-	-	-	1810	3408	-	2223	-	1976	-	-	-	1810	3408	-	2223	-	1976	-
VEQLELGGSPGDLQT		C-peptide	PEP_FRAG_1		1	1	34280	64.25	15427686	4143	31817	19156	55278	-	35740	16221	57391	-	4143	31817	19156	55278	-	35740	16221	57391	-	4143	31817	19156	55278	-	35740	16221	57391	-	4143	31817	19156	55278	-	35740	16221	57391	-
VEQLELGGSPGDLQTL		C-peptide	PEP_FRAG_1		1	1	35722	77.4	1655852	-	9848	7544	6276	-	7675	-	12663	-	-	9848	7544	6276	-	7675	-	12663	-	-	9848	7544	6276	-	7675	-	12663	-	-	9848	7544	6276	-	7675	-	12663	-
VEQLELGGSPGDLQTLA		C-peptide	PEP_FRAG_1		1	1	36321	76.86	17268889	-	5163	4733	2897	-	5069	-	9115	-	-	5163	4733	2897	-	5069	-	9115	-	-	5163	4733	2897	-	5069	-	9115	-	-	5163	4733	2897	-	5069	-	9115	-
VEQLELGGSPGDLQTLAL		C-peptide	PEP_FRAG_1		1	1	37279	89.38	18399719	2484	-	13197	2811	-	20325	-	4203	-	2484	-	13197	2811	-	20325	-	4203	-	2484	-	13197	2811	-	20325	-	4203	-	2484	-	13197	2811	-	20325	-	4203	-

## Sheet: Insulin 2
	normalized intensity for replicate run		redistributed intensity for replicate run
	new sample 1		new sample 2	new sample 3	new sample 4	new sample 5	new sample 6	new sample 7	new sample 8	new sample 9	new sample 1	new sample 2	new sample 3	new sample 4	new sample 5	new sample 6	new sample 7	new sample 8	new sample 9	average normalized intensity for sample	average redistributed intensity for replicate run
sequence	modifier		type	additional entries	razor peakCount	absolute peakCount	cluster index	average time	average mass	1	1	1	1	1	1	1	1	1	1	1	1	1	1	1	1	1	1	new sample 1	new sample 2	new sample 3	new sample 4	new sample 5	new sample 6	new sample 7	new sample 8	new sample 9	new sample 1	new sample 2	new sample 3	new sample 4	new sample 5	new sample 6	new sample 7	new sample 8	new sample 9
ALYLVCGERG		B-chain	PEP_FRAG_1	P01325	2	2	24954	58.7	10805541	-	3718	4178	3111	-	3725	-	-	-	-	2114	2301	1933	-	2104	-	-	-	-	3718	4178	3111	-	3725	-	-	-	-	2114	2301	1933	-	2104	-	-	-
AQLELGGGPGAGDL		C-peptide	PEP_FRAG_1		1	1	29330	77.1	12546373	-	8856	7157	-	-	7274	-	3566	-	-	8856	7157	-	-	7274	-	3566	-	-	8856	7157	-	-	7274	-	3566	-	-	8856	7157	-	-	7274	-	3566	-
AQLELGGGPGAGDL		C-peptide	PEP_FRAG_1		1	1	29333	66.72	12546366	-	3878	4718	4150	-	6181	-	2660	-	-	3878	4718	4150	-	6181	-	2660	-	-	3878	4718	4150	-	6181	-	2660	-	-	3878	4718	4150	-	6181	-	2660	-
AQLELGGGPGAGDL		C-peptide	PEP_FRAG_1		1	1	29335	76.23	12546357	-	5268	5682	2214	-	6059	-	3094	-	-	5268	5682	2214	-	6059	-	3094	-	-	5268	5682	2214	-	6059	-	3094	-	-	5268	5682	2214	-	6059	-	3094	-
AQLELGGGPGAGDLQ		C-peptide	PEP_FRAG_1		1	1	32146	60.32	13826921	-	-	1285	-	-	-	-	-	-	-	-	1285	-	-	-	-	-	-	-	-	1285	-	-	-	-	-	-	-	-	1285	-	-	-	-	-	-
AQLELGGGPGAGDLQ		C-peptide	PEP_FRAG_1		1	1	32148	60.15	13826991	-	-	-	-	-	-	-	1068	-	-	-	-	-	-	-	-	1068	-	-	-	-	-	-	-	-	1068	-	-	-	-	-	-	-	-	1068	-
AQLELGGGPGAGDLQT		C-peptide	PEP_FRAG_1		1	1	33225	61.78	14837433	5637	22048	16462	22943	-	32827	11569	33091	-	5637	22048	16462	22943	-	32827	11569	33091	-	5637	22048	16462	22943	-	32827	11569	33091	-	5637	22048	16462	22943	-	32827	11569	33091	-
AQLELGGGPGAGDLQTL		C-peptide	PEP_FRAG_1		1	1	35120	75.26	15968257	-	7362	5013	2825	-	3076	-	5728	-	-	7362	5013	2825	-	3076	-	5728	-	-	7362	5013	2825	-	3076	-	5728	-	-	7362	5013	2825	-	3076	-	5728	-
AQLELGGGPGAGDLQTLA		C-peptide	PEP_FRAG_1		1	1	35846	74.72	16678643	-	3483	4051	2684	-	-	-	3423	-	-	3483	4051	2684	-	-	-	3423	-	-	3483	4051	2684	-	-	-	3423	-	-	3483	4051	2684	-	-	-	3423	-
AQLELGGGPGAGDLQTLAL		C-peptide	PEP_FRAG_1		1	1	36820	87.82	17809434	-	-	-	-	-	6941	-	-	-	-	-	-	-	-	6941	-	-	-	-	-	-	-	-	6941	-	-	-	-	-	-	-	-	6941	-	-	-
AQLELGGGPGAGDLQTLAL		C-peptide	PEP_FRAG_1		1	1	36821	87.85	1780945	-	-	6737	-	-	-	-	-	-	-	-	6737	-	-	-	-	-	-	-	-	6737	-	-	-	-	-	-	-	-	6737	-	-	-	-	-	-
AQQKRGIVDQCCTSICSLYQLE		C- peptide and A-chain	PEP_FRAG_1		1	1	41851	82.05	24861897	-	3616	-	-	-	6343	-	3065	-	-	3616	-	-	-	6343	-	3065	-	-	3616	-	-	-	6343	-	3065	-	-	3616	-	-	-	6343	-	3065	-
DPQVAQLELGGGPGAGDL		C-peptide	PEP_FRAG_1		1	1	36102	75.09	16938407	2778	116840	75466	-	-	28990	-	48719	-	2778	116840	75466	-	-	28990	-	48719	-	2778	116840	75466	-	-	28990	-	48719	-	2778	116840	75466	-	-	28990	-	48719	-
DPQVAQLELGGGPGAGDL		C-peptide	PEP_FRAG_1		1	1	36104	74.85	16938418	-	-	-	30590	-	-	-	-	-	-	-	-	30590	-	-	-	-	-	-	-	-	30590	-	-	-	-	-	-	-	-	30590	-	-	-	-	-
DPQVAQLELGGGPGAGDLQ		C-peptide	PEP_FRAG_1		1	1	37066	70.05	18219023	1304	-	-	-	-	-	-	-	-	1304	-	-	-	-	-	-	-	-	1304	-	-	-	-	-	-	-	-	1304	-	-	-	-	-	-	-	-
DPQVAQLELGGGPGAGDLQ		C-peptide	PEP_FRAG_1		1	1	37088	69.33	18219001	-	28204	24177	19860	-	26919	-	13263	-	-	28204	24177	19860	-	26919	-	13263	-	-	28204	24177	19860	-	26919	-	13263	-	-	28204	24177	19860	-	26919	-	13263	-
DPQVAQLELGGGPGAGDLQT		C-peptide	PEP_FRAG_1		1	1	37800	70.97	19229491	24474	-	-	-	-	-	-	-	-	24474	-	-	-	-	-	-	-	-	24474	-	-	-	-	-	-	-	-	24474	-	-	-	-	-	-	-	-
DPQVAQLELGGGPGAGDLQT		C-peptide	PEP_FRAG_1		1	1	37811	69.99	19229458	-	282323	204361	228272	17658	238057	-	148734	-	-	282323	204361	228272	17658	238057	-	148734	-	-	282323	204361	228272	17658	238057	-	148734	-	-	282323	204361	228272	17658	238057	-	148734	-
DPQVAQLELGGGPGAGDLQTL		C-peptide	PEP_FRAG_1		1	1	38596	81.47	20360336	15629	104859	131006	67767	11223	148131	-	68470	-	15629	104859	131006	67767	11223	148131	-	68470	-	15629	104859	131006	67767	11223	148131	-	68470	-	15629	104859	131006	67767	11223	148131	-	68470	-
DPQVAQLELGGGPGAGDLQTLA		C-peptide	PEP_FRAG_1		1	1	39062	80.86	21070723	16318	47428	108168	45833	10792	126081	-	64848	-	16318	47428	108168	45833	10792	126081	-	64848	-	16318	47428	108168	45833	10792	126081	-	64848	-	16318	47428	108168	45833	10792	126081	-	64848	-
DPQVAQLELGGGPGAGDLQTLAL		C-peptide	PEP_FRAG_1		1	1	40507	92.08	22201553	8330	-	72109	4596	-	87977	-	2848	-	8330	-	72109	4596	-	87977	-	2848	-	8330	-	72109	4596	-	87977	-	2848	-	8330	-	72109	4596	-	87977	-	2848	-
EDPQVAQLEL		C-peptide	PEP_FRAG_1		1	1	26771	70.01	11415754	-	2300	1545	4615	-	6067	-	2497	-	-	2300	1545	4615	-	6067	-	2497	-	-	2300	1545	4615	-	6067	-	2497	-	-	2300	1545	4615	-	6067	-	2497	-
EDPQVAQLELGGGPGAGDL		C-peptide	PEP_FRAG_1		1	1	37081	74.66	18228849	-	52544	44590	30348	-	42077	-	24470	-	-	52544	44590	30348	-	42077	-	24470	-	-	52544	44590	30348	-	42077	-	24470	-	-	52544	44590	30348	-	42077	-	24470	-
EDPQVAQLELGGGPGAGDLQ		C-peptide	PEP_FRAG_1		1	1	38022	69.78	19509489	2052	-	-	-	-	-	-	-	-	2052	-	-	-	-	-	-	-	-	2052	-	-	-	-	-	-	-	-	2052	-	-	-	-	-	-	-	-
EDPQVAQLELGGGPGAGDLQ		C-peptide	PEP_FRAG_1		1	1	38023	69.16	19509438	-	40745	33907	25804	-	37935	-	26355	-	-	40745	33907	25804	-	37935	-	26355	-	-	40745	33907	25804	-	37935	-	26355	-	-	40745	33907	25804	-	37935	-	26355	-
EDPQVAQLELGGGPGAGDLQT		C-peptide	PEP_FRAG_1		1	1	38685	70.61	2051997	20713	-	-	-	-	-	-	-	-	20713	-	-	-	-	-	-	-	-	20713	-	-	-	-	-	-	-	-	20713	-	-	-	-	-	-	-	-
EDPQVAQLELGGGPGAGDLQT		C-peptide	PEP_FRAG_1		1	1	38694	69.81	2051.99	-	251140	210186	189428	14400	218289	-	150478	-	-	251140	210186	189428	14400	218289	-	150478	-	-	251140	210186	189428	14400	218289	-	150478	-	-	251140	210186	189428	14400	218289	-	150478	-
EDPQVAQLELGGGPGAGDLQTL		C-peptide	PEP_FRAG_1		1	1	39437	80.94	2165077	12642	118354	115302	43145	7904	126237	-	86516	-	12642	118354	115302	43145	7904	126237	-	86516	-	12642	118354	115302	43145	7904	126237	-	86516	-	12642	118354	115302	43145	7904	126237	-	86516	-
EDPQVAQLELGGGPGAGDLQTLA		C-peptide	PEP_FRAG_1		1	1	39974	80.36	2236115	15824	121023	145947	46196	12408	175169	-	102767	-	15824	121023	145947	46196	12408	175169	-	102767	-	15824	121023	145947	46196	12408	175169	-	102767	-	15824	121023	145947	46196	12408	175169	-	102767	-
EDPQVAQLELGGGPGAGDLQTLAL		C-peptide	PEP_FRAG_1		1	1	40943	91.3	2349201	26470	12164	195869	11351	16751	193908	-	7801	-	26470	12164	195869	11351	16751	193908	-	7801	-	26470	12164	195869	11351	16751	193908	-	7801	-	26470	12164	195869	11351	16751	193908	-	7801	-
ELGGGPGAGD		C-peptide	PEP_FRAG_1		1	1	18215	2021-08-25	8293706	-	11610	7993	10084	-	14438	9883	12567	-	-	11610	7993	10084	-	14438	9883	12567	-	-	11610	7993	10084	-	14438	9883	12567	-	-	11610	7993	10084	-	14438	9883	12567	-
ELGGGPGAGDL		C-peptide	PEP_FRAG_1		1	1	21364	51.01	9424548	15928	106856	143520	168969	4246	188269	131997	133828	-	15928	106856	143520	168969	4246	188269	131997	133828	-	15928	106856	143520	168969	4246	188269	131997	133828	-	15928	106856	143520	168969	4246	188269	131997	133828	-
ELGGGPGAGDLQ		C-peptide	PEP_FRAG_1		1	1	24719	43.8	10705139	26310	166269	201327	204989	6362	228861	151890	164307	-	26310	166269	201327	204989	6362	228861	151890	164307	-	26310	166269	201327	204989	6362	228861	151890	164307	-	26310	166269	201327	204989	6362	228861	151890	164307	-
ELGGGPGAGDLQT		C-peptide	PEP_FRAG_1		1	1	27347	46.89	11715619	197947	575902	641313	799902	53014	676167	457444	519988	-	197947	575902	641313	799902	53014	676167	457444	519988	-	197947	575902	641313	799902	53014	676167	457444	519988	-	197947	575902	641313	799902	53014	676167	457444	519988	-
ELGGGPGAGDLQT		C-peptide	PEP_FRAG_1		1	1	27348	46.68	11715583	-	-	-	-	-	-	-	-	1902	-	-	-	-	-	-	-	-	1902	-	-	-	-	-	-	-	-	1902	-	-	-	-	-	-	-	-	1902
ELGGGPGAGDLQTL		C-peptide	PEP_FRAG_1		1	1	29950	65.13	1284648	-	-	-	-	2899	-	-	-	-	-	-	-	-	2899	-	-	-	-	-	-	-	-	2899	-	-	-	-	-	-	-	-	2899	-	-	-	-
ELGGGPGAGDLQTL		C-peptide	PEP_FRAG_1		1	1	29968	64.88	12846469	24683	151063	176771	201278	-	238471	121935	176322	-	24683	151063	176771	201278	-	238471	121935	176322	-	24683	151063	176771	201278	-	238471	121935	176322	-	24683	151063	176771	201278	-	238471	121935	176322	-
ELGGGPGAGDLQTLA		C-peptide	PEP_FRAG_1		1	1	31447	64.71	13556833	3317	18394	13891	30623	-	21464	19931	49939	-	3317	18394	13891	30623	-	21464	19931	49939	-	3317	18394	13891	30623	-	21464	19931	49939	-	3317	18394	13891	30623	-	21464	19931	49939	-
ELGGGPGAGDLQTLAL		C-peptide	PEP_FRAG_1		1	1	33047	80.99	14687675	8776	65234	66715	61023	5603	62119	-	45656	-	8776	65234	66715	61023	5603	62119	-	45656	-	8776	65234	66715	61023	5603	62119	-	45656	-	8776	65234	66715	61023	5603	62119	-	45656	-
ELGGGPGAGDLQTLALEVAQQ		C-peptide	PEP_FRAG_1		1	1	38500	90.23	2024034	-	-	6405	-	-	13398	-	4395	-	-	-	6405	-	-	13398	-	4395	-	-	-	6405	-	-	13398	-	4395	-	-	-	6405	-	-	13398	-	4395	-
ERGFFYTPMS		B-chain	PEP_FRAG_1		1	1	28825	68.72	12345588	-	-	-	10726	-	-	-	-	-	-	-	-	10726	-	-	-	-	-	-	-	-	10726	-	-	-	-	-	-	-	-	10726	-	-	-	-	-
ERGFFYTPMS		B-chain	PEP_FRAG_1		1	1	28826	68.76	12345596	-	-	-	-	-	8684	-	-	-	-	-	-	-	-	8684	-	-	-	-	-	-	-	-	8684	-	-	-	-	-	-	-	-	8684	-	-	-
ERGFFYTPMS		B-chain	PEP_FRAG_1		1	1	28827	69.02	12345586	-	-	10175	-	-	-	-	-	-	-	-	10175	-	-	-	-	-	-	-	-	10175	-	-	-	-	-	-	-	-	10175	-	-	-	-	-	-
EVEDPQVAQL		C-peptide	PEP_FRAG_1		1	1	26688	55.74	11275615	3129	24297	27167	50883	-	39064	199846	217753	-	3129	24297	27167	50883	-	39064	199846	217753	-	3129	24297	27167	50883	-	39064	199846	217753	-	3129	24297	27167	50883	-	39064	199846	217753	-
EVEDPQVAQLE		C-peptide	PEP_FRAG_1		1	1	29367	53.24	12566033	-	9693	12090	12672	-	17123	4321	9534	-	-	9693	12090	12672	-	17123	4321	9534	-	-	9693	12090	12672	-	17123	4321	9534	-	-	9693	12090	12672	-	17123	4321	9534	-
EVEDPQVAQLEL		C-peptide	PEP_FRAG_1		1	1	31621	73.23	13696884	-	-	-	3502	-	3136	-	2682	-	-	-	-	3502	-	3136	-	2682	-	-	-	-	3502	-	3136	-	2682	-	-	-	-	3502	-	3136	-	2682	-
EVEDPQVAQLELGGGP		C-peptide	PEP_FRAG_1		1	1	35510	69.07	1637805	-	4890	3894	3241	-	4391	-	3090	-	-	4890	3894	3241	-	4391	-	3090	-	-	4890	3894	3241	-	4391	-	3090	-	-	4890	3894	3241	-	4391	-	3090	-
EVEDPQVAQLELGGGPG		C-peptide	PEP_FRAG_1		1	1	36118	66.68	16948234	-	-	1434	1875	-	1726	-	3213	-	-	-	1434	1875	-	1726	-	3213	-	-	-	1434	1875	-	1726	-	3213	-	-	-	1434	1875	-	1726	-	3213	-
EVEDPQVAQLELGGGPGAG		C-peptide	PEP_FRAG_1		1	1	37079	66.38	18228857	-	7969	5931	5738	-	5918	-	7139	-	-	7969	5931	5738	-	5918	-	7139	-	-	7969	5931	5738	-	5918	-	7139	-	-	7969	5931	5738	-	5918	-	7139	-
EVEDPQVAQLELGGGPGAGD		C-peptide	PEP_FRAG_1		1	1	38048	66.35	19379126	4330	45856	31259	21080	-	26640	-	28408	-	4330	45856	31259	21080	-	26640	-	28408	-	4330	45856	31259	21080	-	26640	-	28408	-	4330	45856	31259	21080	-	26640	-	28408	-
EVEDPQVAQLELGGGPGAGDL		C-peptide	PEP_FRAG_1		1	1	38686	77.11	2050995	43950	385072	274542	237022	26461	309474	-	274769	-	43950	385072	274542	237022	26461	309474	-	274769	-	43950	385072	274542	237022	26461	309474	-	274769	-	43950	385072	274542	237022	26461	309474	-	274769	-
EVEDPQVAQLELGGGPGAGDLQ		C-peptide	PEP_FRAG_1		1	1	39579	72.49	21790583	43495	-	-	-	-	-	-	-	-	43495	-	-	-	-	-	-	-	-	43495	-	-	-	-	-	-	-	-	43495	-	-	-	-	-	-	-	-
EVEDPQVAQLELGGGPGAGDLQ		C-peptide	PEP_FRAG_1		1	1	39747	71.86	21790547	-	422501	326453	322054	43673	353200	-	287008	-	-	422501	326453	322054	43673	353200	-	287008	-	-	422501	326453	322054	43673	353200	-	287008	-	-	422501	326453	322054	43673	353200	-	287008	-
EVEDPQVAQLELGGGPGAGDLQT		C-peptide	PEP_FRAG_1		1	1	40299	71.18	22801064	-	-	-	-	-	-	-	-	6469	-	-	-	-	-	-	-	-	6469	-	-	-	-	-	-	-	-	6469	-	-	-	-	-	-	-	-	6469
EVEDPQVAQLELGGGPGAGDLQT		C-peptide	PEP_FRAG_1		1	1	40301	73.79	2280108	93112	12966	10181	-	-	10967	-	-	-	93112	12966	10181	-	-	10967	-	-	-	93112	12966	10181	-	-	10967	-	-	-	93112	12966	10181	-	-	10967	-	-	-
EVEDPQVAQLELGGGPGAGDLQT		C-peptide	PEP_FRAG_1		1	1	40309	72.27	22801016	-	984821	835709	723412	-	844487	-	616042	-	-	984821	835709	723412	-	844487	-	616042	-	-	984821	835709	723412	-	844487	-	616042	-	-	984821	835709	723412	-	844487	-	616042	-
EVEDPQVAQLELGGGPGAGDLQT		C-peptide	PEP_FRAG_1		1	1	40310	72.22	22801023	-	-	-	-	-	-	1611	-	-	-	-	-	-	-	-	1611	-	-	-	-	-	-	-	-	1611	-	-	-	-	-	-	-	-	1611	-	-
EVEDPQVAQLELGGGPGAGDLQT		C-peptide	PEP_FRAG_1		1	1	40312	72.27	22801033	-	-	-	-	174247	-	-	-	-	-	-	-	-	174247	-	-	-	-	-	-	-	-	174247	-	-	-	-	-	-	-	-	174247	-	-	-	-
EVEDPQVAQLELGGGPGAGDLQTL		C-peptide	PEP_FRAG_1		1	1	41143	83.03	2393193	-	-	-	-	-	-	5377	-	21087	-	-	-	-	-	-	5377	-	21087	-	-	-	-	-	-	5377	-	21087	-	-	-	-	-	-	5377	-	21087
EVEDPQVAQLELGGGPGAGDLQTL		C-peptide	PEP_FRAG_1		1	1	41153	82.63	23931858	358318	770510	795204	489516	271213	822831	-	628714	-	358318	770510	795204	489516	271213	822831	-	628714	-	358318	770510	795204	489516	271213	822831	-	628714	-	358318	770510	795204	489516	271213	822831	-	628714	-
EVEDPQVAQLELGGGPGAGDLQTLA		C-peptide	PEP_FRAG_1		1	1	41674	83.17	24642302	3888	25930	42856	-	-	61604	4547	4989	21228	3888	25930	42856	-	-	61604	4547	4989	21228	3888	25930	42856	-	-	61604	4547	4989	21228	3888	25930	42856	-	-	61604	4547	4989	21228
EVEDPQVAQLELGGGPGAGDLQTLA		C-peptide	PEP_FRAG_1		1	1	41936	82.06	24642256	405718	734221	961683	438762	322387	1024027	-	603933	-	405718	734221	961683	438762	322387	1024027	-	603933	-	405718	734221	961683	438762	322387	1024027	-	603933	-	405718	734221	961683	438762	322387	1024027	-	603933	-
EVEDPQVAQLELGGGPGAGDLQTLAL		C-peptide	PEP_FRAG_1		1	1	42397	92.39	2577314	384253	179103	936139	160649	325552	898165	-	77725	9586	384253	179103	936139	160649	325552	898165	-	77725	9586	384253	179103	936139	160649	325552	898165	-	77725	9586	384253	179103	936139	160649	325552	898165	-	77725	9586
EVEDPQVAQLELGGGPGAGDLQTLALE		C-peptide	PEP_FRAG_1		1	1	42864	89.06	2706359	-	-	7632	-	-	-	-	-	-	-	-	7632	-	-	-	-	-	-	-	-	7632	-	-	-	-	-	-	-	-	7632	-	-	-	-	-	-
EVEDPQVAQLELGGGPGAGDLQTLALE		C-peptide	PEP_FRAG_1		1	1	42865	89.06	2706351	-	-	-	-	-	4806	-	-	-	-	-	-	-	-	4806	-	-	-	-	-	-	-	-	4806	-	-	-	-	-	-	-	-	4806	-	-	-
GAGDLQTLAL		C-peptide	PEP_FRAG_1		1	1	21799	73.59	9585216	3990	-	-	-	-	-	-	-	-	3990	-	-	-	-	-	-	-	-	3990	-	-	-	-	-	-	-	-	3990	-	-	-	-	-	-	-	-
GAGDLQTLAL		C-peptide	PEP_FRAG_1		1	1	21805	72.61	9585226	-	60620	81085	52096	2339	66288	19135	30181	-	-	60620	81085	52096	2339	66288	19135	30181	-	-	60620	81085	52096	2339	66288	19135	30181	-	-	60620	81085	52096	2339	66288	19135	30181	-
GGGPGAGDLQ		C-peptide	PEP_FRAG_1		1	1	18042	29.18	8283866	8969	47520	47114	109194	-	79529	45637	56756	-	8969	47520	47114	109194	-	79529	45637	56756	-	8969	47520	47114	109194	-	79529	45637	56756	-	8969	47520	47114	109194	-	79529	45637	56756	-
GGGPGAGDLQT		C-peptide	PEP_FRAG_1		1	1	21416	34.75	929434	182816	420142	478922	547416	33708	475647	379328	366543	2293	182816	420142	478922	547416	33708	475647	379328	366543	2293	182816	420142	478922	547416	33708	475647	379328	366543	2293	182816	420142	478922	547416	33708	475647	379328	366543	2293
GGGPGAGDLQTL		C-peptide	PEP_FRAG_1		1	1	23972	55.09	10425194	13879	113355	122938	259051	-	238325	160751	176114	-	13879	113355	122938	259051	-	238325	160751	176114	-	13879	113355	122938	259051	-	238325	160751	176114	-	13879	113355	122938	259051	-	238325	160751	176114	-
GGGPGAGDLQTLA		C-peptide	PEP_FRAG_1		1	1	26212	55.6	11135562	10001	67837	76803	98256	2553	110454	57643	80966	-	10001	67837	76803	98256	2553	110454	57643	80966	-	10001	67837	76803	98256	2553	110454	57643	80966	-	10001	67837	76803	98256	2553	110454	57643	80966	-
GGGPGAGDLQTLAL		C-peptide	PEP_FRAG_1		1	1	28623	74.54	12266431	16553	-	-	-	-	-	-	-	-	16553	-	-	-	-	-	-	-	-	16553	-	-	-	-	-	-	-	-	16553	-	-	-	-	-	-	-	-
GGGPGAGDLQTLAL		C-peptide	PEP_FRAG_1		1	1	28634	74.2	12266404	-	155998	167986	141762	6655	153456	16404	73700	-	-	155998	167986	141762	6655	153456	16404	73700	-	-	155998	167986	141762	6655	153456	16404	73700	-	-	155998	167986	141762	6655	153456	16404	73700	-
GGGPGAGDLQTLALEVAQQ		C-peptide	PEP_FRAG_1		1	1	36786	85.29	1781906	-	-	-	-	-	3883	-	-	-	-	-	-	-	-	3883	-	-	-	-	-	-	-	-	3883	-	-	-	-	-	-	-	-	3883	-	-	-
GGGPGAGDLQTLALEVAQQ		C-peptide	PEP_FRAG_1		1	1	36787	85.28	17819031	-	-	1764	-	-	-	-	-	-	-	-	1764	-	-	-	-	-	-	-	-	1764	-	-	-	-	-	-	-	-	1764	-	-	-	-	-	-
GGGPGAGDLQTLALEVAQQKRGIVDQCCT		C-peptide	PEP_FRAG_1		1	1	43499	92.37	28854377	3578	-	7887	-	-	10484	-	-	-	3578	-	7887	-	-	10484	-	-	-	3578	-	7887	-	-	10484	-	-	-	3578	-	7887	-	-	10484	-	-	-
GGPGAGDLQT		C-peptide	PEP_FRAG_1		1	1	19217	34.44	8724127	107654	305774	357938	420856	19964	368840	278664	263932	-	107654	305774	357938	420856	19964	368840	278664	263932	-	107654	305774	357938	420856	19964	368840	278664	263932	-	107654	305774	357938	420856	19964	368840	278664	263932	-
GGPGAGDLQTL		C-peptide	PEP_FRAG_1		1	1	22477	55.04	9854976	12530	86474	104882	164106	-	160109	109818	126999	-	12530	86474	104882	164106	-	160109	109818	126999	-	12530	86474	104882	164106	-	160109	109818	126999	-	12530	86474	104882	164106	-	160109	109818	126999	-
GGPGAGDLQTLA		C-peptide	PEP_FRAG_1		1	1	24488	55.55	10565347	14488	108130	128424	141375	3606	157521	88243	113249	-	14488	108130	128424	141375	3606	157521	88243	113249	-	14488	108130	128424	141375	3606	157521	88243	113249	-	14488	108130	128424	141375	3606	157521	88243	113249	-
GGPGAGDLQTLAL		C-peptide	PEP_FRAG_1		1	1	27325	74.47	11696189	-	146291	164806	141993	6746	140809	17803	75257	-	-	146291	164806	141993	6746	140809	17803	75257	-	-	146291	164806	141993	6746	140809	17803	75257	-	-	146291	164806	141993	6746	140809	17803	75257	-
GGPGAGDLQTLAL		C-peptide	PEP_FRAG_1		1	1	27327	74.69	11696216	16369	-	-	-	-	-	-	-	-	16369	-	-	-	-	-	-	-	-	16369	-	-	-	-	-	-	-	-	16369	-	-	-	-	-	-	-	-
GPGAGDLQTL		C-peptide	PEP_FRAG_1		1	1	20908	54.12	9284759	-	18570	22213	29362	-	30538	20558	26159	-	-	18570	22213	29362	-	30538	20558	26159	-	-	18570	22213	29362	-	30538	20558	26159	-	-	18570	22213	29362	-	30538	20558	26159	-
GPGAGDLQTLA		C-peptide	PEP_FRAG_1		1	1	23038	54.59	9995131	-	6702	10871	11183	-	12930	6494	11413	-	-	6702	10871	11183	-	12930	6494	11413	-	-	6702	10871	11183	-	12930	6494	11413	-	-	6702	10871	11183	-	12930	6494	11413	-
GPGAGDLQTLAL		C-peptide	PEP_FRAG_1		1	1	26138	74.52	11125985	2202	-	-	-	-	-	-	-	-	2202	-	-	-	-	-	-	-	-	2202	-	-	-	-	-	-	-	-	2202	-	-	-	-	-	-	-	-
GPGAGDLQTLAL		C-peptide	PEP_FRAG_1		1	1	26141	74.2	11125977	-	26822	33247	23726	-	29336	2794	12803	-	-	26822	33247	23726	-	29336	2794	12803	-	-	26822	33247	23726	-	29336	2794	12803	-	-	26822	33247	23726	-	29336	2794	12803	-
LELGGGPGAGD		C-peptide	PEP_FRAG_1		1	1	21308	45.47	9424553	-	3129	8305	7908	-	7995	5983	-	-	-	3129	8305	7908	-	7995	5983	-	-	-	3129	8305	7908	-	7995	5983	-	-	-	3129	8305	7908	-	7995	5983	-	-
LELGGGPGAGD		C-peptide	PEP_FRAG_1		1	1	21310	45.24	9424531	-	-	-	-	-	-	-	4165	-	-	-	-	-	-	-	-	4165	-	-	-	-	-	-	-	-	4165	-	-	-	-	-	-	-	-	4165	-
LELGGGPGAGDL		C-peptide	PEP_FRAG_1		1	1	24246	65.07	10555396	5583	17332	25385	22809	-	37042	11122	16517	-	5583	17332	25385	22809	-	37042	11122	16517	-	5583	17332	25385	22809	-	37042	11122	16517	-	5583	17332	25385	22809	-	37042	11122	16517	-
LELGGGPGAGDLQ		C-peptide	PEP_FRAG_1		1	1	27643	58.04	11835995	4334	12794	25554	23144	-	29684	14019	17159	-	4334	12794	25554	23144	-	29684	14019	17159	-	4334	12794	25554	23144	-	29684	14019	17159	-	4334	12794	25554	23144	-	29684	14019	17159	-
LELGGGPGAGDLQT		C-peptide	PEP_FRAG_1		1	1	29963	59.92	12846472	55644	177766	258184	294473	9042	274160	150718	202097	-	55644	177766	258184	294473	9042	274160	150718	202097	-	55644	177766	258184	294473	9042	274160	150718	202097	-	55644	177766	258184	294473	9042	274160	150718	202097	-
LELGGGPGAGDLQTL		C-peptide	PEP_FRAG_1		1	1	32085	74.47	13977303	-	3881	3685	3164	-	3786	-	6518	-	-	3881	3685	3164	-	3786	-	6518	-	-	3881	3685	3164	-	3786	-	6518	-	-	3881	3685	3164	-	3786	-	6518	-
LELGGGPGAGDLQTLA		C-peptide	PEP_FRAG_1		1	1	33044	73.95	1468766	-	3520	3054	2711	-	2857	-	7844	-	-	3520	3054	2711	-	2857	-	7844	-	-	3520	3054	2711	-	2857	-	7844	-	-	3520	3054	2711	-	2857	-	7844	-
LELGGGPGAGDLQTLAL		C-peptide	PEP_FRAG_1		1	1	34946	88.05	15818461	-	-	9681	5822	-	13851	-	6905	-	-	-	9681	5822	-	13851	-	6905	-	-	-	9681	5822	-	13851	-	6905	-	-	-	9681	5822	-	13851	-	6905	-
LGGGPGAGDL		C-peptide	PEP_FRAG_1		1	1	17510	47.09	8134123	3577	31851	31989	111685	-	98385	32428	39751	-	3577	31851	31989	111685	-	98385	32428	39751	-	3577	31851	31989	111685	-	98385	32428	39751	-	3577	31851	31989	111685	-	98385	32428	39751	-
LGGGPGAGDLQ		C-peptide	PEP_FRAG_1		1	1	21287	39.73	9414709	6433	42739	57898	83779	-	90709	35337	56901	-	6433	42739	57898	83779	-	90709	35337	56901	-	6433	42739	57898	83779	-	90709	35337	56901	-	6433	42739	57898	83779	-	90709	35337	56901	-
LGGGPGAGDLQT		C-peptide	PEP_FRAG_1		1	1	23895	43.53	10425187	18605	145320	156369	352766	4146	304717	166126	174448	-	18605	145320	156369	352766	4146	304717	166126	174448	-	18605	145320	156369	352766	4146	304717	166126	174448	-	18605	145320	156369	352766	4146	304717	166126	174448	-
LGGGPGAGDLQTL		C-peptide	PEP_FRAG_1		1	1	27094	62.48	11556039	-	28259	21176	75051	-	74946	21100	40513	-	-	28259	21176	75051	-	74946	21100	40513	-	-	28259	21176	75051	-	74946	21100	40513	-	-	28259	21176	75051	-	74946	21100	40513	-
LGGGPGAGDLQTLA		C-peptide	PEP_FRAG_1		1	1	28626	62.44	12266407	-	7083	5974	14548	-	15710	3841	8835	-	-	7083	5974	14548	-	15710	3841	8835	-	-	7083	5974	14548	-	15710	3841	8835	-	-	7083	5974	14548	-	15710	3841	8835	-
PQVAQLELGGGPGAGDL		C-peptide	PEP_FRAG_1		1	1	34931	73.65	15788156	-	38972	30315	26220	-	34373	-	23715	-	-	38972	30315	26220	-	34373	-	23715	-	-	38972	30315	26220	-	34373	-	23715	-	-	38972	30315	26220	-	34373	-	23715	-
PQVAQLELGGGPGAGDLQ		C-peptide	PEP_FRAG_1		1	1	36196	67.88	1706872	2360	11507	13293	14352	-	17690	-	12060	-	2360	11507	13293	14352	-	17690	-	12060	-	2360	11507	13293	14352	-	17690	-	12060	-	2360	11507	13293	14352	-	17690	-	12060	-
PQVAQLELGGGPGAGDLQT		C-peptide	PEP_FRAG_1		1	1	36973	68.94	18079249	12886	-	-	-	-	-	-	-	-	12886	-	-	-	-	-	-	-	-	12886	-	-	-	-	-	-	-	-	12886	-	-	-	-	-	-	-	-
PQVAQLELGGGPGAGDLQT		C-peptide	PEP_FRAG_1		1	1	36984	68.63	18079208	-	94009	97734	107354	9206	135734	-	111251	-	-	94009	97734	107354	9206	135734	-	111251	-	-	94009	97734	107354	9206	135734	-	111251	-	-	94009	97734	107354	9206	135734	-	111251	-
PQVAQLELGGGPGAGDLQTL		C-peptide	PEP_FRAG_1		1	1	37790	80.41	19210056	9741	11857	56765	31059	6153	89734	-	73526	-	9741	11857	56765	31059	6153	89734	-	73526	-	9741	11857	56765	31059	6153	89734	-	73526	-	9741	11857	56765	31059	6153	89734	-	73526	-
PQVAQLELGGGPGAGDLQTLA		C-peptide	PEP_FRAG_1		1	1	38324	79.79	19920438	5863	3636	32903	15973	4129	48745	-	47763	-	5863	3636	32903	15973	4129	48745	-	47763	-	5863	3636	32903	15973	4129	48745	-	47763	-	5863	3636	32903	15973	4129	48745	-	47763	-
PQVAQLELGGGPGAGDLQTLAL		C-peptide	PEP_FRAG_1		1	1	39039	91.18	21051262	2266	-	16514	2666	-	53646	-	2212	-	2266	-	16514	2666	-	53646	-	2212	-	2266	-	16514	2666	-	53646	-	2212	-	2266	-	16514	2666	-	53646	-	2212	-
QLELGGGPGAGD		C-peptide	PEP_FRAG_1		1	1	24700	42.98	10705109	-	-	-	-	-	-	-	1865	-	-	-	-	-	-	-	-	1865	-	-	-	-	-	-	-	-	1865	-	-	-	-	-	-	-	-	1865	-
QLELGGGPGAGD		C-peptide	PEP_FRAG_1		1	1	24703	48.19	10705142	-	-	2046	-	-	3213	-	2050	-	-	-	2046	-	-	3213	-	2050	-	-	-	2046	-	-	3213	-	2050	-	-	-	2046	-	-	3213	-	2050	-
QLELGGGPGAGDL		C-peptide	PEP_FRAG_1		1	1	27644	66.38	11835985	2706	13874	16838	12768	-	20133	10446	17240	-	2706	13874	16838	12768	-	20133	10446	17240	-	2706	13874	16838	12768	-	20133	10446	17240	-	2706	13874	16838	12768	-	20133	10446	17240	-
QLELGGGPGAGDLQ		C-peptide	PEP_FRAG_1		1	1	30678	59.66	1311656	3228	9454	22500	15113	-	18952	13399	19522	-	3228	9454	22500	15113	-	18952	13399	19522	-	3228	9454	22500	15113	-	18952	13399	19522	-	3228	9454	22500	15113	-	18952	13399	19522	-
QLELGGGPGAGDLQT		C-peptide	PEP_FRAG_1		1	1	32323	61.24	14127051	4474	26472	21298	36311	-	19778	27152	66822	-	4474	26472	21298	36311	-	19778	27152	66822	-	4474	26472	21298	36311	-	19778	27152	66822	-	4474	26472	21298	36311	-	19778	27152	66822	-
QLELGGGPGAGDLQTL		C-peptide	PEP_FRAG_1		1	1	33715	75.27	15257885	-	10155	7840	4154	-	4283	-	47507	-	-	10155	7840	4154	-	4283	-	47507	-	-	10155	7840	4154	-	4283	-	47507	-	-	10155	7840	4154	-	4283	-	47507	-
QLELGGGPGAGDLQTLAL		C-peptide	PEP_FRAG_1		1	1	36214	88.15	17099095	-	-	11275	4650	-	16247	-	19293	-	-	-	11275	4650	-	16247	-	19293	-	-	-	11275	4650	-	16247	-	19293	-	-	-	11275	4650	-	16247	-	19293	-
QQKRGIVDQCCTSICSLYQLE			PEP_FRAG_1		1	1	41321	82.64	24151526	-	5674	5625	-	-	13651	-	5302	-	-	5674	5625	-	-	13651	-	5302	-	-	5674	5625	-	-	13651	-	5302	-	-	5674	5625	-	-	13651	-	5302	-
QVAQLELGGGPGAGDL		C-peptide	PEP_FRAG_1		1	1	33212	71.26	14817622	-	4533	4415	3413	-	4071	-	1954	-	-	4533	4415	3413	-	4071	-	1954	-	-	4533	4415	3413	-	4071	-	1954	-	-	4533	4415	3413	-	4071	-	1954	-
QVAQLELGGGPGAGDLQT		C-peptide	PEP_FRAG_1		1	1	36225	66.08	17108689	1850	11936	11802	11275	-	9369	-	9071	-	1850	11936	11802	11275	-	9369	-	9071	-	1850	11936	11802	11275	-	9369	-	9071	-	1850	11936	11802	11275	-	9369	-	9071	-
QVAQLELGGGPGAGDLQTL		C-peptide	PEP_FRAG_1		1	1	37221	78.62	1823953	-	3498	6389	3637	-	6372	-	5666	-	-	3498	6389	3637	-	6372	-	5666	-	-	3498	6389	3637	-	6372	-	5666	-	-	3498	6389	3637	-	6372	-	5666	-
REVEDPQVAQL			PEP_FRAG_1		1	1	29932	49.29	12836604	-	-	-	-	-	-	4417	-	-	-	-	-	-	-	-	4417	-	-	-	-	-	-	-	-	4417	-	-	-	-	-	-	-	-	4417	-	-
REVEDPQVAQL			PEP_FRAG_1		1	1	29934	49.26	12836633	-	-	-	-	-	-	-	10573	-	-	-	-	-	-	-	-	10573	-	-	-	-	-	-	-	-	10573	-	-	-	-	-	-	-	-	10573	-
VAQLELGGGPGAGDL		C-peptide	PEP_FRAG_1		1	1	31414	70.07	13537034	-	3551	4772	3440	-	5344	-	5495	-	-	3551	4772	3440	-	5344	-	5495	-	-	3551	4772	3440	-	5344	-	5495	-	-	3551	4772	3440	-	5344	-	5495	-
VAQLELGGGPGAGDLQT		C-peptide	PEP_FRAG_1		1	1	35023	64.89	15828103	5217	36212	30167	65606	-	41118	12596	73071	-	5217	36212	30167	65606	-	41118	12596	73071	-	5217	36212	30167	65606	-	41118	12596	73071	-	5217	36212	30167	65606	-	41118	12596	73071	-
VAQLELGGGPGAGDLQTLA		C-peptide	PEP_FRAG_1		1	1	36660	77.34	17669309	-	-	3564	-	-	4535	-	27663	-	-	-	3564	-	-	4535	-	27663	-	-	-	3564	-	-	4535	-	27663	-	-	-	3564	-	-	4535	-	27663	-
VAQLELGGGPGAGDLQTLAL		C-peptide	PEP_FRAG_1		1	1	37511	89.73	18800153	-	-	7898	-	-	16661	-	10624	-	-	-	7898	-	-	16661	-	10624	-	-	-	7898	-	-	16661	-	10624	-	-	-	7898	-	-	16661	-	10624	-
VEDPQVAQLE		C-peptide	PEP_FRAG_1		1	1	26476	51.19	11275616	-	7239	8340	17077	-	19827	5605	9246	-	-	7239	8340	17077	-	19827	5605	9246	-	-	7239	8340	17077	-	19827	5605	9246	-	-	7239	8340	17077	-	19827	5605	9246	-
VEDPQVAQLEL		C-peptide	PEP_FRAG_1		1	1	28974	72.06	12406456	-	32217	9886	54128	-	56382	5920	30998	-	-	32217	9886	54128	-	56382	5920	30998	-	-	32217	9886	54128	-	56382	5920	30998	-	-	32217	9886	54128	-	56382	5920	30998	-
VEDPQVAQLELGGGP		C-peptide	PEP_FRAG_1		1	1	33524	67.77	15087616	-	4139	3329	3721	-	3409	-	4073	-	-	4139	3329	3721	-	3409	-	4073	-	-	4139	3329	3721	-	3409	-	4073	-	-	4139	3329	3721	-	3409	-	4073	-
VEDPQVAQLELGGGPGAG		C-peptide	PEP_FRAG_1		1	1	36202	65.14	16938416	-	3240	2951	5339	-	5486	-	4882	-	-	3240	2951	5339	-	5486	-	4882	-	-	3240	2951	5339	-	5486	-	4882	-	-	3240	2951	5339	-	5486	-	4882	-
VEDPQVAQLELGGGPGAGD		C-peptide	PEP_FRAG_1		1	1	36988	65.08	18088691	-	9717	8805	14817	-	12424	-	11272	-	-	9717	8805	14817	-	12424	-	11272	-	-	9717	8805	14817	-	12424	-	11272	-	-	9717	8805	14817	-	12424	-	11272	-
VEDPQVAQLELGGGPGAGDL		C-peptide	PEP_FRAG_1		1	1	37802	76.23	19219515	17681	338548	187608	160069	13949	198885	-	235028	-	17681	338548	187608	160069	13949	198885	-	235028	-	17681	338548	187608	160069	13949	198885	-	235028	-	17681	338548	187608	160069	13949	198885	-	235028	-
VEDPQVAQLELGGGPGAGDLQ		C-peptide	PEP_FRAG_1		1	1	38670	71.39	2050012	19717	-	-	-	-	-	-	-	-	19717	-	-	-	-	-	-	-	-	19717	-	-	-	-	-	-	-	-	19717	-	-	-	-	-	-	-	-
VEDPQVAQLELGGGPGAGDLQ		C-peptide	PEP_FRAG_1		1	1	38676	70.89	20500098	-	268877	207578	200768	15720	232820	-	162808	-	-	268877	207578	200768	15720	232820	-	162808	-	-	268877	207578	200768	15720	232820	-	162808	-	-	268877	207578	200768	15720	232820	-	162808	-
VEDPQVAQLELGGGPGAGDLQT		C-peptide	PEP_FRAG_1		1	1	39292	71.73	21510625	112796	-	-	-	-	-	-	-	-	112796	-	-	-	-	-	-	-	-	112796	-	-	-	-	-	-	-	-	112796	-	-	-	-	-	-	-	-
VEDPQVAQLELGGGPGAGDLQT		C-peptide	PEP_FRAG_1		1	1	39300	71.4	21510583	-	616961	434582	508795	92684	508266	-	399478	-	-	616961	434582	508795	92684	508266	-	399478	-	-	616961	434582	508795	92684	508266	-	399478	-	-	616961	434582	508795	92684	508266	-	399478	-
VEDPQVAQLELGGGPGAGDLQTL		C-peptide	PEP_FRAG_1		1	1	40202	82.02	22641455	127540	375191	467392	242048	79406	565373	-	300617	-	127540	375191	467392	242048	79406	565373	-	300617	-	127540	375191	467392	242048	79406	565373	-	300617	-	127540	375191	467392	242048	79406	565373	-	300617	-
VEDPQVAQLELGGGPGAGDLQTLA		C-peptide	PEP_FRAG_1		1	1	40684	81.47	23351838	87914	176899	290160	119794	47037	407565	-	215265	-	87914	176899	290160	119794	47037	407565	-	215265	-	87914	176899	290160	119794	47037	407565	-	215265	-	87914	176899	290160	119794	47037	407565	-	215265	-
VEDPQVAQLELGGGPGAGDLQTLAL		C-peptide	PEP_FRAG_1		1	1	41535	92.0	24482695	57146	6996	297731	23262	32890	406709	-	10531	-	57146	6996	297731	23262	32890	406709	-	10531	-	57146	6996	297731	23262	32890	406709	-	10531	-	57146	6996	297731	23262	32890	406709	-	10531	-
VEDPQVAQLELGGGPGAGDLQTLALE		C-peptide	PEP_FRAG_1		1	1	42305	88.1	2577308	-	-	3824	-	-	-	-	-	-	-	-	3824	-	-	-	-	-	-	-	-	3824	-	-	-	-	-	-	-	-	3824	-	-	-	-	-	-
VEDPQVAQLELGGGPGAGDLQTLALE		C-peptide	PEP_FRAG_1		1	1	42307	91.35	2577315	-	-	-	7292	4268	-	-	-	5307	-	-	-	7292	4268	-	-	-	5307	-	-	-	7292	4268	-	-	-	5307	-	-	-	7292	4268	-	-	-	5307

## Sheet: alpha defensin 1
	normalized intensity for replicate run		redistributed intensity for replicate run
	new sample 1		new sample 2	new sample 3	new sample 4	new sample 5	new sample 6	new sample 7	new sample 8	new sample 9	new sample 1	new sample 2	new sample 3	new sample 4	new sample 5	new sample 6	new sample 7	new sample 8	new sample 9	average normalized intensity for sample	average redistributed intensity for replicate run
sequence	modifier		type	additional entries	razor peakCount	absolute peakCount	cluster index	average time	average mass	1	1	1	1	1	1	1	1	1	1	1	1	1	1	1	1	1	1	new sample 1	new sample 2	new sample 3	new sample 4	new sample 5	new sample 6	new sample 7	new sample 8	new sample 9	new sample 1	new sample 2	new sample 3	new sample 4	new sample 5	new sample 6	new sample 7	new sample 8	new sample 9
DLVCYCRSRGCKGRERMNG		peptide	PEP_FRAG_1		1	3	40314	71.86	22030146	-	40080	27673	19576	-	27962	-	22200	-	-	40080	27673	19576	-	27962	-	22200	-	-	40080	27673	19576	-	27962	-	22200	-	-	40080	27673	19576	-	27962	-	22200	-
DSIQNTDEET		propeptide	PEP_FRAG_1	Q64263	2	3	26927	39.13	11514724	-	-	1160	-	-	-	-	-	-	-	-	1069	-	-	-	-	-	-	-	-	1160	-	-	-	-	-	-	-	-	1069	-	-	-	-	-	-
DSIQNTDEET		propeptide	PEP_FRAG_1	Q64263	2	3	26944	69.0	11514705	2915	3791	6195	-	-	3699	-	-	-	2915	2981	5709	-	-	3286	-	-	-	2915	3791	6195	-	-	3699	-	-	-	2915	2981	5709	-	-	3286	-	-	-
EEDQAVSVSFGDPEGTSLQEE		propeptide	PEP_FRAG_1		1	6	40086	76.38	22529678	-	-	-	-	-	4960	-	-	-	-	-	-	-	-	4960	-	-	-	-	-	-	-	-	4960	-	-	-	-	-	-	-	-	4960	-	-	-
FGDPEGTSLQEESLRDLV		pro- and peptide	PEP_FRAG_1		1	6	38316	70.29	19919604	-	3421	3032	-	-	2922	-	-	-	-	3421	3032	-	-	2922	-	-	-	-	3421	3032	-	-	2922	-	-	-	-	3421	3032	-	-	2922	-	-	-
FGDPEGTSLQEESLRDLVCYCR		pro- and peptide	PEP_FRAG_1		1	6	42031	82.06	25171387	103350	335081	380216	112580	44302	375694	-	211259	-	103350	335081	380216	112580	44302	375694	-	211259	-	103350	335081	380216	112580	44302	375694	-	211259	-	103350	335081	380216	112580	44302	375694	-	211259	-
QAVSVSFGDPEGTSLQEES		propeptide	PEP_FRAG_1		1	3	38116	69.99	1966884	-	-	3183	2130	-	2891	-	1882	-	-	-	3183	2130	-	2891	-	1882	-	-	-	3183	2130	-	2891	-	1882	-	-	-	3183	2130	-	2891	-	1882	-
QPGEEDQAVSVSFGDPEGTSL		propeptide	PEP_FRAG_1		1	6	39277	70.29	2148965	-	41810	32608	23891	2223	39094	-	36879	-	-	41810	32608	23891	2223	39094	-	36879	-	-	41810	32608	23891	2223	39094	-	36879	-	-	41810	32608	23891	2223	39094	-	36879	-
TDEETKTEEQPGEEDQAVSVSFGDP		propeptide	PEP_FRAG_1		1	6	42908	45.31	2724167	-	-	13713	-	-	-	-	-	-	-	-	13713	-	-	-	-	-	-	-	-	13713	-	-	-	-	-	-	-	-	13713	-	-	-	-	-	-
TDEETKTEEQPGEEDQAVSVSFGDP		propeptide	PEP_FRAG_1		1	6	42914	46.76	2724174	-	9598	12555	-	-	5227	-	-	-	-	9598	12555	-	-	5227	-	-	-	-	9598	12555	-	-	5227	-	-	-	-	9598	12555	-	-	5227	-	-	-
TSLQEESLRDLVC		pro- and peptide	PEP_FRAG_1		1	6	33332	80.99	14927268	-	11604	10803	9542	-	9420	-	5391	-	-	11604	10803	9542	-	9420	-	5391	-	-	11604	10803	9542	-	9420	-	5391	-	-	11604	10803	9542	-	9420	-	5391	-
VSVSFGDPEGTSLQEESLRDLVCY		pro- and peptide	PEP_FRAG_1		1	3	42631	92.36	26302224	50425	10222	281171	12650	25000	265738	-	-	-	50425	10222	281171	12650	25000	265738	-	-	-	50425	10222	281171	12650	25000	265738	-	-	-	50425	10222	281171	12650	25000	265738	-	-	-
VSVSFGDPEGTSLQEESLRDLVCY		pro- and peptide	PEP_FRAG_1		1	3	42632	92.37	2630.22	183661	-	296819	54370	81473	293706	-	14683	-	183661	-	296819	54370	81473	293706	-	14683	-	183661	-	296819	54370	81473	293706	-	14683	-	183661	-	296819	54370	81473	293706	-	14683	-

## Sheet: Islet amyloid peptide
	normalized intensity for replicate run		redistributed intensity for replicate run
	new sample 1		new sample 2	new sample 3	new sample 4	new sample 5	new sample 6	new sample 7	new sample 8	new sample 9	new sample 1	new sample 2	new sample 3	new sample 4	new sample 5	new sample 6	new sample 7	new sample 8	new sample 9	average normalized intensity for sample	average redistributed intensity for replicate run
sequence	modifier		type	additional entries	razor peakCount	absolute peakCount	cluster index	average time	average mass	1	1	1	1	1	1	1	1	1	1	1	1	1	1	1	1	1	1	new sample 1	new sample 2	new sample 3	new sample 4	new sample 5	new sample 6	new sample 7	new sample 8	new sample 9	new sample 1	new sample 2	new sample 3	new sample 4	new sample 5	new sample 6	new sample 7	new sample 8	new sample 9
AAGDPNRESL		propeptide2	PEP_FRAG_1		1	1	23684	28.55	10294988	-	2785	3342	5998	-	5512	2548	2775	-	-	2785	3342	5998	-	5512	2548	2775	-	-	2785	3342	5998	-	5512	2548	2775	-	-	2785	3342	5998	-	5512	2548	2775	-
AAGDPNRESLD		propeptide2	PEP_FRAG_1		1	1	26822	25.57	11445269	6604	27702	21816	55313	-	51908	25878	25714	-	6604	27702	21816	55313	-	51908	25878	25714	-	6604	27702	21816	55313	-	51908	25878	25714	-	6604	27702	21816	55313	-	51908	25878	25714	-
AAGDPNRESLDF		propeptide2	PEP_FRAG_1		1	1	30098	52.48	12915933	11447	97664	85905	147373	2601	138450	43363	62991	-	11447	97664	85905	147373	2601	138450	43363	62991	-	11447	97664	85905	147373	2601	138450	43363	62991	-	11447	97664	85905	147373	2601	138450	43363	62991	-
AAGDPNRESLDFL		propeptide2	PEP_FRAG_1		1	1	32154	70.52	1404679	2814	34736	20801	33881	-	34688	-	12060	-	2814	34736	20801	33881	-	34688	-	12060	-	2814	34736	20801	33881	-	34688	-	12060	-	2814	34736	20801	33881	-	34688	-	12060	-
AAGDPNRESLDFLL		propeptide2	PEP_FRAG_1		1	1	33607	83.69	15177632	-	11717	5601	10022	-	15093	-	2843	-	-	11717	5601	10022	-	15093	-	2843	-	-	11717	5601	10022	-	15093	-	2843	-	-	11717	5601	10022	-	15093	-	2843	-
AAGDPNRESLDFLLV		propeptide2	PEP_FRAG_1		1	1	35330	89.36	16168309	-	12100	12549	11585	-	30917	-	6727	-	-	12100	12549	11585	-	30917	-	6727	-	-	12100	12549	11585	-	30917	-	6727	-	-	12100	12549	11585	-	30917	-	6727	-
AGDPNRESLD		propeptide2	PEP_FRAG_1		1	1	24755	23.79	10734889	6754	39080	26250	33355	-	65316	41417	57164	-	6754	39080	26250	33355	-	65316	41417	57164	-	6754	39080	26250	33355	-	65316	41417	57164	-	6754	39080	26250	33355	-	65316	41417	57164	-
AGDPNRESLDF		propeptide2	PEP_FRAG_1		1	1	28473	51.91	12205579	87594	194380	181715	275433	18253	228248	164736	150175	-	87594	194380	181715	275433	18253	228248	164736	150175	-	87594	194380	181715	275433	18253	228248	164736	150175	-	87594	194380	181715	275433	18253	228248	164736	150175	-
AGDPNRESLDFL		propeptide2	PEP_FRAG_1		1	1	31019	70.36	1333644	-	76664	-	-	-	-	-	-	-	-	76664	-	-	-	-	-	-	-	-	76664	-	-	-	-	-	-	-	-	76664	-	-	-	-	-	-	-
AGDPNRESLDFL		propeptide2	PEP_FRAG_1		1	1	31020	70.47	13336414	-	-	-	-	-	-	-	35699	-	-	-	-	-	-	-	-	35699	-	-	-	-	-	-	-	-	35699	-	-	-	-	-	-	-	-	35699	-
AGDPNRESLDFL		propeptide2	PEP_FRAG_1		1	1	31029	70.01	13336428	11313	-	72407	89750	4348	88463	11795	-	-	11313	-	72407	89750	4348	88463	11795	-	-	11313	-	72407	89750	4348	88463	11795	-	-	11313	-	72407	89750	4348	88463	11795	-	-
AGDPNRESLDFLL		propeptide2	PEP_FRAG_1		1	1	32765	83.52	14467253	6360	42039	37559	26194	-	44149	-	9112	-	6360	42039	37559	26194	-	44149	-	9112	-	6360	42039	37559	26194	-	44149	-	9112	-	6360	42039	37559	26194	-	44149	-	9112	-
AGDPNRESLDFLLV		propeptide2	PEP_FRAG_1		1	1	33984	89.21	15457933	10866	61217	77743	40800	7025	104144	-	26435	-	10866	61217	77743	40800	7025	104144	-	26435	-	10866	61217	77743	40800	7025	104144	-	26435	-	10866	61217	77743	40800	7025	104144	-	26435	-
DPNRESLDFL		propeptide2	PEP_FRAG_1		1	1	28077	73.11	12055826	11639	-	-	-	-	-	-	-	-	11639	-	-	-	-	-	-	-	-	11639	-	-	-	-	-	-	-	-	11639	-	-	-	-	-	-	-	-
DPNRESLDFL		propeptide2	PEP_FRAG_1		1	1	28136	72.59	12055844	-	179405	127144	179356	9279	159613	21093	93343	-	-	179405	127144	179356	9279	159613	21093	93343	-	-	179405	127144	179356	9279	159613	21093	93343	-	-	179405	127144	179356	9279	159613	21093	93343	-
DPNRESLDFLL		propeptide2	PEP_FRAG_1		1	1	30801	86.16	13186654	39186	202780	145990	172852	16516	181893	-	70682	-	39186	202780	145990	172852	16516	181893	-	70682	-	39186	202780	145990	172852	16516	181893	-	70682	-	39186	202780	145990	172852	16516	181893	-	70682	-
DPNRESLDFLLV		propeptide2	PEP_FRAG_1		1	1	32378	91.89	14177345	80793	269103	227798	217639	50785	263662	-	112289	-	80793	269103	227798	217639	50785	263662	-	112289	-	80793	269103	227798	217639	50785	263662	-	112289	-	80793	269103	227798	217639	50785	263662	-	112289	-
GDPNRESLDF		propeptide2	PEP_FRAG_1		1	1	26994	51.88	11495227	233850	432877	445201	549175	104645	542300	310484	330698	6957	233850	432877	445201	549175	104645	542300	310484	330698	6957	233850	432877	445201	549175	104645	542300	310484	330698	6957	233850	432877	445201	549175	104645	542300	310484	330698	6957
GDPNRESLDFL		propeptide2	PEP_FRAG_1		1	1	29459	70.5	12626058	-	291576	217745	-	-	-	-	159258	-	-	291576	217745	-	-	-	-	159258	-	-	291576	217745	-	-	-	-	159258	-	-	291576	217745	-	-	-	-	159258	-
GDPNRESLDFL		propeptide2	PEP_FRAG_1		1	1	29461	70.2	12626044	75939	-	-	290266	26482	262857	78096	-	-	75939	-	-	290266	26482	262857	78096	-	-	75939	-	-	290266	26482	262857	78096	-	-	75939	-	-	290266	26482	262857	78096	-	-
GDPNRESLDFLL		propeptide2	PEP_FRAG_1		1	1	31696	83.74	13756869	31958	200567	138271	158439	14572	167055	-	58561	-	31958	200567	138271	158439	14572	167055	-	58561	-	31958	200567	138271	158439	14572	167055	-	58561	-	31958	200567	138271	158439	14572	167055	-	58561	-
GDPNRESLDFLLV		propeptide2	PEP_FRAG_1		1	1	33134	89.44	14747559	62358	210412	198843	175106	31177	246288	-	88523	-	62358	210412	198843	175106	31177	246288	-	88523	-	62358	210412	198843	175106	31177	246288	-	88523	-	62358	210412	198843	175106	31177	246288	-	88523	-
LPPTNVGSNT		peptide	PEP_FRAG_1		1	1	22893	36.87	9995134	-	6511	-	8056	-	8796	-	-	-	-	6511	-	8056	-	8796	-	-	-	-	6511	-	8056	-	8796	-	-	-	-	6511	-	8056	-	8796	-	-	-
LPPTNVGSNT		peptide	PEP_FRAG_1		1	1	22894	36.56	9995123	-	-	9216	-	-	-	10421	5124	-	-	-	9216	-	-	-	10421	5124	-	-	-	9216	-	-	-	10421	5124	-	-	-	9216	-	-	-	10421	5124	-
NAAGDPNRESL		propeptide2	PEP_FRAG_1		1	1	26842	29.66	11435435	5589	28518	19986	53834	-	41678	11829	11882	-	5589	28518	19986	53834	-	41678	11829	11882	-	5589	28518	19986	53834	-	41678	11829	11882	-	5589	28518	19986	53834	-	41678	11829	11882	-
NAAGDPNRESLD		propeptide2	PEP_FRAG_1		1	1	29398	26.78	12585691	68072	189675	182697	269960	12073	238491	170805	178705	-	68072	189675	182697	269960	12073	238491	170805	178705	-	68072	189675	182697	269960	12073	238491	170805	178705	-	68072	189675	182697	269960	12073	238491	170805	178705	-
NAAGDPNRESLDF		propeptide2	PEP_FRAG_1		1	1	32173	52.51	14056389	155975	345182	269942	428598	56949	402131	254036	238120	3070	155975	345182	269942	428598	56949	402131	254036	238120	3070	155975	345182	269942	428598	56949	402131	254036	238120	3070	155975	345182	269942	428598	56949	402131	254036	238120	3070
NAAGDPNRESLDFL		propeptide2	PEP_FRAG_1		1	1	34343	70.06	15187198	36024	-	182340	243253	15839	204200	21601	-	-	36024	-	182340	243253	15839	204200	21601	-	-	36024	-	182340	243253	15839	204200	21601	-	-	36024	-	182340	243253	15839	204200	21601	-	-
NAAGDPNRESLDFL		propeptide2	PEP_FRAG_1		1	1	34397	70.47	15187229	-	-	-	-	-	-	-	118991	-	-	-	-	-	-	-	-	118991	-	-	-	-	-	-	-	-	118991	-	-	-	-	-	-	-	-	118991	-
NAAGDPNRESLDFL		propeptide2	PEP_FRAG_1		1	1	34400	70.38	15187216	-	271228	-	-	-	-	-	-	-	-	271228	-	-	-	-	-	-	-	-	271228	-	-	-	-	-	-	-	-	271228	-	-	-	-	-	-	-
NAAGDPNRESLDFLL		propeptide2	PEP_FRAG_1		1	1	35456	83.29	1631805	23516	197789	172100	154508	12654	190212	-	64743	-	23516	197789	172100	154508	12654	190212	-	64743	-	23516	197789	172100	154508	12654	190212	-	64743	-	23516	197789	172100	154508	12654	190212	-	64743	-
NAAGDPNRESLDFLLV		propeptide2 (complete)	PEP_FRAG_1		1	1	36374	88.81	17308739	81585	253355	273668	274388	50008	360247	-	152441	-	81585	253355	273668	274388	50008	360247	-	152441	-	81585	253355	273668	274388	50008	360247	-	152441	-	81585	253355	273668	274388	50008	360247	-	152441	-
NRESLDFLLV		propeptide2	PEP_FRAG_1		1	1	28196	88.05	12056562	16383	60483	92625	55285	10537	90002	-	31471	-	16383	60483	92625	55285	10537	90002	-	31471	-	16383	60483	92625	55285	10537	90002	-	31471	-	16383	60483	92625	55285	10537	90002	-	31471	-
PNRESLDFLL		propeptide2	PEP_FRAG_1		1	1	28045	82.4	12036403	-	1753	3513	-	-	5812	-	-	-	-	1753	3513	-	-	5812	-	-	-	-	1753	3513	-	-	5812	-	-	-	-	1753	3513	-	-	5812	-	-	-
PNRESLDFLLV		propeptide2	PEP_FRAG_1		1	1	30347	88.31	13027076	-	-	3245	-	-	8459	-	2863	-	-	-	3245	-	-	8459	-	2863	-	-	-	3245	-	-	8459	-	2863	-	-	-	3245	-	-	8459	-	2863	-
PVRSGSNPQM		propeptide1	PEP_FRAG_1		1	1	24756	26.53	10725228	-	3937	7452	5695	-	3744	-	-	-	-	3937	7452	5695	-	3744	-	-	-	-	3937	7452	5695	-	3744	-	-	-	-	3937	7452	5695	-	3744	-	-	-
SSNNLGPVLPPTNVGSNT		peptide	PEP_FRAG_1		1	1	36664	62.59	17678873	-	-	-	-	-	-	2065	-	-	-	-	-	-	-	-	2065	-	-	-	-	-	-	-	-	2065	-	-	-	-	-	-	-	-	2065	-	-
SSNNLGPVLPPTNVGSNT		peptide	PEP_FRAG_1		1	1	36666	62.8	17678893	-	-	-	-	-	-	-	8671	-	-	-	-	-	-	-	-	8671	-	-	-	-	-	-	-	-	8671	-	-	-	-	-	-	-	-	8671	-
TPVRSGSNPQM		propeptide1	PEP_FRAG_1		1	1	27425	26.14	11735717	-	-	-	-	-	-	-	-	4086	-	-	-	-	-	-	-	-	4086	-	-	-	-	-	-	-	-	4086	-	-	-	-	-	-	-	-	4086
TPVRSGSNPQM		propeptide1	PEP_FRAG_1		1	1	27517	26.53	11735743	335698	831879	464873	-	90208	374944	33746	51407	-	335698	831879	464873	-	90208	374944	33746	51407	-	335698	831879	464873	-	90208	374944	33746	51407	-	335698	831879	464873	-	90208	374944	33746	51407	-
TPVRSGSNPQMD		propeptide1 (complete)	PEP_FRAG_1		1	1	30183	24.52	12885984	172001	412144	457359	484289	25612	410744	9896	10374	-	172001	412144	457359	484289	25612	410744	9896	10374	-	172001	412144	457359	484289	25612	410744	9896	10374	-	172001	412144	457359	484289	25612	410744	9896	10374	-
VRSGSNPQMD		propeptide1	PEP_FRAG_1		1	1	25140	19.0	10904974	-	-	2050	-	-	-	-	-	-	-	-	2050	-	-	-	-	-	-	-	-	2050	-	-	-	-	-	-	-	-	2050	-	-	-	-	-	-
VRSGSNPQMD		propeptide1	PEP_FRAG_1		1	1	25142	19.28	10904957	-	-	-	-	-	3685	-	-	-	-	-	-	-	-	3685	-	-	-	-	-	-	-	-	3685	-	-	-	-	-	-	-	-	3685	-	-	-
VRSGSNPQMD		propeptide1	PEP_FRAG_1		1	1	25206	18.72	10904956	-	-	-	1214	-	-	-	-	-	-	-	-	1214	-	-	-	-	-	-	-	-	1214	-	-	-	-	-	-	-	-	1214	-	-	-	-	-

## Sheet: secretogranin1
	normalized intensity for replicate run		redistributed intensity for replicate run
	new sample 1		new sample 2	new sample 3	new sample 4	new sample 5	new sample 6	new sample 7	new sample 8	new sample 9	new sample 1	new sample 2	new sample 3	new sample 4	new sample 5	new sample 6	new sample 7	new sample 8	new sample 9	average normalized intensity for sample	average redistributed intensity for replicate run
sequence	modifier		type	additional entries	razor peakCount	absolute peakCount	cluster index	average time	average mass	1	1	1	1	1	1	1	1	1	1	1	1	1	1	1	1	1	1	new sample 1	new sample 2	new sample 3	new sample 4	new sample 5	new sample 6	new sample 7	new sample 8	new sample 9	new sample 1	new sample 2	new sample 3	new sample 4	new sample 5	new sample 6	new sample 7	new sample 8	new sample 9
AALAAVSSAP		signal peptide and chain	PEP_FRAG_1		1	1	18748	45.03	8574795	-	-	-	-	-	-	-	1773	-	-	-	-	-	-	-	-	1773	-	-	-	-	-	-	-	-	1773	-	-	-	-	-	-	-	-	1773	-
AALAAVSSAP		signal peptide and chain	PEP_FRAG_1		1	1	18749	45.1	8574774	-	-	-	-	-	-	1119	-	-	-	-	-	-	-	-	1119	-	-	-	-	-	-	-	-	1119	-	-	-	-	-	-	-	-	1119	-	-
ADAHSMELEEK		chain	PEP_FRAG_1		1	1	29405	2021-05-30	12595522	-	-	-	-	-	1837	9593	8806	-	-	-	-	-	-	1837	9593	8806	-	-	-	-	-	-	1837	9593	8806	-	-	-	-	-	-	1837	9593	8806	-
APVDNRDHNEEMVTR		chain	PEP_FRAG_1		1	1	36796	26.23	17828234	-	-	-	-	-	-	-	34117	-	-	-	-	-	-	-	-	34117	-	-	-	-	-	-	-	-	34117	-	-	-	-	-	-	-	-	34117	-
APVDNRDHNEEMVTR		chain	PEP_FRAG_1		1	1	36797	26.33	1782.82	-	-	-	-	-	-	14332	-	-	-	-	-	-	-	-	14332	-	-	-	-	-	-	-	-	14332	-	-	-	-	-	-	-	-	14332	-	-
DAGAPVEDSQG		chain	PEP_FRAG_1		1	1	23956	20.71	10454452	-	-	-	-	-	-	-	105736	-	-	-	-	-	-	-	-	105736	-	-	-	-	-	-	-	-	105736	-	-	-	-	-	-	-	-	105736	-
DAGAPVEDSQGQTK		chain	PEP_FRAG_1		1	1	32129	27.27	14026411	-	-	-	-	-	-	-	1670	-	-	-	-	-	-	-	-	1670	-	-	-	-	-	-	-	-	1670	-	-	-	-	-	-	-	-	1670	-
DGVAELDQLLH		chain	PEP_FRAG_1		1	1	28162	79.61	12096157	-	-	-	-	-	-	-	8252	-	-	-	-	-	-	-	-	8252	-	-	-	-	-	-	-	-	8252	-	-	-	-	-	-	-	-	8252	-
DGVAELDQLLH		chain	PEP_FRAG_1		1	1	28163	79.61	12096143	-	-	-	-	-	1059	-	-	-	-	-	-	-	-	1059	-	-	-	-	-	-	-	-	1059	-	-	-	-	-	-	-	-	1059	-	-	-
DGVAELDQLLHY		chain	PEP_FRAG_1		1	1	31659	90.08	13726779	4091	7279	29323	-	-	24755	-	-	-	4091	7279	29323	-	-	24755	-	-	-	4091	7279	29323	-	-	24755	-	-	-	4091	7279	29323	-	-	24755	-	-	-
DSEEQMGPHQE		chain	PEP_FRAG_1		1	1	30002	27.42	1286495	-	-	1225	-	-	-	-	-	-	-	-	1225	-	-	-	-	-	-	-	-	1225	-	-	-	-	-	-	-	-	1225	-	-	-	-	-	-
EADVATVRLGEKR		chain	PEP_FRAG_1		1	1	32947	29.89	14437949	-	-	-	-	-	-	4861	-	-	-	-	-	-	-	-	4861	-	-	-	-	-	-	-	-	4861	-	-	-	-	-	-	-	-	4861	-	-
EADVATVRLGEKR		chain	PEP_FRAG_1		1	1	32951	2021-08-29	14437938	-	-	-	-	-	-	-	10036	-	-	-	-	-	-	-	-	10036	-	-	-	-	-	-	-	-	10036	-	-	-	-	-	-	-	-	10036	-
EDAGAPVEDSQGQTK		chain	PEP_FRAG_1		1	1	33767	23.67	15316892	-	-	-	-	-	-	13199	-	-	-	-	-	-	-	-	13199	-	-	-	-	-	-	-	-	13199	-	-	-	-	-	-	-	-	13199	-	-
EDAGAPVEDSQGQTK		chain	PEP_FRAG_1		1	1	33768	23.81	15316876	-	-	-	-	-	-	-	21986	-	-	-	-	-	-	-	-	21986	-	-	-	-	-	-	-	-	21986	-	-	-	-	-	-	-	-	21986	-
EDRNGVTLTEKNSFPE		chain	PEP_FRAG_1		1	1	37180	44.09	18358706	-	-	4773	-	-	-	-	-	-	-	-	4773	-	-	-	-	-	-	-	-	4773	-	-	-	-	-	-	-	-	4773	-	-	-	-	-	-
EDSQGQTKVGNEKWTE		chain	PEP_FRAG_1		1	1	37216	37.56	18358346	-	-	2743	-	-	-	-	-	-	-	-	2743	-	-	-	-	-	-	-	-	2743	-	-	-	-	-	-	-	-	2743	-	-	-	-	-	-
EESQEGEEGEEG			PEP_FRAG_1		1	1	30472	26.78	13084833	-	1918	1808	3185	-	3054	-	-	-	-	1918	1808	3185	-	3054	-	-	-	-	1918	1808	3185	-	3054	-	-	-	-	1918	1808	3185	-	3054	-	-	-
EGEEDSASEVTK		chain	PEP_FRAG_1		1	1	29869	28.45	12805424	-	2159	3524	2258	-	4289	-	2074	-	-	2159	3524	2258	-	4289	-	2074	-	-	2159	3524	2258	-	4289	-	2074	-	-	2159	3524	2258	-	4289	-	2074	-
EQEKNYLNYGEEG		chain	PEP_FRAG_1		1	1	34800	43.22	15726844	-	-	-	-	-	-	1141	-	-	-	-	-	-	-	-	1141	-	-	-	-	-	-	-	-	1141	-	-	-	-	-	-	-	-	1141	-	-
ESKEADVATVR		chain	PEP_FRAG_1		1	1	28062	24.31	12046171	-	-	-	-	-	-	7847	-	-	-	-	-	-	-	-	7847	-	-	-	-	-	-	-	-	7847	-	-	-	-	-	-	-	-	7847	-	-
ESKEADVATVR		chain	PEP_FRAG_1		1	1	28064	24.27	12046224	-	-	-	-	-	-	-	16697	-	-	-	-	-	-	-	-	16697	-	-	-	-	-	-	-	-	16697	-	-	-	-	-	-	-	-	16697	-
GEEGEEDSASEV		chain	PEP_FRAG_1		1	1	28938	26.52	12374749	-	-	-	-	-	1008	-	-	-	-	-	-	-	-	1008	-	-	-	-	-	-	-	-	1008	-	-	-	-	-	-	-	-	1008	-	-	-
GREPGAHSALDTREE		chain	PEP_FRAG_1		1	1	35383	24.92	16247717	-	-	-	-	-	-	-	25958	-	-	-	-	-	-	-	-	25958	-	-	-	-	-	-	-	-	25958	-	-	-	-	-	-	-	-	25958	-
GREPGAHSALDTREE		chain	PEP_FRAG_1		1	1	35385	25.21	16247733	-	-	-	-	-	-	7027	-	-	-	-	-	-	-	-	7027	-	-	-	-	-	-	-	-	7027	-	-	-	-	-	-	-	-	7027	-	-
GRGREPGAHSALDTREE		chain	PEP_FRAG_1		1	1	37237	23.97	18378889	-	-	-	-	-	-	-	3723	-	-	-	-	-	-	-	-	3723	-	-	-	-	-	-	-	-	3723	-	-	-	-	-	-	-	-	3723	-
GRGREPGAHSALDTREE		chain	PEP_FRAG_1		1	1	37238	24.37	18378914	-	-	1583	-	-	2549	-	8546	-	-	-	1583	-	-	2549	-	8546	-	-	-	1583	-	-	2549	-	8546	-	-	-	1583	-	-	2549	-	8546	-
GVAELDQLLH		chain	PEP_FRAG_1		1	1	25335	72.9	10945874	-	-	-	-	-	-	-	8264	-	-	-	-	-	-	-	-	8264	-	-	-	-	-	-	-	-	8264	-	-	-	-	-	-	-	-	8264	-
GVAELDQLLHY		chain	PEP_FRAG_1		1	1	29373	83.7	12576504	-	-	12830	7315	-	20260	-	-	-	-	-	12830	7315	-	20260	-	-	-	-	-	12830	7315	-	20260	-	-	-	-	-	12830	7315	-	20260	-	-	-
HYRASEEEPEYG		chain	PEP_FRAG_1		1	1	33016	20.71	14666306	-	3714	-	5115	-	4796	5622	8545	-	-	3714	-	5115	-	4796	5622	8545	-	-	3714	-	5115	-	4796	5622	8545	-	-	3714	-	5115	-	4796	5622	8545	-
HYRASEEEPEYG		chain	PEP_FRAG_1		1	1	33019	38.42	14666086	-	2798	3517	3386	-	1877	-	2355	-	-	2798	3517	3386	-	1877	-	2355	-	-	2798	3517	3386	-	1877	-	2355	-	-	2798	3517	3386	-	1877	-	2355	-
LLDEGHYPVRESPIDT		chain	PEP_FRAG_1		1	1	37285	54.27	18409115	-	10507	16353	14050	-	11539	-	11501	-	-	10507	16353	14050	-	11539	-	11501	-	-	10507	16353	14050	-	11539	-	11501	-	-	10507	16353	14050	-	11539	-	11501	-
LLDEGHYPVRESPIDTA		chain	PEP_FRAG_1		1	1	37731	55.18	19119503	5294	43682	48742	65742	-	52056	-	33311	-	5294	43682	48742	65742	-	52056	-	33311	-	5294	43682	48742	65742	-	52056	-	33311	-	5294	43682	48742	65742	-	52056	-	33311	-
LTDQDQSQEESQE		chain	PEP_FRAG_1		1	1	33805	2021-08-31	15366322	-	-	1013	-	-	-	-	-	-	-	-	1013	-	-	-	-	-	-	-	-	1013	-	-	-	-	-	-	-	-	1013	-	-	-	-	-	-
NHPDSELESTANR		chain	PEP_FRAG_1		1	1	33046	26.29	14696649	-	-	-	-	-	-	-	6206	-	-	-	-	-	-	-	-	6206	-	-	-	-	-	-	-	-	6206	-	-	-	-	-	-	-	-	6206	-
NHPDSELESTANR		chain	PEP_FRAG_1		1	1	33048	26.35	14696635	-	-	-	-	-	-	1943	-	-	-	-	-	-	-	-	1943	-	-	-	-	-	-	-	-	1943	-	-	-	-	-	-	-	-	1943	-	-
NHPDSELESTANRHGEETEEE		chain	PEP_FRAG_1		1	1	41282	2021-08-31	24100073	4312	-	29627	29077	-	31690	3231	13029	-	4312	-	29627	29077	-	31690	3231	13029	-	4312	-	29627	29077	-	31690	3231	13029	-	4312	-	29627	29077	-	31690	3231	13029	-
PDFYDSEEQMGPHQEANDEKARADQR		chain	PEP_FRAG_1		1	1	43665	46.04	30633174	-	-	4492	-	-	-	-	-	-	-	-	4492	-	-	-	-	-	-	-	-	4492	-	-	-	-	-	-	-	-	4492	-	-	-	-	-	-
PDFYDSEEQMGPHQEANDEKARADQR		chain	PEP_FRAG_1		1	1	43675	45.25	30633105	13579	43167	109836	18407	3722	36256	-	17814	-	13579	43167	109836	18407	3722	36256	-	17814	-	13579	43167	109836	18407	3722	36256	-	17814	-	13579	43167	109836	18407	3722	36256	-	17814	-
PGAHSALDTR		chain	PEP_FRAG_1		1	1	23482	2021-05-24	1024.52	-	9594	13672	14693	-	13791	-	-	-	-	9594	13672	14693	-	13791	-	-	-	-	9594	13672	14693	-	13791	-	-	-	-	9594	13672	14693	-	13791	-	-	-
PGAHSALDTR		chain	PEP_FRAG_1		1	1	23485	26.53	10245197	5260	18212	40093	21469	-	33895	-	-	-	5260	18212	40093	21469	-	33895	-	-	-	5260	18212	40093	21469	-	33895	-	-	-	5260	18212	40093	21469	-	33895	-	-	-
QELTDQDQSQEESQEGEEGE		chain	PEP_FRAG_1		1	1	40427	27.42	22948967	-	-	-	-	-	1327	-	-	-	-	-	-	-	-	1327	-	-	-	-	-	-	-	-	1327	-	-	-	-	-	-	-	-	1327	-	-	-
QYDGVAELDQLLHY		chain	PEP_FRAG_1		1	1	35799	93.29	16638009	-	-	5370	-	-	-	-	-	-	-	-	5370	-	-	-	-	-	-	-	-	5370	-	-	-	-	-	-	-	-	5370	-	-	-	-	-	-
QYDGVAELDQLLHY		chain	PEP_FRAG_1		1	1	35800	93.19	16637992	-	-	-	-	-	2405	-	-	-	-	-	-	-	-	2405	-	-	-	-	-	-	-	-	2405	-	-	-	-	-	-	-	-	2405	-	-	-
RADAHSMELEEKT		chain	PEP_FRAG_1		1	1	33577	36.38	15167087	-	3595	4532	7498	-	6316	-	-	-	-	3595	4532	7498	-	6316	-	-	-	-	3595	4532	7498	-	6316	-	-	-	-	3595	4532	7498	-	6316	-	-	-
RPFSEDVNWGYE		chain	PEP_FRAG_1		1	1	33384	64.66	14986648	-	-	-	-	-	-	-	35090	-	-	-	-	-	-	-	-	35090	-	-	-	-	-	-	-	-	35090	-	-	-	-	-	-	-	-	35090	-
SFARAPQLDL		chain	PEP_FRAG_1		1	1	26244	66.43	11176044	12447	28675	58463	65160	5471	70314	-	-	-	12447	28675	58463	65160	5471	70314	-	-	-	12447	28675	58463	65160	5471	70314	-	-	-	12447	28675	58463	65160	5471	70314	-	-	-
SGKEVKGEEKGENQNSKFEV		chain	PEP_FRAG_1		1	1	39871	48.13	22230808	-	-	2279	-	-	-	-	-	-	-	-	2279	-	-	-	-	-	-	-	-	2279	-	-	-	-	-	-	-	-	2279	-	-	-	-	-	-
SGKEVKGEEKGENQNSKFEV		chain	PEP_FRAG_1		1	1	40019	30.36	22230925	-	-	-	-	-	-	-	8885	-	-	-	-	-	-	-	-	8885	-	-	-	-	-	-	-	-	8885	-	-	-	-	-	-	-	-	8885	-
SNALSKSSVPT		chain	PEP_FRAG_1		1	1	25195	33.6	10905767	-	-	-	-	-	-	2886	-	-	-	-	-	-	-	-	2886	-	-	-	-	-	-	-	-	2886	-	-	-	-	-	-	-	-	2886	-	-
SNALSKSSVPT		chain	PEP_FRAG_1		1	1	25196	33.56	10905778	-	-	-	-	-	-	-	4713	-	-	-	-	-	-	-	-	4713	-	-	-	-	-	-	-	-	4713	-	-	-	-	-	-	-	-	4713	-
TEKNSFPEYNY		chain	PEP_FRAG_1		1	1	31916	31.67	13916108	-	-	-	-	-	-	-	1354	-	-	-	-	-	-	-	-	1354	-	-	-	-	-	-	-	-	1354	-	-	-	-	-	-	-	-	1354	-
VARADAHSMELEE		chain	PEP_FRAG_1		1	1	32919	41.5	14576777	-	1481	1889	3377	-	3984	-	3546	-	-	1481	1889	3377	-	3984	-	3546	-	-	1481	1889	3377	-	3984	-	3546	-	-	1481	1889	3377	-	3984	-	3546	-
WASSREDAGAPVEDSQGQTK		chain	PEP_FRAG_1		1	1	39124	33.01	21189712	-	-	-	-	-	-	49854	-	-	-	-	-	-	-	-	49854	-	-	-	-	-	-	-	-	49854	-	-	-	-	-	-	-	-	49854	-	-
WASSREDAGAPVEDSQGQTK		chain	PEP_FRAG_1		1	1	39125	33.0	2118974	-	-	-	-	-	-	-	102805	-	-	-	-	-	-	-	-	102805	-	-	-	-	-	-	-	-	102805	-	-	-	-	-	-	-	-	102805	-
YLNYGEEGDQGR		chain	PEP_FRAG_1		1	1	32100	38.85	14006102	-	-	-	-	-	-	1970	-	-	-	-	-	-	-	-	1970	-	-	-	-	-	-	-	-	1970	-	-	-	-	-	-	-	-	1970	-	-
YLNYGEEGDQGR		chain	PEP_FRAG_1		1	1	32206	38.88	14006133	-	-	-	-	-	-	-	4841	-	-	-	-	-	-	-	-	4841	-	-	-	-	-	-	-	-	4841	-	-	-	-	-	-	-	-	4841	-

## Sheet: chromogranin alpha
	normalized intensity for replicate run	redistributed intensity for replicate run
	new sample 1	new sample 2	new sample 3	new sample 4	new sample 5	new sample 6	new sample 7	new sample 8	new sample 9	new sample 1	new sample 2	new sample 3	new sample 4	new sample 5	new sample 6	new sample 7	new sample 8	new sample 9	average normalized intensity for sample	average redistributed intensity for replicate run
sequence	modifier	type	additional entries	razor peakCount	absolute peakCount	cluster index	average time	average mass	1	1	1	1	1	1	1	1	1	1	1	1	1	1	1	1	1	1	new sample 1	new sample 2	new sample 3	new sample 4	new sample 5	new sample 6	new sample 7	new sample 8	new sample 9	new sample 1	new sample 2	new sample 3	new sample 4	new sample 5	new sample 6	new sample 7	new sample 8	new sample 9
AAAEVPSRDT	Chromogranin alpha	PEP_FRAG_1		1	1	23314	23.94	10165034	-	-	3434	3836	-	5080	-	2252	-	-	-	3434	3836	-	5080	-	2252	-	-	-	3434	3836	-	5080	-	2252	-	-	-	3434	3836	-	5080	-	2252	-
AAAEVPSRDTM	Chromogranin alpha	PEP_FRAG_1		1	1	26854	36.43	11475449	-	11954	-	-	-	-	-	-	-	-	11954	-	-	-	-	-	-	-	-	11954	-	-	-	-	-	-	-	-	11954	-	-	-	-	-	-	-
AAAEVPSRDTM	Chromogranin alpha	PEP_FRAG_1		1	1	26896	35.87	11475449	3976	-	16922	21478	-	21972	9109	9785	-	3976	-	16922	21478	-	21972	9109	9785	-	3976	-	16922	21478	-	21972	9109	9785	-	3976	-	16922	21478	-	21972	9109	9785	-
AAAEVPSRDTME	Chromogranin alpha	PEP_FRAG_1		1	1	29817	35.52	12765872	3988	24120	20276	31113	-	28763	11770	12467	-	3988	24120	20276	31113	-	28763	11770	12467	-	3988	24120	20276	31113	-	28763	11770	12467	-	3988	24120	20276	31113	-	28763	11770	12467	-
AAEVPSRDTM	Chromogranin alpha	PEP_FRAG_1		1	1	24860	33.84	10765072	-	3711	5317	5008	-	6027	-	2563	-	-	3711	5317	5008	-	6027	-	2563	-	-	3711	5317	5008	-	6027	-	2563	-	-	3711	5317	5008	-	6027	-	2563	-
AAEVPSRDTME	Chromogranin alpha	PEP_FRAG_1		1	1	28071	33.58	1205549	-	3619	4654	5027	-	5338	-	-	-	-	3619	4654	5027	-	5338	-	-	-	-	3619	4654	5027	-	5338	-	-	-	-	3619	4654	5027	-	5338	-	-	-
AEVPSRDTME	Chromogranin alpha	PEP_FRAG_1		1	1	26635	32.12	11344974	-	-	4549	4131	-	4421	-	-	-	-	-	4549	4131	-	4421	-	-	-	-	-	4549	4131	-	4421	-	-	-	-	-	4549	4131	-	4421	-	-	-
AGPEEVPTAASSSHF	Chromogranin alpha	PEP_FRAG_1		1	1	33250	49.5	14866827	-	-	-	-	-	-	1657	-	-	-	-	-	-	-	-	1657	-	-	-	-	-	-	-	-	1657	-	-	-	-	-	-	-	-	1657	-	-
AGPEEVPTAASSSHF	Chromogranin alpha	PEP_FRAG_1		1	1	33252	49.46	14866865	-	-	-	-	-	-	-	5988	-	-	-	-	-	-	-	-	5988	-	-	-	-	-	-	-	-	5988	-	-	-	-	-	-	-	-	5988	-
AGPEEVPTAASSSHFHAGYK	Chromogranin alpha	PEP_FRAG_1		1	1	38623	41.97	20429604	-	-	-	-	-	-	2752	-	-	-	-	-	-	-	-	2752	-	-	-	-	-	-	-	-	2752	-	-	-	-	-	-	-	-	2752	-	-
AGPEEVPTAASSSHFHAGYK	Chromogranin alpha	PEP_FRAG_1		1	1	38628	41.84	20429573	-	-	-	-	-	-	-	143078	-	-	-	-	-	-	-	-	143078	-	-	-	-	-	-	-	-	143078	-	-	-	-	-	-	-	-	143078	-
AKQEEKEEEEEEEAVA	Chromogranin alpha	PEP_FRAG_1		1	1	37690	30.39	18768342	-	-	-	-	-	-	-	20694	-	-	-	-	-	-	-	-	20694	-	-	-	-	-	-	-	-	20694	-	-	-	-	-	-	-	-	20694	-
AKQEEKEEEEEEEAVAR	Chromogranin alpha	PEP_FRAG_1		1	1	38538	29.2	20329364	-	-	-	-	-	-	-	157128	-	-	-	-	-	-	-	-	157128	-	-	-	-	-	-	-	-	157128	-	-	-	-	-	-	-	-	157128	-
AKQEEKEEEEEEEAVAR	Chromogranin alpha	PEP_FRAG_1		1	1	38539	2021-04-29	2032934	-	-	-	-	-	-	47206	-	-	-	-	-	-	-	-	47206	-	-	-	-	-	-	-	-	47206	-	-	-	-	-	-	-	-	47206	-	-
AQQPLKQQQPPKQQQQ	Chromogranin alpha	PEP_FRAG_1		1	1	37675	20.65	19030166	-	-	-	-	-	-	5567	-	-	-	-	-	-	-	-	5567	-	-	-	-	-	-	-	-	5567	-	-	-	-	-	-	-	-	5567	-	-
AQQPLKQQQPPKQQQQ	Chromogranin alpha	PEP_FRAG_1		1	1	37853	20.41	19030182	-	-	-	-	-	-	-	11856	-	-	-	-	-	-	-	-	11856	-	-	-	-	-	-	-	-	11856	-	-	-	-	-	-	-	-	11856	-
ARSDFEEKKEEEGSA	Chromogranin alpha	PEP_FRAG_1		1	1	36218	26.24	17117781	-	-	-	-	-	-	-	1574	-	-	-	-	-	-	-	-	1574	-	-	-	-	-	-	-	-	1574	-	-	-	-	-	-	-	-	1574	-
ATGDSERGLSAQQQAR	Chromogranin alpha	PEP_FRAG_1		1	1	35927	22.48	16748171	-	-	-	-	-	-	-	5246	-	-	-	-	-	-	-	-	5246	-	-	-	-	-	-	-	-	5246	-	-	-	-	-	-	-	-	5246	-
ATGDSERGLSAQQQAR	Chromogranin alpha	PEP_FRAG_1		1	1	35929	22.39	16748164	-	-	-	-	-	-	2461	-	-	-	-	-	-	-	-	2461	-	-	-	-	-	-	-	-	2461	-	-	-	-	-	-	-	-	2461	-	-
AYGFRDPGPQ	Chromogranin alpha	PEP_FRAG_1		1	1	25613	43.92	11075239	6026	25825	28423	25231	-	29802	36710	56270	-	6026	25825	28423	25231	-	29802	36710	56270	-	6026	25825	28423	25231	-	29802	36710	56270	-	6026	25825	28423	25231	-	29802	36710	56270	-
AYGFRDPGPQL	Chromogranin alpha	PEP_FRAG_1		1	1	28528	61.17	12206093	123907	224696	234432	247550	-	220110	89473	200194	-	123907	224696	234432	247550	-	220110	89473	200194	-	123907	224696	234432	247550	-	220110	89473	200194	-	123907	224696	234432	247550	-	220110	89473	200194	-
DAAAEVPSRDT	Chromogranin alpha	PEP_FRAG_1		1	1	26548	28.78	11315308	-	2269	3545	2788	-	2905	37201	41385	-	-	2269	3545	2788	-	2905	37201	41385	-	-	2269	3545	2788	-	2905	37201	41385	-	-	2269	3545	2788	-	2905	37201	41385	-
DAAAEVPSRDTME	Chromogranin alpha	PEP_FRAG_1		1	1	31980	39.49	13916125	4377	25628	31341	29888	-	30877	114434	110148	-	4377	25628	31341	29888	-	30877	114434	110148	-	4377	25628	31341	29888	-	30877	114434	110148	-	4377	25628	31341	29888	-	30877	114434	110148	-
DDPDRSMKLS	Chromogranin alpha	PEP_FRAG_1		1	1	27227	31.78	11635403	6348	20815	37043	45113	-	44432	4073	5708	-	6348	20815	37043	45113	-	44432	4073	5708	-	6348	20815	37043	45113	-	44432	4073	5708	-	6348	20815	37043	45113	-	44432	4073	5708	-
DDPDRSMKLSF	Chromogranin alpha	PEP_FRAG_1		1	1	30632	59.41	13106051	18799	81773	89283	115846	-	92944	-	-	-	18799	81773	89283	115846	-	92944	-	-	-	18799	81773	89283	115846	-	92944	-	-	-	18799	81773	89283	115846	-	92944	-	-	-
DDPDRSMKLSFRT	Chromogranin alpha	PEP_FRAG_1		1	1	34309	50.69	15677585	4768	33356	32595	16347	-	24963	-	-	-	4768	33356	32595	16347	-	24963	-	-	-	4768	33356	32595	16347	-	24963	-	-	-	4768	33356	32595	16347	-	24963	-	-	-
DFEEKKEEEGSA	Chromogranin alpha	PEP_FRAG_1		1	1	32079	2021-02-23	1397.61	8877	51069	15030	59153	-	66810	19327	28694	-	8877	51069	15030	59153	-	66810	19327	28694	-	8877	51069	15030	59153	-	66810	19327	28694	-	8877	51069	15030	59153	-	66810	19327	28694	-
DFEEKKEEEGSAN	Chromogranin alpha	PEP_FRAG_1		1	1	33544	20.99	15116515	12392	80574	44568	104528	2592	108065	42830	66394	-	12392	80574	44568	104528	2592	108065	42830	66394	-	12392	80574	44568	104528	2592	108065	42830	66394	-	12392	80574	44568	104528	2592	108065	42830	66394	-
DGQSDSQAVD	Chromogranin alpha	PEP_FRAG_1		1	1	23412	43.8	1021407	-	5461	5729	6211	-	5856	-	5050	-	-	5461	5729	6211	-	5856	-	5050	-	-	5461	5729	6211	-	5856	-	5050	-	-	5461	5729	6211	-	5856	-	5050	-
DGQSDSQAVDGDG	Chromogranin alpha	PEP_FRAG_1		1	1	29142	31.45	12504724	133076	160031	113395	43339	94534	67900	-	-	-	133076	160031	113395	43339	94534	67900	-	-	-	133076	160031	113395	43339	94534	67900	-	-	-	133076	160031	113395	43339	94534	67900	-	-	-
DGQSDSQAVDGDG	Chromogranin alpha	PEP_FRAG_1		1	1	29147	39.45	12504738	12645	20553	16661	4171	5552	9430	-	-	-	12645	20553	16661	4171	5552	9430	-	-	-	12645	20553	16661	4171	5552	9430	-	-	-	12645	20553	16661	4171	5552	9430	-	-	-
DPDRSMKLSF	Chromogranin alpha	PEP_FRAG_1		1	1	27876	57.51	11955801	-	7699	17391	8545	-	8531	-	-	-	-	7699	17391	8545	-	8531	-	-	-	-	7699	17391	8545	-	8531	-	-	-	-	7699	17391	8545	-	8531	-	-	-
DPDRSMKLSFRT	Chromogranin alpha	PEP_FRAG_1		1	1	32856	49.94	14527314	-	-	3763	-	-	-	-	-	-	-	-	3763	-	-	-	-	-	-	-	-	3763	-	-	-	-	-	-	-	-	3763	-	-	-	-	-	-
DPDRSMKLSFRT	Chromogranin alpha	PEP_FRAG_1		1	1	32858	48.69	14527303	-	1682	5348	5188	-	8446	-	-	-	-	1682	5348	5188	-	8446	-	-	-	-	1682	5348	5188	-	8446	-	-	-	-	1682	5348	5188	-	8446	-	-	-
DPDRSMKLSFRT	Chromogranin alpha	PEP_FRAG_1		1	1	32865	50.69	14527295	2484	20100	16702	11466	-	15137	-	-	-	2484	20100	16702	11466	-	15137	-	-	-	2484	20100	16702	11466	-	15137	-	-	-	2484	20100	16702	11466	-	15137	-	-	-
DQLAKELTAE	Chromogranin alpha	PEP_FRAG_1		1	1	26253	49.2	11175774	45300	158606	165523	231197	11758	206328	74792	82577	-	45300	158606	165523	231197	11758	206328	74792	82577	-	45300	158606	165523	231197	11758	206328	74792	82577	-	45300	158606	165523	231197	11758	206328	74792	82577	-
DSDKGQQDGFEAT	Chromogranin alpha	PEP_FRAG_1		1	1	32234	22.51	13975819	-	-	-	-	-	-	-	1313	-	-	-	-	-	-	-	-	1313	-	-	-	-	-	-	-	-	1313	-	-	-	-	-	-	-	-	1313	-
EASEALPSEGKGELEHSQQEED	Chromogranin alpha	PEP_FRAG_1		1	1	41263	26.53	23990493	-	2579	4242	5618	-	4695	-	-	-	-	2579	4242	5618	-	4695	-	-	-	-	2579	4242	5618	-	4695	-	-	-	-	2579	4242	5618	-	4695	-	-	-
EASEALPSEGKGELEHSQQEEDGEEA	Chromogranin alpha	PEP_FRAG_1		1	1	43081	45.21	2785207	-	-	4485	-	-	-	-	-	-	-	-	4485	-	-	-	-	-	-	-	-	4485	-	-	-	-	-	-	-	-	4485	-	-	-	-	-	-
EDDPDRSMKLSFRT	Chromogranin alpha	PEP_FRAG_1		1	1	36120	50.69	1696.8	-	25658	25946	12730	-	21626	-	-	-	-	25658	25946	12730	-	21626	-	-	-	-	25658	25946	12730	-	21626	-	-	-	-	25658	25946	12730	-	21626	-	-	-
EGEDDPDRSM	Chromogranin alpha	PEP_FRAG_1		1	1	26905	2021-03-25	11504352	7056	33229	15035	50756	-	39212	28686	35745	-	7056	33229	15035	50756	-	39212	28686	35745	-	7056	33229	15035	50756	-	39212	28686	35745	-	7056	33229	15035	50756	-	39212	28686	35745	-
EGEDDPDRSMK	Chromogranin alpha	PEP_FRAG_1		1	1	29818	26.34	12785316	-	-	-	-	-	-	-	15696	-	-	-	-	-	-	-	-	15696	-	-	-	-	-	-	-	-	15696	-	-	-	-	-	-	-	-	15696	-
EGEDDPDRSMKL	Chromogranin alpha	PEP_FRAG_1		1	1	32004	41.1	13916141	-	12780	17115	17863	-	17193	-	6770	-	-	12780	17115	17863	-	17193	-	6770	-	-	12780	17115	17863	-	17193	-	6770	-	-	12780	17115	17863	-	17193	-	6770	-
EGEDDPDRSMKLS	Chromogranin alpha	PEP_FRAG_1		1	1	33190	35.33	14786456	9631	43756	56309	69069	-	62553	-	24499	-	9631	43756	56309	69069	-	62553	-	24499	-	9631	43756	56309	69069	-	62553	-	24499	-	9631	43756	56309	69069	-	62553	-	24499	-
EGEDDPDRSMKLS	Chromogranin alpha	PEP_FRAG_1		1	1	33254	35.32	14786462	-	-	-	-	-	-	11413	-	-	-	-	-	-	-	-	11413	-	-	-	-	-	-	-	-	11413	-	-	-	-	-	-	-	-	11413	-	-
EGEDDPDRSMKLSF	Chromogranin alpha	PEP_FRAG_1		1	1	35399	59.69	16257151	12798	66546	55464	78213	-	58323	-	-	-	12798	66546	55464	78213	-	58323	-	-	-	12798	66546	55464	78213	-	58323	-	-	-	12798	66546	55464	78213	-	58323	-	-	-
EGEDDPDRSMKLSFRT	Chromogranin alpha	PEP_FRAG_1		1	1	37537	50.72	18828658	88303	422002	388438	343333	16660	359430	-	8533	-	88303	422002	388438	343333	16660	359430	-	8533	-	88303	422002	388438	343333	16660	359430	-	8533	-	88303	422002	388438	343333	16660	359430	-	8533	-
EHSQQEEDGEEAMVGTPQGLF	Chromogranin alpha	PEP_FRAG_1		1	1	40573	71.2	23179805	-	5803	3906	-	-	-	-	3847	-	-	5803	3906	-	-	-	-	3847	-	-	5803	3906	-	-	-	-	3847	-	-	5803	3906	-	-	-	-	3847	-
ELEHKQEEEEEEEERL	Chromogranin alpha	PEP_FRAG_1		1	1	38890	36.34	20849304	-	-	-	-	-	-	-	1338	-	-	-	-	-	-	-	-	1338	-	-	-	-	-	-	-	-	1338	-	-	-	-	-	-	-	-	1338	-
ELQDLALQGAK	Chromogranin alpha	PEP_FRAG_1		1	1	27660	51.69	11856511	-	-	-	-	-	-	-	13804	-	-	-	-	-	-	-	-	13804	-	-	-	-	-	-	-	-	13804	-	-	-	-	-	-	-	-	13804	-
ELQDLALQGAK	Chromogranin alpha	PEP_FRAG_1		1	1	27662	51.73	11856512	-	-	-	-	-	-	6426	-	-	-	-	-	-	-	-	6426	-	-	-	-	-	-	-	-	6426	-	-	-	-	-	-	-	-	6426	-	-
ENQSPDAKHRDAAAEVP	Chromogranin alpha	PEP_FRAG_1		1	1	37158	28.61	1834871	-	-	2330	-	-	-	-	-	-	-	-	2330	-	-	-	-	-	-	-	-	2330	-	-	-	-	-	-	-	-	2330	-	-	-	-	-	-
ENQSPDAKHRDAAAEVPSRDT	Chromogranin alpha	PEP_FRAG_1		1	1	40473	38.6	22940813	-	-	-	-	-	-	-	3068	-	-	-	-	-	-	-	-	3068	-	-	-	-	-	-	-	-	3068	-	-	-	-	-	-	-	-	3068	-
ENQSPDAKHRDAAAEVPSRDT	Chromogranin alpha	PEP_FRAG_1		1	1	40809	24.86	22940793	-	7061	10108	-	-	4902	-	-	-	-	7061	10108	-	-	4902	-	-	-	-	7061	10108	-	-	4902	-	-	-	-	7061	10108	-	-	4902	-	-	-
ENQSPDAKHRDAAAEVPSRDTME	Chromogranin alpha	PEP_FRAG_1		1	1	42196	32.21	25541628	-	-	2444	-	-	-	-	-	-	-	-	2444	-	-	-	-	-	-	-	-	2444	-	-	-	-	-	-	-	-	2444	-	-	-	-	-	-
ENQSPDAKHRDAAAEVPSRDTME	Chromogranin alpha	PEP_FRAG_1		1	1	42376	32.21	2554162	-	-	-	-	-	1185	-	-	-	-	-	-	-	-	1185	-	-	-	-	-	-	-	-	1185	-	-	-	-	-	-	-	-	1185	-	-	-
FEATTEGPRPQAFPEPNQESPMM	Chromogranin alpha	PEP_FRAG_1		1	1	42399	45.34	25911494	6297	31056	103541	8214	-	17097	-	9447	-	6297	31056	103541	8214	-	17097	-	9447	-	6297	31056	103541	8214	-	17097	-	9447	-	6297	31056	103541	8214	-	17097	-	9447	-
GDGKTEASEALPSEG	Chromogranin alpha	PEP_FRAG_1		1	1	32896	35.48	14476526	-	6073	4826	8018	-	7864	-	-	-	-	6073	4826	8018	-	7864	-	-	-	-	6073	4826	8018	-	7864	-	-	-	-	6073	4826	8018	-	7864	-	-	-
GEDDPDRSMK	Chromogranin alpha	PEP_FRAG_1		1	1	26883	26.34	11494906	-	-	-	-	-	-	-	16556	-	-	-	-	-	-	-	-	16556	-	-	-	-	-	-	-	-	16556	-	-	-	-	-	-	-	-	16556	-
GEDDPDRSMK	Chromogranin alpha	PEP_FRAG_1		1	1	26887	26.37	11494861	-	-	-	-	-	-	9551	-	-	-	-	-	-	-	-	9551	-	-	-	-	-	-	-	-	9551	-	-	-	-	-	-	-	-	9551	-	-
GEDDPDRSMKLS	Chromogranin alpha	PEP_FRAG_1		1	1	31323	33.77	13496006	12234	66502	81939	124876	-	107817	19758	31085	-	12234	66502	81939	124876	-	107817	19758	31085	-	12234	66502	81939	124876	-	107817	19758	31085	-	12234	66502	81939	124876	-	107817	19758	31085	-
GEDDPDRSMKLSF	Chromogranin alpha	PEP_FRAG_1		1	1	33416	58.7	14966714	56228	206227	201591	229443	7466	192825	-	-	-	56228	206227	201591	229443	7466	192825	-	-	-	56228	206227	201591	229443	7466	192825	-	-	-	56228	206227	201591	229443	7466	192825	-	-	-
GEDDPDRSMKLSF	Chromogranin alpha	PEP_FRAG_1		1	1	33418	58.68	14966718	-	-	-	-	-	-	-	2033	-	-	-	-	-	-	-	-	2033	-	-	-	-	-	-	-	-	2033	-	-	-	-	-	-	-	-	2033	-
GEDDPDRSMKLSFRT	Chromogranin alpha	PEP_FRAG_1		1	1	36599	49.94	1753821	61465	-	226569	104199	5435	100436	-	-	-	61465	-	226569	104199	5435	100436	-	-	-	61465	-	226569	104199	5435	100436	-	-	-	61465	-	226569	104199	5435	100436	-	-	-
GEDDPDRSMKLSFRT	Chromogranin alpha	PEP_FRAG_1		1	1	36601	50.17	17538269	-	170051	-	-	-	-	-	-	-	-	170051	-	-	-	-	-	-	-	-	170051	-	-	-	-	-	-	-	-	170051	-	-	-	-	-	-	-
GFEATTEGPRPQ	Chromogranin alpha	PEP_FRAG_1		1	1	30070	34.01	12896125	-	1972	3755	5303	-	3276	-	-	-	-	1972	3755	5303	-	3276	-	-	-	-	1972	3755	5303	-	3276	-	-	-	-	1972	3755	5303	-	3276	-	-	-
GWRPSSREDSVEA	Chromogranin alpha	PEP_FRAG_1		1	1	33300	36.98	14756906	3546	26190	25446	32100	-	26095	6814	15011	-	3546	26190	25446	32100	-	26095	6814	15011	-	3546	26190	25446	32100	-	26095	6814	15011	-	3546	26190	25446	32100	-	26095	6814	15011	-
GWRPSSREDSVEARSDFEEKKEEEGSAN	Chromogranin alpha	PEP_FRAG_1		1	1	43977	38.71	32114534	-	-	14079	-	-	-	-	-	-	-	-	14079	-	-	-	-	-	-	-	-	14079	-	-	-	-	-	-	-	-	14079	-	-	-	-	-	-
HRDAAAEVPSR	Chromogranin alpha	PEP_FRAG_1		1	1	28141	20.42	12086154	-	-	-	-	-	-	-	13033	-	-	-	-	-	-	-	-	13033	-	-	-	-	-	-	-	-	13033	-	-	-	-	-	-	-	-	13033	-
HRDAAAEVPSR	Chromogranin alpha	PEP_FRAG_1		1	1	28142	20.71	12086152	-	-	-	-	-	-	5563	-	-	-	-	-	-	-	-	5563	-	-	-	-	-	-	-	-	5563	-	-	-	-	-	-	-	-	5563	-	-
HRDAAAEVPSRDT	Chromogranin alpha	PEP_FRAG_1		1	1	32450	22.92	1424692	-	-	-	-	-	-	29164	-	-	-	-	-	-	-	-	29164	-	-	-	-	-	-	-	-	29164	-	-	-	-	-	-	-	-	29164	-	-
HRDAAAEVPSRDT	Chromogranin alpha	PEP_FRAG_1		1	1	32452	22.48	1424694	-	-	-	-	-	-	-	64536	-	-	-	-	-	-	-	-	64536	-	-	-	-	-	-	-	-	64536	-	-	-	-	-	-	-	-	64536	-
HRDAAAEVPSRDTM	Chromogranin alpha	PEP_FRAG_1		1	1	34078	31.79	1555731	-	-	-	-	-	-	-	116322	-	-	-	-	-	-	-	-	116322	-	-	-	-	-	-	-	-	116322	-	-	-	-	-	-	-	-	116322	-
HRDAAAEVPSRDTM	Chromogranin alpha	PEP_FRAG_1		1	1	34079	32.2	15557289	-	-	-	-	-	-	42526	-	-	-	-	-	-	-	-	42526	-	-	-	-	-	-	-	-	42526	-	-	-	-	-	-	-	-	42526	-	-
HRDAAAEVPSRDTME	Chromogranin alpha	PEP_FRAG_1		1	1	36001	32.19	16847736	-	-	-	-	-	-	38690	-	-	-	-	-	-	-	-	38690	-	-	-	-	-	-	-	-	38690	-	-	-	-	-	-	-	-	38690	-	-
HRDAAAEVPSRDTME	Chromogranin alpha	PEP_FRAG_1		1	1	36002	2021-08-31	16847747	-	-	-	-	-	-	-	124314	-	-	-	-	-	-	-	-	124314	-	-	-	-	-	-	-	-	124314	-	-	-	-	-	-	-	-	124314	-
HSQQEEDGEEAMVG	Chromogranin alpha	PEP_FRAG_1		1	1	33903	2021-08-31	15456125	-	3326	7841	13067	-	11325	-	-	-	-	3326	7841	13067	-	11325	-	-	-	-	3326	7841	13067	-	11325	-	-	-	-	3326	7841	13067	-	11325	-	-	-
KAKQEEKEEEEEEEAVA	Chromogranin alpha	PEP_FRAG_1		1	1	38391	2021-04-28	20049272	-	-	-	-	-	-	-	41624	-	-	-	-	-	-	-	-	41624	-	-	-	-	-	-	-	-	41624	-	-	-	-	-	-	-	-	41624	-
KAKQEEKEEEEEEEAVA	Chromogranin alpha	PEP_FRAG_1		1	1	38392	28.86	20049285	-	-	-	-	-	-	5177	-	-	-	-	-	-	-	-	5177	-	-	-	-	-	-	-	-	5177	-	-	-	-	-	-	-	-	5177	-	-
KAKQEEKEEEEEEEAVAR	Chromogranin alpha	PEP_FRAG_1		1	1	39366	27.36	21610286	-	-	-	-	-	-	-	144015	-	-	-	-	-	-	-	-	144015	-	-	-	-	-	-	-	-	144015	-	-	-	-	-	-	-	-	144015	-
KAKQEEKEEEEEEEAVAR	Chromogranin alpha	PEP_FRAG_1		1	1	39840	28.57	21610286	-	-	-	-	-	-	4004	-	-	-	-	-	-	-	-	4004	-	-	-	-	-	-	-	-	4004	-	-	-	-	-	-	-	-	4004	-	-
LEGEDDPDRS	Chromogranin alpha	PEP_FRAG_1		1	1	26547	20.99	11324764	-	-	-	-	-	2338	2645	4392	-	-	-	-	-	-	2338	2645	4392	-	-	-	-	-	-	2338	2645	4392	-	-	-	-	-	-	2338	2645	4392	-
LEGEDDPDRSM	Chromogranin alpha	PEP_FRAG_1		1	1	29469	33.14	12635194	-	-	35493	-	-	-	-	-	-	-	-	35493	-	-	-	-	-	-	-	-	35493	-	-	-	-	-	-	-	-	35493	-	-	-	-	-	-
LEGEDDPDRSM	Chromogranin alpha	PEP_FRAG_1		1	1	29483	33.66	12635189	10276	63899	20662	73130	-	74801	59095	60570	-	10276	63899	20662	73130	-	74801	59095	60570	-	10276	63899	20662	73130	-	74801	59095	60570	-	10276	63899	20662	73130	-	74801	59095	60570	-
LEGEDDPDRSMK	Chromogranin alpha	PEP_FRAG_1		1	1	32015	26.37	13916106	-	-	-	-	-	-	186627	-	-	-	-	-	-	-	-	186627	-	-	-	-	-	-	-	-	186627	-	-	-	-	-	-	-	-	186627	-	-
LEGEDDPDRSMK	Chromogranin alpha	PEP_FRAG_1		1	1	32018	26.34	13916125	-	-	-	-	-	-	-	285129	-	-	-	-	-	-	-	-	285129	-	-	-	-	-	-	-	-	285129	-	-	-	-	-	-	-	-	285129	-
LEGEDDPDRSMKL	Chromogranin alpha	PEP_FRAG_1		1	1	33445	46.4	15046965	-	15487	13449	21943	-	12753	3705	8184	-	-	15487	13449	21943	-	12753	3705	8184	-	-	15487	13449	21943	-	12753	3705	8184	-	-	15487	13449	21943	-	12753	3705	8184	-
LEGEDDPDRSMKLS	Chromogranin alpha	PEP_FRAG_1		1	1	35068	41.12	15917305	8289	48844	62126	89522	-	-	60411	79244	-	8289	48844	62126	89522	-	-	60411	79244	-	8289	48844	62126	89522	-	-	60411	79244	-	8289	48844	62126	89522	-	-	60411	79244	-
LEGEDDPDRSMKLS	Chromogranin alpha	PEP_FRAG_1		1	1	35069	41.08	15917306	-	-	-	-	-	82023	-	-	-	-	-	-	-	-	82023	-	-	-	-	-	-	-	-	82023	-	-	-	-	-	-	-	-	82023	-	-	-
LEGEDDPDRSMKLSF	Chromogranin alpha	PEP_FRAG_1		1	1	36442	62.77	17387988	24707	211142	185216	137281	4005	149593	-	7314	-	24707	211142	185216	137281	4005	149593	-	7314	-	24707	211142	185216	137281	4005	149593	-	7314	-	24707	211142	185216	137281	4005	149593	-	7314	-
LEGEDDPDRSMKLSFRT	Chromogranin alpha	PEP_FRAG_1		1	1	38335	53.62	19959478	152768	-	-	-	-	163837	-	2714	-	152768	-	-	-	-	163837	-	2714	-	152768	-	-	-	-	163837	-	2714	-	152768	-	-	-	-	163837	-	2714	-
LEGEDDPDRSMKLSFRT	Chromogranin alpha	PEP_FRAG_1		1	1	38444	53.91	19959476	-	-	-	57142	-	-	-	-	-	-	-	-	57142	-	-	-	-	-	-	-	-	57142	-	-	-	-	-	-	-	-	57142	-	-	-	-	-
LEGEDDPDRSMKLSFRT	Chromogranin alpha	PEP_FRAG_1		1	1	38445	53.94	19959492	-	351515	-	-	-	-	-	-	-	-	351515	-	-	-	-	-	-	-	-	351515	-	-	-	-	-	-	-	-	351515	-	-	-	-	-	-	-
LPVNSPMTKGDTK	Chromogranin alpha	PEP_FRAG_1		1	1	31869	35.88	13877273	-	-	-	-	-	-	20009	-	-	-	-	-	-	-	-	20009	-	-	-	-	-	-	-	-	20009	-	-	-	-	-	-	-	-	20009	-	-
LPVNSPMTKGDTK	Chromogranin alpha	PEP_FRAG_1		1	1	31870	35.91	13877281	-	-	-	-	-	-	-	36442	-	-	-	-	-	-	-	-	36442	-	-	-	-	-	-	-	-	36442	-	-	-	-	-	-	-	-	36442	-
LQDLALQGAK	Chromogranin alpha	PEP_FRAG_1		1	1	24282	37.14	1056607	-	-	-	-	-	-	-	2949	-	-	-	-	-	-	-	-	2949	-	-	-	-	-	-	-	-	2949	-	-	-	-	-	-	-	-	2949	-
MDQLAKELTA	Chromogranin alpha	PEP_FRAG_1		1	1	26313	55.19	11195753	-	18844	17766	20018	-	15470	10384	14703	-	-	18844	17766	20018	-	15470	10384	14703	-	-	18844	17766	20018	-	15470	10384	14703	-	-	18844	17766	20018	-	15470	10384	14703	-
MDQLAKELTAE	Chromogranin alpha	PEP_FRAG_1		1	1	29155	56.53	1248615	19045	143812	107333	98509	-	112038	102909	137472	-	19045	143812	107333	98509	-	112038	102909	137472	-	19045	143812	107333	98509	-	112038	102909	137472	-	19045	143812	107333	98509	-	112038	102909	137472	-
NQESPMMGDS	Chromogranin alpha	PEP_FRAG_1		1	1	25348	65.21	1095403	4435	-	-	-	-	-	-	-	-	4435	-	-	-	-	-	-	-	-	4435	-	-	-	-	-	-	-	-	4435	-	-	-	-	-	-	-	-
NQESPMMGDSES	Chromogranin alpha	PEP_FRAG_1		1	1	30669	26.78	13114816	9642	26690	20951	48828	-	42231	21066	24166	-	9642	26690	20951	48828	-	42231	21066	24166	-	9642	26690	20951	48828	-	42231	21066	24166	-	9642	26690	20951	48828	-	42231	21066	24166	-
NQSPDAKHRDAAAEVPSRDTME	Chromogranin alpha	PEP_FRAG_1		1	1	41371	32.24	24251191	-	-	-	-	-	2056	-	-	-	-	-	-	-	-	2056	-	-	-	-	-	-	-	-	2056	-	-	-	-	-	-	-	-	2056	-	-	-
PDRSMKLSFRT	Chromogranin alpha	PEP_FRAG_1		1	1	31112	50.17	13377053	-	1914	-	-	-	-	-	-	-	-	1914	-	-	-	-	-	-	-	-	1914	-	-	-	-	-	-	-	-	1914	-	-	-	-	-	-	-
PDRSMKLSFRT	Chromogranin alpha	PEP_FRAG_1		1	1	31115	49.94	13377032	-	-	8490	-	-	-	-	-	-	-	-	8490	-	-	-	-	-	-	-	-	8490	-	-	-	-	-	-	-	-	8490	-	-	-	-	-	-
PDRSMKLSFRT	Chromogranin alpha	PEP_FRAG_1		1	1	31116	49.97	13376984	-	-	-	1029	-	-	-	-	-	-	-	-	1029	-	-	-	-	-	-	-	-	1029	-	-	-	-	-	-	-	-	1029	-	-	-	-	-
PDRSMKLSFRT	Chromogranin alpha	PEP_FRAG_1		1	1	31117	49.95	13376987	-	-	-	-	-	2231	-	-	-	-	-	-	-	-	2231	-	-	-	-	-	-	-	-	2231	-	-	-	-	-	-	-	-	2231	-	-	-
PQGLFPQGGK	Chromogranin alpha	PEP_FRAG_1		1	1	23575	35.33	10285563	4381	4583	12198	-	-	6916	3202	4447	-	4381	4583	12198	-	-	6916	3202	4447	-	4381	4583	12198	-	-	6916	3202	4447	-	4381	4583	12198	-	-	6916	3202	4447	-
PQGLFPQGGKG	Chromogranin alpha	PEP_FRAG_1		1	1	25064	55.99	10855801	-	-	-	1288	-	-	-	-	-	-	-	-	1288	-	-	-	-	-	-	-	-	1288	-	-	-	-	-	-	-	-	1288	-	-	-	-	-
QDGFEATTEGP	Chromogranin alpha	PEP_FRAG_1		1	1	26932	46.9	11514851	-	3007	3274	3913	-	3732	-	-	-	-	3007	3274	3913	-	3732	-	-	-	-	3007	3274	3913	-	3732	-	-	-	-	3007	3274	3913	-	3732	-	-	-
QEEKEEEEEEEAVAR	Chromogranin alpha	PEP_FRAG_1		1	1	37141	31.11	18338005	-	-	-	-	-	-	77694	-	-	-	-	-	-	-	-	77694	-	-	-	-	-	-	-	-	77694	-	-	-	-	-	-	-	-	77694	-	-
QEEKEEEEEEEAVAR	Chromogranin alpha	PEP_FRAG_1		1	1	37142	2021-12-31	18338029	-	-	-	-	-	-	-	173154	-	-	-	-	-	-	-	-	173154	-	-	-	-	-	-	-	-	173154	-	-	-	-	-	-	-	-	173154	-
QEEKEEEEEEEAVAREK	Chromogranin alpha	PEP_FRAG_1		1	1	38936	33.31	20909365	-	-	-	-	-	-	25010	-	-	-	-	-	-	-	-	25010	-	-	-	-	-	-	-	-	25010	-	-	-	-	-	-	-	-	25010	-	-
QEEKEEEEEEEAVAREK	Chromogranin alpha	PEP_FRAG_1		1	1	38939	33.29	20909412	-	-	-	-	-	-	-	221975	-	-	-	-	-	-	-	-	221975	-	-	-	-	-	-	-	-	221975	-	-	-	-	-	-	-	-	221975	-
QESPMMGDSES	Chromogranin alpha	PEP_FRAG_1		1	1	27920	25.56	11974364	-	3953	2565	7466	-	6050	-	2967	-	-	3953	2565	7466	-	6050	-	2967	-	-	3953	2565	7466	-	6050	-	2967	-	-	3953	2565	7466	-	6050	-	2967	-
QESPMMGDSESPGE	Chromogranin alpha	PEP_FRAG_1		1	1	33194	26.56	14805743	-	1940	-	1898	-	3455	-	-	-	-	1940	-	1898	-	3455	-	-	-	-	1940	-	1898	-	3455	-	-	-	-	1940	-	1898	-	3455	-	-	-
QKDDGQSDSQAVDGDGKTE	Chromogranin alpha	PEP_FRAG_1		1	1	38232	2021-03-20	19798438	-	-	5469	-	-	2486	-	3142	-	-	-	5469	-	-	2486	-	3142	-	-	-	5469	-	-	2486	-	3142	-	-	-	5469	-	-	2486	-	3142	-
QQQQQQQQQQQEQQHSSF	Chromogranin alpha	PEP_FRAG_1		1	1	40252	72.28	2271015	-	20862	11150	13285	-	11500	-	10510	-	-	20862	11150	13285	-	11500	-	10510	-	-	20862	11150	13285	-	11500	-	10510	-	-	20862	11150	13285	-	11500	-	10510	-
RAEDQELESL	Chromogranin alpha	PEP_FRAG_1		1	1	27735	50.21	11895743	-	-	-	-	-	-	-	9032	-	-	-	-	-	-	-	-	9032	-	-	-	-	-	-	-	-	9032	-	-	-	-	-	-	-	-	9032	-
RAEDQELESL	Chromogranin alpha	PEP_FRAG_1		1	1	27736	50.2	11895691	-	-	-	-	-	-	3960	-	-	-	-	-	-	-	-	3960	-	-	-	-	-	-	-	-	3960	-	-	-	-	-	-	-	-	3960	-	-
RLEGEDDPDRSMK	Chromogranin alpha	PEP_FRAG_1		1	1	33922	24.63	15477145	-	-	-	-	-	-	-	1191	-	-	-	-	-	-	-	-	1191	-	-	-	-	-	-	-	-	1191	-	-	-	-	-	-	-	-	1191	-
RLEGEDDPDRSMK	Chromogranin alpha	PEP_FRAG_1		1	1	34333	2021-04-21	15477142	8785	16509	50847	6258	-	30225	77893	121491	-	8785	16509	50847	6258	-	30225	77893	121491	-	8785	16509	50847	6258	-	30225	77893	121491	-	8785	16509	50847	6258	-	30225	77893	121491	-
RMDQLAKELT	Chromogranin alpha	PEP_FRAG_1		1	1	28070	50.89	12046381	2126	12417	17234	16714	-	12863	-	-	-	2126	12417	17234	16714	-	12863	-	-	-	2126	12417	17234	16714	-	12863	-	-	-	2126	12417	17234	16714	-	12863	-	-	-
RMDQLAKELTAE	Chromogranin alpha	PEP_FRAG_1		1	1	32149	56.3	14047189	5590	24918	19550	-	-	21053	-	-	-	5590	24918	19550	-	-	21053	-	-	-	5590	24918	19550	-	-	21053	-	-	-	5590	24918	19550	-	-	21053	-	-	-
SDFEEKKEEEGSA	Chromogranin alpha	PEP_FRAG_1		1	1	33237	22.54	14846407	25247	151709	51439	182109	-	154320	156541	185443	-	25247	151709	51439	182109	-	154320	156541	185443	-	25247	151709	51439	182109	-	154320	156541	185443	-	25247	151709	51439	182109	-	154320	156541	185443	-
SDFEEKKEEEGSAN	Chromogranin alpha	PEP_FRAG_1		1	1	35141	20.69	15986847	56495	262955	143282	302689	12899	268752	249569	296243	-	56495	262955	143282	302689	12899	268752	249569	296243	-	56495	262955	143282	302689	12899	268752	249569	296243	-	56495	262955	143282	302689	12899	268752	249569	296243	-
SDFEEKKEEEGSANR	Chromogranin alpha	PEP_FRAG_1		1	1	36573	20.0	17547859	-	-	-	-	-	-	-	180786	-	-	-	-	-	-	-	-	180786	-	-	-	-	-	-	-	-	180786	-	-	-	-	-	-	-	-	180786	-
SDFEEKKEEEGSANR	Chromogranin alpha	PEP_FRAG_1		1	1	36574	20.52	17547852	-	-	-	-	-	-	90591	-	-	-	-	-	-	-	-	90591	-	-	-	-	-	-	-	-	90591	-	-	-	-	-	-	-	-	90591	-	-
SDFEEKKEEEGSANRR	Chromogranin alpha	PEP_FRAG_1		1	1	37716	19.98	1910893	-	-	-	-	-	-	4361	-	-	-	-	-	-	-	-	4361	-	-	-	-	-	-	-	-	4361	-	-	-	-	-	-	-	-	4361	-	-
SDFEEKKEEEGSANRR	Chromogranin alpha	PEP_FRAG_1		1	1	37717	18.89	19108877	-	-	-	-	-	-	-	16976	-	-	-	-	-	-	-	-	16976	-	-	-	-	-	-	-	-	16976	-	-	-	-	-	-	-	-	16976	-
SEALPSEGKGELEHSQQEEDG	Chromogranin alpha	PEP_FRAG_1		1	1	40098	30.65	22559995	-	-	-	-	-	1573	-	-	-	-	-	-	-	-	1573	-	-	-	-	-	-	-	-	1573	-	-	-	-	-	-	-	-	1573	-	-	-
SQQEEDGEEAMVGTPQG	Chromogranin alpha	PEP_FRAG_1		1	1	37235	24.62	17917319	-	-	-	-	-	-	-	1139	-	-	-	-	-	-	-	-	1139	-	-	-	-	-	-	-	-	1139	-	-	-	-	-	-	-	-	1139	-
SQQEEDGEEAMVGTPQGLFPQG	Chromogranin alpha	PEP_FRAG_1		1	1	40657	72.27	23340215	-	516738	-	371328	22903	354978	-	264813	-	-	516738	-	371328	22903	354978	-	264813	-	-	516738	-	371328	22903	354978	-	264813	-	-	516738	-	371328	22903	354978	-	264813	-
SRMDQLAKEL	Chromogranin alpha	PEP_FRAG_1		1	1	27761	55.22	1190623	6293	39514	47613	42990	-	35068	-	6133	-	6293	39514	47613	42990	-	35068	-	6133	-	6293	39514	47613	42990	-	35068	-	6133	-	6293	39514	47613	42990	-	35068	-	6133	-
SRMDQLAKELT	Chromogranin alpha	PEP_FRAG_1		1	1	30091	57.61	12916693	-	24780	63887	32677	-	46474	-	3027	-	-	24780	63887	32677	-	46474	-	3027	-	-	24780	63887	32677	-	46474	-	3027	-	-	24780	63887	32677	-	46474	-	3027	-
SRMDQLAKELTA	Chromogranin alpha	PEP_FRAG_1		1	1	31544	61.58	13627076	5412	2333	19353	28641	-	17649	-	-	-	5412	2333	19353	28641	-	17649	-	-	-	5412	2333	19353	28641	-	17649	-	-	-	5412	2333	19353	28641	-	17649	-	-	-
SRMDQLAKELTAE	Chromogranin alpha	PEP_FRAG_1		1	1	33319	62.99	14917498	16081	69117	142317	132055	-	126444	-	6655	-	16081	69117	142317	132055	-	126444	-	6655	-	16081	69117	142317	132055	-	126444	-	6655	-	16081	69117	142317	132055	-	126444	-	6655	-
TAASSSHFHAG	Chromogranin alpha	PEP_FRAG_1		1	1	24830	32.05	1072482	61396	246968	114525	319396	10647	310146	198451	210296	-	61396	246968	114525	319396	10647	310146	198451	210296	-	61396	246968	114525	319396	10647	310146	198451	210296	-	61396	246968	114525	319396	10647	310146	198451	210296	-
TAVLALLLCA	Signal peptide	PEP_FRAG_1		1	1	22609	58.74	987587	311444	56642	73021	34889	99854	50326	480061	450847	271285	311444	56642	73021	34889	99854	50326	480061	450847	271285	311444	56642	73021	34889	99854	50326	480061	450847	271285	311444	56642	73021	34889	99854	50326	480061	450847	271285
TRAYGFRDPGPQL	Chromogranin alpha	PEP_FRAG_1		1	1	33180	52.63	14777578	4113	3292	14770	17409	-	17116	-	17804	-	4113	3292	14770	17409	-	17116	-	17804	-	4113	3292	14770	17409	-	17116	-	17804	-	4113	3292	14770	17409	-	17116	-	17804	-
VDGDGKTEASEALPSEGKGELEH	Chromogranin alpha	PEP_FRAG_1		1	1	41037	52.29	2355087	-	27403	78181	13497	-	32125	-	7943	-	-	27403	78181	13497	-	32125	-	7943	-	-	27403	78181	13497	-	32125	-	7943	-	-	27403	78181	13497	-	32125	-	7943	-
VDPQATGDSE	Chromogranin alpha	PEP_FRAG_1		1	1	23346	42.59	10184363	-	-	-	-	-	-	-	1376	-	-	-	-	-	-	-	-	1376	-	-	-	-	-	-	-	-	1376	-	-	-	-	-	-	-	-	1376	-
WSRMDQLAKE	Chromogranin alpha	PEP_FRAG_1		1	1	29481	43.62	12636171	8656	24585	40204	43235	-	37210	-	-	-	8656	24585	40204	43235	-	37210	-	-	-	8656	24585	40204	43235	-	37210	-	-	-	8656	24585	40204	43235	-	37210	-	-	-
WSRMDQLAKEL	Chromogranin alpha	PEP_FRAG_1		1	1	31700	65.89	13767013	-	3768	-	15903	-	3001	-	-	-	-	3768	-	15903	-	3001	-	-	-	-	3768	-	15903	-	3001	-	-	-	-	3768	-	15903	-	3001	-	-	-
WSRMDQLAKEL	Chromogranin alpha	PEP_FRAG_1		1	1	31704	65.83	13767025	-	-	39880	-	-	-	-	-	-	-	-	39880	-	-	-	-	-	-	-	-	39880	-	-	-	-	-	-	-	-	39880	-	-	-	-	-	-
WSRMDQLAKELTAE	Chromogranin alpha	PEP_FRAG_1		1	1	35960	71.67	16778312	48988	1716	161253	74328	-	29080	-	-	-	48988	1716	161253	74328	-	29080	-	-	-	48988	1716	161253	74328	-	29080	-	-	-	48988	1716	161253	74328	-	29080	-	-	-
YGFRDPGPQL	Chromogranin alpha	PEP_FRAG_1		1	1	26897	59.14	1149573	143899	262312	233465	341881	44704	330163	108350	170458	-	143899	262312	233465	341881	44704	330163	108350	170458	-	143899	262312	233465	341881	44704	330163	108350	170458	-	143899	262312	233465	341881	44704	330163	108350	170458	-

## Sheet: prothymosin alpha
	normalized intensity for replicate run		redistributed intensity for replicate run
	new sample 1		new sample 2	new sample 3	new sample 4	new sample 5	new sample 6	new sample 7	new sample 8	new sample 9	new sample 1	new sample 2	new sample 3	new sample 4	new sample 5	new sample 6	new sample 7	new sample 8	new sample 9	average normalized intensity for sample	average redistributed intensity for replicate run
sequence	modifier		type	additional entries	razor peakCount	absolute peakCount	cluster index	average time	average mass	1	1	1	1	1	1	1	1	1	1	1	1	1	1	1	1	1	1	new sample 1	new sample 2	new sample 3	new sample 4	new sample 5	new sample 6	new sample 7	new sample 8	new sample 9	new sample 1	new sample 2	new sample 3	new sample 4	new sample 5	new sample 6	new sample 7	new sample 8	new sample 9
AEDDEDDDVDTKKQKTEEDD	Protymosin alpha		PEP_FRAG_1		1	1	40693	22.15	23399568	-	-	-	-	-	-	-	1837	-	-	-	-	-	-	-	-	1837	-	-	-	-	-	-	-	-	1837	-	-	-	-	-	-	-	-	1837	-
EENGEQEADNEV	Protymosin alpha		PEP_FRAG_1		1	1	31582	2021-04-21	13625273	2132	8249	9209	4621	-	5937	38066	11576	-	2132	8249	9209	4621	-	5937	38066	11576	-	2132	8249	9209	4621	-	5937	38066	11576	-	2132	8249	9209	4621	-	5937	38066	11576	-
KEVVEEAENGRDAPANG	Pro- and Tymosin alpha		PEP_FRAG_1		1	1	37226	39.11	17848488	-	-	-	-	-	-	9491	-	-	-	-	-	-	-	-	9491	-	-	-	-	-	-	-	-	9491	-	-	-	-	-	-	-	-	9491	-	-
RVAEDDEDDDVDTKKQKTEEDD	Protymosin alpha		PEP_FRAG_1		1	1	42432	20.94	2595121	-	-	-	-	-	-	-	127999	-	-	-	-	-	-	-	-	127999	-	-	-	-	-	-	-	-	127999	-	-	-	-	-	-	-	-	127999	-
RVAEDDEDDDVDTKKQKTEEDD	Protymosin alpha		PEP_FRAG_1		1	1	42433	2021-01-21	25951218	-	-	-	-	-	-	46015	-	-	-	-	-	-	-	-	46015	-	-	-	-	-	-	-	-	46015	-	-	-	-	-	-	-	-	46015	-	-
VAEDDEDDDVDTKK	Protymosin alpha		PEP_FRAG_1		1	1	35075	20.79	1593681	-	-	-	-	-	-	-	35057	-	-	-	-	-	-	-	-	35057	-	-	-	-	-	-	-	-	35057	-	-	-	-	-	-	-	-	35057	-
VAEDDEDDDVDTKK	Protymosin alpha		PEP_FRAG_1		1	1	35078	20.76	1593682	-	-	-	-	-	-	18896	-	-	-	-	-	-	-	-	18896	-	-	-	-	-	-	-	-	18896	-	-	-	-	-	-	-	-	18896	-	-
VAEDDEDDDVDTKKQKTEEDD	Protymosin alpha		PEP_FRAG_1		1	1	41452	22.15	2439026	-	-	-	-	-	-	-	199409	-	-	-	-	-	-	-	-	199409	-	-	-	-	-	-	-	-	199409	-	-	-	-	-	-	-	-	199409	-
VAEDDEDDDVDTKKQKTEEDD	Protymosin alpha		PEP_FRAG_1		1	1	41453	2021-01-22	24390168	-	-	-	-	-	-	98385	-	-	-	-	-	-	-	-	98385	-	-	-	-	-	-	-	-	98385	-	-	-	-	-	-	-	-	98385	-	-
VEEAENGRDA	Pro- and Tymosin alpha		PEP_FRAG_1		1	1	25126	31.77	10894846	-	-	-	-	-	-	1623	-	-	-	-	-	-	-	-	1623	-	-	-	-	-	-	-	-	1623	-	-	-	-	-	-	-	-	1623	-	-
VEEAENGRDA	Pro- and Tymosin alpha		PEP_FRAG_1		1	1	25128	31.76	10894843	-	-	-	-	-	-	-	2871	-	-	-	-	-	-	-	-	2871	-	-	-	-	-	-	-	-	2871	-	-	-	-	-	-	-	-	2871	-

## Sheet: progranulin
	normalized intensity for replicate run		redistributed intensity for replicate run
	new sample 1		new sample 2	new sample 3	new sample 4	new sample 5	new sample 6	new sample 7	new sample 8	new sample 9	new sample 1	new sample 2	new sample 3	new sample 4	new sample 5	new sample 6	new sample 7	new sample 8	new sample 9	average normalized intensity for sample	average redistributed intensity for replicate run
sequence	modifier		type	additional entries	razor peakCount	absolute peakCount	cluster index	average time	average mass	1	1	1	1	1	1	1	1	1	1	1	1	1	1	1	1	1	1	new sample 1	new sample 2	new sample 3	new sample 4	new sample 5	new sample 6	new sample 7	new sample 8	new sample 9	new sample 1	new sample 2	new sample 3	new sample 4	new sample 5	new sample 6	new sample 7	new sample 8	new sample 9
DGKSCFQMSDN	Paragranulin		PEP_FRAG_1		1	1	28711	46.94	1231478	-	3195	-	-	-	-	-	-	-	-	3195	-	-	-	-	-	-	-	-	3195	-	-	-	-	-	-	-	-	3195	-	-	-	-	-	-	-
PEGYTCCRLNTGAW	Paragranulin		PEP_FRAG_1		1	1	34296	24.63	1570675	-	6169	17635	12069	9965	13650	10631	-	17910	-	6169	17635	12069	9965	13650	10631	-	17910	-	6169	17635	12069	9965	13650	10631	-	17910	-	6169	17635	12069	9965	13650	10631	-	17910
PEGYTCCRLNTGAW	Paragranulin		PEP_FRAG_1		1	1	34416	27.42	15706772	-	5243	-	10331	19257	4712	15209	-	10474	-	5243	-	10331	19257	4712	15209	-	10474	-	5243	-	10331	19257	4712	15209	-	10474	-	5243	-	10331	19257	4712	15209	-	104

## Sheet: vasopressin-neurophysin 2 copep
Peptide quantification for protein P35455
	normalized intensity for replicate run		redistributed intensity for replicate run
	new sample 1		new sample 2	new sample 3	new sample 4	new sample 5	new sample 6	new sample 7	new sample 8	new sample 9	new sample 1	new sample 2	new sample 3	new sample 4	new sample 5	new sample 6	new sample 7	new sample 8	new sample 9	average normalized intensity for sample	average redistributed intensity for replicate run
sequence	modifier		type	additional entries	razor peakCount	absolute peakCount	cluster index	average time	average mass	1	1	1	1	1	1	1	1	1	1	1	1	1	1	1	1	1	1	new sample 1	new sample 2	new sample 3	new sample 4	new sample 5	new sample 6	new sample 7	new sample 8	new sample 9	new sample 1	new sample 2	new sample 3	new sample 4	new sample 5	new sample 6	new sample 7	new sample 8	new sample 9
GQKPCGSGGRCAAVGICCSDESCVAEP	Neurophysin 2		PEP_FRAG_1		1	1	42340	71.86	2584082	-	10853	9688	-	-	8034	-	2279	-	-	10853	9688	-	-	8034	-	2279	-	-	10853	9688	-	-	8034	-	2279	-	-	10853	9688	-	-	8034	-	2279	-

[truncated: 6 more sheets: secretogranin 3, glucagon, somatostatin, secretogranin 2, alpha defensin related sequence, peptide yy]
